# Supplementary material for: IL-1β and associated molecules as prognostic biomarkers linked with immune cell infiltration in colorectal cancer: an integrated statistical and machine learning approach
Source: Discov Oncol. 2025 Feb 28;16:252. doi: 10.1007/s12672-025-01989-3 (PMC11871282; doi:10.1007/s12672-025-01989-3)
Supplement: Supplementary file 2 — Additional file 2. [file 12672_2025_1989_MOESM2_ESM.xlsx]

## Sheet: Hypomethylated CpG sites
GSE33545	GSE25062	GSE29490	GSE33181	GSE101764	GSE119526	GSE139404	GSE184494	GSE17648	GSE21181	GSE27130	GSE40055	GSE47071	GSE68060	GSE77954	GSE79740	GSE98531	GSE129364	GSE149282	GSE39446	GSE64112
TBX5	HBE1	ITGA4	NRXN3	OPLAH	C1orf70	NR3C1	CACNA2D4	TNS4	KIAA1409	ADHFE1	MGC4677	ELOVL2	GDF6	TNS4	SND1	KRTAP15-1	ZNF608	MYBPC3	EYA4	IGF2AS
ITGB4	DEFB119	MDFI	HKDC1	SND1	OPLAH	ZNF469	SLC12A5	MMP26	ADCY1	C2orf32	FCRL3	FLI1	PREX2	MYBPC3	OPLAH	TRPM8	TNFRSF1B	LDLRAD3	NPY	NPY
AP3D1	FCRL3	VGCNL1	TM4SF19	PRKAR1B	SND1	OR10J3	CCL8	PI3	AF090693	FLJ25477	GABRA6	EYA4	SND1	OC90	LGR5	SERPINB12	FAM184A	KRT16	FLI1	SFRP1
EHHADH	TEX101	EYA4	IL21R	C9orf50	ITGA4	KCNAB2	FGF14	SFT2D3	TACC3	KCNQ5	GLRX	MGAT3	SLIT3	RARA	PRKAR1B	ABHD2	RGS2	CNTN4	TMEFF2	WNT2
ADCYAP1	SCN7A	FLJ25477	DEFB126	ITGA4	CNRIP1	MDGA2	GNG12	TM4SF19	LRP1B	CDO1	RGS18	GPC6	GPR75	SCN9A	ZNF467	ATP6V0D2	CBX2	LINC01483	GABRB3	TFPI2
MAD1L1	ZIM2	C2orf32	ACSM2	ADHFE1	ANKRD13B	PRDM16	KCNB1	PIPOX	TPCN2	EYA4	S100P	RYR2	LONRF2	DHRS9	CPT1A	REG3A	SBNO2	MIR1273E	NGFB	GAS7
SYT1	GABRA6	TRH	PIPOX	C1orf70	FGF12	SMAD2	MAGEB3	OR12D2	IRF2	VGCNL1	GC	ADAMTS2	ARHGEF4	NAV2	ZNF775	POSTN	GABRR2	THSD7B	SLIT2	TMEFF2
PDGFA	KRTAP11-1	RIC3	GABRA6	NR5A2	MSC	OC90	SPAG4L	DEFB119	SDC3	RYR2	IVL	POU3F1	PRKAR1B	CNGB3	C9orf50	MGC35295	SH3BGRL2	IKZF1	FLT4	FLT4
LRRC14	BTF3	PRKAR1B	SH2D2A	CHST2	NPY	KRTAP21-1	SACS	CNR1	KIBRA	ITGA4	LRRN6C	VGCNL1	COL25A1	DEFB119	MFSD9	ACY1	KCNK7	ELMO1	FGF5	EYA4
POLRMT	OR10J1	WT1	PI3	LONRF2	IRF4	LOC642587	IVL	SH2D2A	CAMK4	FBLIM1	PATE	C1orf165	C1orf70	CDK14	EIF4H	SNX2	RNF145	EVA1C	TWIST1	DES
KHSRP	FCRL1	RYR2	TEX101	MSC	PCDHGA4	GPC5	TGM6	S100P	NET1	PRKAR1B	TNS4	IRF4	PDX1	KCNK9	PITX1	MGC14289	INPP1	LINC01592	GALR1	HOXA5
SOCS2	LILRA4	PCDH17	ZP4	GRIN2D	KCNA3	GIF	KRT16	NALP14	DEFA1	GPC6	CASP8	SYT9	ITGA4	OR51B2	TBC1D24	GPR45	LTC4S	LINC00535	DBC1	HTR1B
BBC3	FLJ25773	HOXA2	ASGR2	VSX1	PDX1	C10orf128	FCRL1	ACE2	BC042147	TFPI2	SAA1	MDFI	ADHFE1	TRIM31	NR5A2	MOCOS	SLC43A1	NTM	ESR1	HS3ST2
ALDH2	TM4SF19	GAS7	PAPPA2	KDM2B	TFPI2	NTM	UNC13A	UMOD	FLJ45256	GPR75	PSMAL	C6orf155	C9orf50	DYSF	EPHB3	CCL11	SC5DL	PPP1R17	TGFB2	DAB2IP
CYP2E1	PNOC	HSU79303	GUP1	ANKRD13B	CPLX1	TMEM90A	SFTPD	TRHR	SLIT2	SCARF2	TMPRSS3	PTPRT	LOC100302652	FBXL7	LPXN	SPACA1	TRPV6	OR10G9	IGF2AS	FLI1
SMARCD3	OR12D3	GALR1	TNS4	PITX1	LONRF2	DGCR10	PLVAP	LCE3D	GTPBP2	TRH	FCRL4	SNAP91	RNF150	SCN7A	PCDHGA4	MT1B	RNF43	EYA2	LMO1	ESR1
S100A6	PI3	SIX6	TMCO5	SLC12A4	PPP1R16B	KIAA0495	CRTAM	GPR109A	PES1	ZNF542	GABRA5	NRG1	GFRA4	ATP9A	LOC389332	SCN7A	NID1	LCN10	CD34	APBA1
APP	ATP4A	MSX1	DMRTC1	OTX1	KDM2B	PCSK2	ADCYAP1R1	MMP13	SYN3	LCAT	DLC1	AR	LAYN	RORA	ADHFE1	FCRL3	TRPM6	LOC101927822	GSTM2	SLIT2
RAN	POSTN	SORCS3	KRTAP11-1	PDX1	ZNF625	NOTCH4	COL4A1	FCRL3	NEDD1	HOXA2	TEX101	C2orf32	VIPR2	TREML2P	TMEM41A	CESK1	SVIL	BDNF-AS	NTRK3	NGFB
AIRE	NRXN3	MCAM	DEFB119	COL4A1	FBLIM1	KRTAP13-3	FBXL7	ZP4	BC001265	THBD	ERAF	FBN1	CPLX1	PDCD1	AIFM3	GUCA1A	SNORA30	CACNA1A	CHFR	DBC1
ICAM5	ASGR2	NTRK3	SEMA6B	LOC100302652	GFRA4	AIP	DDX27	CFHR2	AK091555	MDFI	SLC26A4	PDE8B	CHST2	TM4SF19	CYFIP1	FOXD1	TMEM93	KIF6	SOX17	SOX17
FLCN	BPIL3	KCNQ5	HTR3D	AGRN	KIAA1026	CST4	ODZ2	C12orf54	FLJ10159	IRF4	AIM2	KHDRBS2	IRF4	KRTAP4-7	CHST2	TMEM10	C20orf94	MST1R	TFPI2	THY1
APBA1	NALP10	HNT	FLJ46365	FLI1	MAL	APBA2	LY9	NXF2	GMNN	ZNF625	IL8RA	GPM6A	SNTG2	EYA4	LCMT1	FLJ21820	TMX2	PHEX	FGFR1	EPHB6
MN1	LAD1	EOMES	CYP2C18	CNRIP1	C9orf50	FRMD4A	OR1B1	BPI	BC030651	SORCS3	LONRF2	TWIST1	ANKRD18A	C1orf228	ADCY9	CPS1	SYNE2	FGD6	THY1	EPHA5
PRKCSH	LRRN6C	FZD10	ITPR2	SNX32	GDF6	WT1	GINS4	OR10J1	PGRMC1	ALDH1A3	VPREB1	GRIA3	PDE8B	MIR548F5	TMEM192	SFTPD	SH3BP4	HECW1	NRG1	KDR
CUL4A	CLEC4D	CBLN4	CFHR1	CPLX1	TM6SF1	SAP30BP	CST7	HTR3D	TBC1D21	FLJ46831	TFEC	JAM3	SYN3	LOC285954	METTL2B	DEFB119	C7orf10	OR4C16	HS3ST2	TWIST1
LMX1B	SMAD2	IRF4	MAGEB3	NPY	FBN1	RAMP3	AFG3L1	ZIM2	CAMTA1	NPY	SIRPB2	KCNQ5	GUCY1B3	PAPPA2	MSI2	GDF2	ZXDC	LOC105376360	WNT2	MYOD1
HSF4	CCL8	EDNRB	S100P	LOC146880	TWIST1	LOC285954	SULF1	MAEL	AY358206	PDE8B	SEC63D1	ESR1	COL4A1	STOX2	SMAD6	SPRR1A	ZSWIM1	FLI1	SCGB3A1	GALR1
CLOCK	NRXN1	TFPI2	CCL8	RNF220	NR5A2	ZNF563	IFT140	CFHR1	ORC1L	ZNF677	MYCT1	CNKSR2	WDR86	OR51B4	GPT2	HPCAL1	MATN3	CNTNAP2	ALK	EGR4
SFRP1	TPM3	CCNA1	LAD1	GDF6	STK32B	TNXB	CSF2	C1orf158	C6orf195	CBLN4	SGCZ	PRKAR1B	DPY19L2	FAM189A1	MGC12982	GK2	C16orf89	DRD2	RBP1	WT1
RORA	OLFM1	C1orf165	UMOD	F7	PRKAR1B	GNAO1	CHRNA6	KRTAP11-1	KIAA1277	FLT4	CD1E	VAV3	OPLAH	ODZ2	ERN1	GABRA6	TCTE3	RBFOX1	EPHA5	CDH13
FHL2	TRPM2	FOXL1	KCNK17	TRPM4	VIPR2	DIP2C	FCER2	CXorf36	DEPDC5	LRFN5	CNGA2	ALDH1A3	FBN2	HBBP1	LOC146880	HBII-437	ZG16B	SFMBT2	SFRP1	IGFBP6
MED19	CD1E	SOX8	CPA4	PHC2	F7	LASS4	AMPH	SLC26A4	BC004930	NELL1	TMCO5	CRHR2	ADAMTS2	OR8B12	PTPRO	EPHX2	ATXN1	SDK1	COL18A1	IGF2
POU4F1	S100P	C1orf188	MAS1L	MAP7D1	SIM2	XIRP1	NPFFR1	CARD14	DHX34	KHDRBS2	MMP26	AJAP1	TRPM4	MIR298	AQP1	MUC3B	OR8H1	MCFD2	GAS7	DLK1
NCOR2	C20orf71	AJAP1	GRM5	HOXA2	DOK5	CADM3	CHST11	CD1E	PRDM8	NTRK3	SCN7A	ADAMTS5	PXDN	DGKI	N4BP1	CYP11A1	TRPV3	MTUS2	DAB2IP	RASGRF1
GNG7	MMP26	GRIK1	LCE1B	OAF	GYPC	RNF43	LRIT2	SERPINB12	CCRN4L	PCDHGC4	LCE3D	SH3GL3	TM6SF1	AGBL4	PDX1	CD83	TNNI1	TRIM31	EPHA7	KLK10
IKZF1	CNR1	ST8SIA5	SRD5A1	IRF4	TMEM90B	LOC149620	CDH4	HKDC1	PSMB4	GAD2	PRG2	PLD5	MSC	PDE7B	HOXA2	GPR87	RHBDD1	PARD6B	GPX3	ZNF264
PRKCZ	BFSP2	NPY	NFS1	TSC2	BEND4	PLXDC2	C20orf71	GABRA6	VWF	MSC	PAPPA2	THBD	GPC6	C5orf13	ATP11A	GSDML	CMIP	ADAP1	NEFL	NTRK3
BCL2	USH2A	ESR1	IL5RA	DPY19L2	EYA4	PLUNC	SYNJ2	CCL8	GM2A	FLI1	SLC30A8	NELL1	NOS1	TLR5	LPP	PROX1	STK17B	PPARD	EFNB3	SCGB3A1
NTN3	CLEC10A	CMTM2	CHRNA6	KIAA0427	SOX21	C10orf72	SDK1	KRTAP15-1	BC008869	THY1	SPTA1	FRMPD4	GSG1L	RALYL	RGMB	APCS	APOBEC1	HTR7	FGF8	NTSR1
ABCG1	FLJ36180	NPR3	IQCF2	COL25A1	CUX2	CBLN2	LOC285954	CCL4	PTPRN2	VSX1	TRIM48	ITGA4	MDFI	PACRG	NMT1	FGF6	PLEKHG5	RNU6-53P	CSPG2	JUNB
PPP2R1B	CDH18	AQP1	FCGR3A	PCDHGA4	ARHGEF4	FAM19A5	CPAMD8	JAM2	RUVBL1	RIC3	CUL3	ZNF625	HECW1	LY9	MDFI	MMP10	WBSCR27	ATP2B2	AGTR1	MEG3
MGAT3	ATP2B2	AKAP12	EBPL	TLX1	RNF220	TTLL8	ADARB2	BFSP2	MSRA	C1orf165	MFAP5	SLITRK4	NXPH2	SPAG4L	PEX3	TMC2	CSNK1A1P	LINC01603	SEZ6L	NEFL
TSC22D1	SIRPB2	MGC33530	BPIL1	PRDM14	MIR124-3	ATP6V1B1	LOC100130987	APOC2	FKBP7	TRHDE	CCL8	PRDM14	CNRIP1	ST3GAL6	SHROOM3	TRIM42	CASK	CCDC141	CCKBR	CSPG2
CDK5R2	LCE3D	TM6SF1	LAMB3	GPR75	TRH	OR5P2	PEG3	TREML2	SORCS2	WT1	IL21R	SLC35F3	BOLL	CUX2	TNS3	DPP6	ADHFE1	MYH15	CDH11	FGFR1
CUL1	GK2	LRFN5	CARD14	FBLIM1	PDZRN4	FRMD4B	PLIN5	IMPG1	LOC51760	VIPR2	ENO1	FLJ25477	SNAP91	DCTN4	PRPF6	PNOC	COL11A2	SPANXN4	CDH13	CDKN2A
ARHGEF7	DPPA2	MSC	SPRR1A	GPC6	VSTM2B	VPS8	ZCCHC14	ABLIM1	MBTPS1	BNC1	PPBPL2	GABBR2	MIR34B	LCE4A	NELL1	HOXC4	ELFN1	LRRC18	PEG10	FGF3
GFRA2	EFCAB3	DAB2IP	C20orf186	MYO10	LAYN	LOC285627	DCTN4	CSF2	LOC84661	CRISPLD1	MYOT	GAS7	EYA4	SPAG16	OTX1	GNLY	PPTC7	LINC00971	VEGFB	COL18A1
GPR68	MFAP5	PENK	FLJ14054	NXPH2	C8orf85	ZSCAN23	TTLL8	DEFB129	TMEM46	GATA4	MMP13	VIPR2	CHST8	ALK	PREX2	ATP10A	RHCG	KRTAP24-1	COL1A2	ABCA1
TLX3	PAX4	DTX1	MMP13	DOK5	CLIP4	TPM4	SOHLH2	CESK1	SPG3A	MSX1	UMOD	PDGFD	SORCS1	CNR1	CAPS	MFSD5	LOC152024	DEFB116	RASGRF1	POMC
SLC12A7	LCE1F	FLT4	FCGR1A	GLRB	SLC6A17	LRRIQ4	C20orf85	PRSS1	TG	SLC6A2	TRPM2	CRISPLD1	ADRA1B	MMP16	DIAPH3	CD1B	DCD	CHST4	PDE1B	WNT5A
UBE2I	SPRR1A	CDO1	CNR1	CDH4	TRPM4	FLOT1	PRAMEF4	TRPM8	FXYD2	SIX6	PNOC	NPR3	RSPO2	ADCY8	CASZ1	C19orf19	KIAA1462	BPIFA4P	LRP2	CASP6
XPA	CESK1	FBLIM1	IMPG1	ZNF625	PITX1	FAM126A	LCE1F	EFCAB3	AK091742	PTPRT	LACRT	CD34	TMEFF2	NKAIN2	KDM2B	UROC1	ZFAT	ADCYAP1R1	BDNF	TCF4
VEGFC	SULF1	ATP8B2	C19orf33	SPOCK1	RASGRF1	CCL11	DKFZp434L192	PNOC	AK075204	GAS7	C16orf28	MAFB	NBLA00301	HS6ST3	TBX15	LBP	HRNR	MPPED2	ADAMTS12	INHA
SNAPC4	IVL	GATA4	CSF2	DPY19L2P2	AMPH	LSP1	DNAH10	MPDZ	L3MBTL3	DLX5	POSTN	FAM19A4	LMO1	ACCN4	HOXA3	KRTHA4	FARP2	LRIT2	IGFBP3	ALOX12
ELAVL2	TMCO5	ST6GALNAC5	DPPA2	DMRTA2	ZNF542	ALK	CNR1	GC	BC064365	FBN1	ITK	MSX1	FAM43B	SH3RF2	ZBTB7B	PSMA1	OLFM4	FMN2	IGF2	CD40
ABCC2	MORF4	FBN2	MAGEA2	FAM115A	HOXA2	C16orf82	BSN	EDG6	BC057385	POU3F1	FLJ27365	ZNF542	PPP1R16B	C20orf71	DRD4	SYN3	KLF6	MKLN1	CD40	IGFBP3
FASN	MAGEB6	SARM1	SPATA16	DAAM1	YPEL3	IKZF1	CNTNAP2	FLJ14816	ABT1	TMEFF2	LCE1F	TMEFF2	F7	RHOT1	USP44	PTP4A3	C4orf22	VWA3B	GLI3	ALPL
HLX	KRTAP8-1	COL4A1	PRSS1	PTPRN2	RNF150	C2orf71	PRKAG2	NUFIP1	RP42	HCN1	ATP6V1G3	SPG20	MPPED1	EPB41L4A	EIF4G3	KCNK16	RALGPS2	HDAC9	PTCH2	ALK
C17orf37	TTC15	SLC6A15	MIA	FBN1	CALN1	COL11A2	LAMC3	LCE3E	PTPRJ	COL15A1	CFHR4	BNC1	GAS7	SDC2	TET2	DKFZp434B1231	IL2RB	LOC401324	DES	HCK
HEXA	BPIL1	SCTR	FAM71C	KHDRBS2	MTSS1L	SEMA3C	GLRX	PLAC4	BC069048	ZNF454	IFNA16	SLC18A2	FGF12	CYP7B1	PPP2R5C	MGC27016	DHCR24	ADCY8	ADCYAP1	FGF8
GADD45G	PMCHL1	FLI1	CHRFAM7A	ARHGEF4	DPY19L2P2	CAMK2B	CST2	TEX101	ZNF221	SLC18A3	SPOCK3	JAM2	FAM5B	NOX4	ZFP91	IL5RA	NPY	AMPH	GUCY2D	ASCL2
GRM7	DLC1	RASGRF1	SLC36A2	AQP5	ZEB2	PTP4A1	FLJ43860	DAK	DHPS	ALK	OR10J1	PRKCB1	STK32B	GPC6	ECHDC1	SPRR3	SRBD1	PDE7B	EPO	PDE1B
RPS5	ARHGAP15	FOXE1	TYR	MTSS1L	ZNF334	KNDC1	A2ML1	SMAD2	KIAA1274	OPRK1	NRXN3	EPHA5	SDC2	SVIL	GAS1	LYPD2	CCL20	SYTL3	IRAK3	PLA2G2A
MAN2A2	CD1B	ADHFE1	TBC1D3C	SEPW1	KIAA0427	LOC285375	DMBT1	FFAR3	ZCCHC12	JAM2	CPA4	ST8SIA5	DOK5	TSGA13	DERL1	PLEKHA1	CASR	TANGO6	HCK	FGF5
CBFA2T3	KRTAP13-1	DLX5	TRPM8	ANK1	CREB5	TNR	MMP28	ODF3	C11orf23	FOXG1B	LCE1B	FOXL1	SFMBT2	FAM58B	ATXN1	FLJ27255	LOC151534	TECTA	INHA	HIC1
ADAM11	CNGA2	THY1	DPP6	CCDC48	FOXE1	OR10T2	MAS1L	PMCHL1	BC035077	NOS1	FCRL1	SPAG6	FAM135B	PCDH7	TCN1	RUSC2	SIDT1	RGS17	FES	PLXDC1
CDH4	GRM5	PPFIA2	CFHR2	SIM2	TLX1	RELN	RFFL	ZNF610	FLJ44290	CUTL2	BPIL3	KCNA1	FBN1	POLD3	CHN2	CLU	SLC26A9	NLRP14	MYOD1	VIM
DIAPH2	SAA1	LRRC4	CD33	MDFI	CHST2	CDH17	FRMPD2	KLRG1	CTNNA1	FAM43B	SCGB1D2	BTG4	PHACTR3	TSPYL5	AGAP1	PSARL	TNXB	PDILT	MCAM	PSCA
ETV5	IL5RA	ADAMTSL1	MARCO	SNAP91	SLC12A4	NELL1	TBC1D3C	GPR97	LACTB	CCDC37	IMPG1	WNT2	DMRTA2	C6orf138	IRF4	C12orf59	GAS7	SCNN1G	GDF10	GABRB3
DUSP9	TRDN	CACNA1A	BPI	SDC2	SOX17	GLI3	NTM	GPSM1	L3MBTL4	CMTM2	CARD14	VEGFC	PTPN5	DCP2	MAGI2	CYP24A1	DNER	CBFA2T3	BMP3	ICAM1
CDH3	SERPINB12	SLITRK1	SLC10A2	ARPC1B	FAM72B	HRNBP3	BASE	GABRA5	M13930	GAL3ST3	TRIM31	ALK	DPY19L2P4	GLRX	CCL28	ZIM2	TNNT3	ADORA2A-AS1	HHIP	DIO3
PIK3R3	DPP6	ADCY8	TRDN	VWC2	DPY19L2	DGKQ	MCTP1	GPX5	TTF2	CDKN2A	IFNW1	KCTD8	AEBP1	LHFP	ZBTB38	STMN4	UBXN11	PITPNC1	MMP2	ADAMTS12
FAM84B	AKT3	C1orf114	ATP6V0D2	EYA4	BEND5	ADAMTSL3	HLA-DPB2	RFPL1	UBE2I	GABBR2	FCN1	GPR75	RNF175	WIPF3	UNC84A	0	SNHG3-RCC1	OR8B2	KDR	INSR
GMEB2	MMP7	JAM3	FLJ46230	ZFHX3	AUTS2	MYBPC3	USH2A	KRTAP8-1	RFX2	GCM2	SAA2	COL23A1	USP44	BAI3	SMOC1	TMEM43	BCORL2	FCRL5	TBX1	GABRA5
ENTPD2	PSG3	EVC	DCD	SIX3	WNT2	GRID1	MAGI2	ACSM2	MGC33867	SOX17	KRTAP13-3	CBLN2	ANK1	LCE2A	GPR125	LACRT	SLIT2	OPCML	RET	ETS1
NR2F2	CNTNAP4	KLHDC7B	DDX49	MAFB	2009-09-01	PRR16	NKAIN4	FLJ36116	NXF1	ZBTB7B	MPDZ	NR0B1	FLI1	ACTBL2	FOXD2	C7orf20	SLC6A12	BCL2L1	NTSR1	SERPINE1
WNT7A	KRTAP13-3	GPR75	GC	GSG1L	FAM123A	OR7A17	GPC6	ASGR2	BCAN	SFRP1	C20orf185	ST6GALNAC5	FREM2	ADAMTS17	AACS	ZNF214	AKAP13	LOC101929268	SERPINE1	CDH11
NAB2	KRTAP13-4	CNTNAP2	ECM2	MIR124-3	THBD	SYNE1	KIAA0947	PRB2	ZNF224	SLC32A1	HBE1	FAM43B	NCAM1	MYT1L	PTPRF	PLEKHA5	OR13D1	LIPH	WT1	RBP1
HHEX	OR1G1	TBX21	CCND1	BHLHE23	NELL1	EPHB6	TCERG1L	CD1B	BMP4	DTX1	DARC	LCAT	GALR1	VWC2L	PIGR	LARGE	KCNK2	GPC5	HTR1B	SLC5A5
MMP15	IFNA8	ZNF625	SYN3	SFMBT2	TMEM130	HDAC9	CST4	FCGR1A	PPP5C	NR2E1	SLC36A2	ADARB2	TLX1	FLI1	FZD1	DSG1	REV1	PIK3C2G	ITGB1	PALM2-AKAP2
PLCB3	LBP	NELL1	OR1F1	GLB1L3	FGF14	OR51B6	GABRA6	SPATA8	KCNN2	SKIP	EFCAB3	ZNF304	LPPR5	PDGFD	METT11D1	KCNH5	FAM171A2	KRTAP21-3	RARRES1	ETV1
MAP2	SCGB2A2	CRISPLD1	FLJ14816	ANKS1B	ST6GALNAC5	RAB11FIP1	ITGBL1	AZGP1	CASC1	GPR26	CD163	CDO1	TRIM71	ZFPM2	ANKAR	CTNNA3	C1orf135	ZNF728	EGR4	ADCYAP1
CACNA1G	OR10H3	PCDHGC4	ITK	KIAA0556	SYN3	TRPC4	PCDH7	LRRC15	DKFZP586B1621	EFCAB1	CFHR5	AMPH	NKX2-5	FAM135B	EFCAB4B	USH2A	ANKS1B	HLA-DQA2	DCC	MYH11
FBLN2	LONRF2	DPYSL4	LCE3C	C17orf46	OTX1	CD1C	NAV2	BCL10	FAM53B	COL4A1	AKT3	SOX17	GLRB	PRIM2	SLC4A11	OR2F1	GIT2	PARK2	TIAM1	EPO
TCF7	ZP4	ALX4	KAZALD1	PGPEP1	CLDN10	PNLIPRP3	OR7A17	EGFL7	SSH1	C6orf155	MMP7	ATP8B2	THBD	EBF1	TM6SF1	ANKRD7	CBR3	COL4A2	PTPRO	EIF2AK2
CLK1	FTHL17	RLN3R1	RNASE2	GFRA4	HOXA3	C21orf96	AMZ1	MAS1L	MTPN	SPAG6	CD1B	COL15A1	PCDHGA4	TMEM108	TRAF3IP2	SMCP	NXN	SSUH2	EPHB6	RIPK2
UBTF	FLJ32926	KHDRBS2	OR1A2	CTBP2	VSX1	EBF1	ARHGAP15	TRDN	POLE	SOX14	SPRR1A	VSX1	MPPED2	MASP1	LEFTY1	MGC33302	WHSC2	MROH9	KCNK4	PIK3R1
CYP2J2	FLJ44674	ALK	A2ML1	LOC100133991	TCERG1L	MEGF6	ADAMTS16	OLFM1	MAP2K4	C20orf39	PIPOX	IRX4	UNCX	KSR1	ITGAM	LOC284361	GPR62	BCAS1	FGF3	ZIM2
GREB1	SFT2D3	FLJ90650	ATP4A	UNC5C	FLI1	GUCY1B3	ARSF	UNQ467	RNASE4	UNC5C	DDX49	CHST2	DOK6	MMP8	DEPDC1B	FGG	CD274	FRMD4A	PKD2	BMP3
POU2F1	SPATA8	ASB2	KCNIP4	MAL	HECW1	DLG2	SCN5A	SLC16A7	FSIP1	ADCY8	ZP4	SDC2	FOXI2	PARD6B	AMPH	LILRA4	RIMBP2	GGACT	MME	AGTR1
CDK6	USP6	GRIN2A	PVALB	DSCR6	HCG4	FAM20A	DCLK1	NR1I3	ATP6V1C1	ADAMTS5	IFNA2	KCNQ2	CLIP4	GC	PDGFB	CER1	MGAM	TOX	HOXA5	GSTM2
MTA1	DAK	SOX17	SPRR3	TLX2	FAM115A	SOX5	LCE4A	TPSD1	hSyn	STAC2	SH2D2A	WDR17	TFPI2	OSBP2	NUP93	GPR157	SGCD	DNAH8	DIO3	RUNX3
KCNH2	MRGPRX1	CYP26C1	MAGEA5	SORCS1	SFRP1	OR51I1	NRG2	FCN2	SPFH2	FOXL1	FLJ14816	SLC6A15	GPR26	OR12D3	TRPM4	GIMAP7	C15orf27	PKNOX2	PENK	CSF1R
IRF8	BPI	ALDH1A3	TNFSF11	DOK6	EMB	NOTCH3	MYT1L	PMCHL2	MOBKL2B	GALR1	WDR64	FBN2	SLC6A15	TRIM15	CDC42SE2	CHRNA1	C6orf115	TOMM5	TCF4	FES
GPC6	FLJ14054	FLRT2	VHL	2009-09-01	FAM135B	NPS	POLD3	KRTAP20-1	AK128083	HSU79303	C20orf71	SOX3	KY	FAM170B	POFUT1	FCGR3B	ETHE1	UMOD	VIM	SMO
HOXD3	TREM2	FBN1	STK31	PTPRM	SPOCK1	SPTLC2	CDR2	GNRHR	VGLL4	ITGA8	PRND	SLC6A2	KCNA1	TFEC	TRPS1	KCTD1	EPS8	KIAA1549L	FLT3	COL1A2
NMBR	PIPOX	LAMA2	C20orf185	SMAD7	GPR75	PTPRN2	IFT52	ATP6V1G3	EST1B	GRIK1	TM4SF19	GFRA1	FIGLA	SDK1	ARHGEF4	ACTR1A	C20orf114	FBXL13	PAX6	GSTP1
PDXK	MGC35295	TRHDE	LBP	TMEM90B	GRIK3	GPSM1	NPY2R	FLJ23657	SUMF1	BOLL	FLJ25773	GRIN2A	IRX4	MST1R	EGFR	TBC1D16	KRTAP25-1	KRTAP21-1	MYH11	CTNNA1
FGF18	KPNA1	ITGA8	RNASE3	PREX2	BHLHE23	KCNIP1	OR8H2	FCGR3B	FLJ36031	LAMA1	TYR	FOXE1	HAND2	PSORS1C1	FBXO22	MYNN	SCNN1G	LINC01570	OPCML	DCC
KHDRBS1	PDILT	SYNGR1	CLEC4M	HCG4	MDFI	CDH19	C20orf186	HABP2	BTRC	ZNF134	DEFB125	MOXD1	FEZF2	TNXB	ETS2	BPI	SLC30A10	PRKAG2	LYN	ERCC3
TBXA2R	LPO	SOX21	ITIH4	PDE8B	CHRNA4	ZNF365	TNXB	PDILT	AL832551	SLC4A11	DEFB119	TFPI2	VAV3	DLG2	GTF2H5	LRRC21	LNX1	GLI3	SOX1	LCN2
IFNAR2	FGG	WIT-1	ATP6V1G3	KCNQ1	SALL1	SARDH	CDH13	DCD	PLEKHA6	SOX2	FCRL5	GATA4	ESR1	BDNFOS	LEAP2	FLJ46358	YY1	OR51B2	CDKN2A	IGFBP1
ACAD8	FLJ23657	SPG20	SPRR1B	MFSD6	NPBWR1	SETD3	SDK2	SPRR2A	NRG2	SOX1	CST2	RASGRF1	MIR124-3	DIRC3	FGF14	EMCN	TUBGCP3	NRXN3	MYB	SEPT5.
FOXB1	GLRX	CRHR2	IFNA17	SLC6A15	UNC84A	EPCAM	AKAP8L	DMBT1	ANGPT1	DRD4	OR12D3	PPP1R16B	MTSS1L	KRT28	TRIO	BMP7	C18orf1	FYB	MGMT	BDNF
PROC	ITGAX	KCNB2	FLJ36046	FAM19A5	COL4A1	OR6N1	VWC2L	KRTAP13-3	JARID2	ZNF545	FLJ40235	CUTL2	UNC5C	FLG2	ZNF677	LAD1	DUSP6	MIR7853	HIC2	PLG
CD55	PRSS1	AMPH	PAEP	TBX15	KCNQ5	RAPGEF4	SUSD4	ABCC2	NR6A1	WIT-1	GNRHR	SLIT2	NKX2-1	MIR585	C1orf70	PPM1B	SPON1	EBF3	AREG	ITGB4
AXIN2	SCGB1D2	FLJ46831	NR1I3	RSPO2	KIAA0556	MAPK13	SLC6A3	NRXN1	MAPK14	EOMES	LILRB1	DKFZp434I1020	VSX1	HAPLN1	OSR2	TMEM129	ARHGAP15	RALYL	KRAS	ERCC1
DLX4	GPR87	DOCK2	EREG	PITX3	ANKS1B	PTCRA	B3GNTL1	LCE1B	RNPC2	WBSCR17	TSGA13	DMRT1	DCLK1	HPVC1	LOC100302652	IL17E	CSMD3	WDR72	PHLDA2	IAPP
CMAH	SCGB1D1	INA	OR51B4	FGF12	C1QL3	MRGPRX2	SDR16C6	LCN6	TPX2	SFRP2	IL17E	ZIC3	FNDC1	ADAMTS12	SMYD3	C14orf166B	STAMBP	CLDN17	SGCE	VAV2
LRRFIP1	KRTAP15-1	ATP8A2	SAA1	TMEM130	NALCN	TCAP	RNF220	PCP4	SIX1	NPR3	PVALB	INA	40603	C2orf86	MST1P2	SERPINF2	TMEM145	OR5AR1	DSP	BCR
CCND1	MPDZ	CDKN2A	IL2RA	FNDC1	SFMBT2	C4BPB	PAEP	C20orf185	C20orf102	PTPRR	SIRPB1	ESX1	COL4A2	TRIM77	RICH2	PAFAH1B3	GZMM	GRM5	SMARCA3	EPHA7
MYCL1	C9orf79	KCNA1	OTOA	MIR129-2	PGLYRP2	AGBL1	DGKI	CCDC27	PTX1	ADAMTS2	DCD	MSC	HTRA3	C1orf129	CPLX1	TEAD4	TACR1	DEFB119	SPARC	TFF2
TCF3	SNRPN	CNTN1	KLRB1	SCTR	DAB1	PLEC1	PLXNA4	C12orf59	ANKRD13	CASR	TBC1D3C	PTPRM	LOC283392	GPR123	WDR25	BRPF1	LDLRAP1	HHAT	MCM6	PENK
MAPKAPK5	ATP6V1G3	SLC6A2	RGSL1	SIX2	LOC254559	C12orf39	AUTS2	DEFA1	HES2	KCNIP1	HIST1H2BO	MAL	RUNX3	FCRL4	LOC389333	SPP2	CUBN	LOC286177	APBA1	GUCY2D
VWA2	SLC30A8	PAX7	EMR1	NALCN	PTPRT	NCRNA00032	MYOM3	C20orf91	LRBA	SNAP91	ENTPD1	LOC349136	AMPH	CCNA1	KIAA1026	ET	ZNF585A	SEC14L5	CYP1B1	MAPK10
BCL11A	OR1A2	SFRP1	GPR109A	CNNM1	MIR129-2	RTP1	C1orf228	LCE2D	DOCK2	SALL1	UNC5CL	SOX14	GRASP	BFSP2	PHC2	LRRN6C	OR2J2	ZMYND8	TUSC3	MMP2
RYR1	RAXL1	TNFSF4	CXorf36	GHSR	AQP5	NKAIN4	NPR3	PSORS1C2	GDF6	PCDH17	LOC116123	TRHDE	BEND5	GRIK4	KHDRBS2	PLCZ1	ZNF598	ZCCHC14	PTGS1	GLI2
KL	DEFB118	ZNF542	CARD6	SFRP2	APC2	KIAA1549	PCSK2	TCN1	MAEA	GHSR	CATSPER1	DAB2IP	ZFHX4	KRTAP4-9	PRSS3	GPR156	MED12L	KIAA0825	TIMP2	VAV1
NOVA2	SPATA16	DAB1	GPR45	CD8A	TMTC1	CPA5	C20orf79	HPR	AY816328	DGKI	ABCB1	FGF4	PTPRT	FHL2	TMEM108	FLJ46481	YAP1	FAM49A	MYLK	HLA-DPB1
CBS	CXorf36	FOXG1B	CASP4	CRHR2	ADAMTS2	MUC21	DIRC3	TRIM49	SP5	AMPH	LCE3E	SORCS3	T	THSD7B	SNAP91	NUFIP1	SPG20	MACROD2	MCC	PWCR1
SH2B2	C20orf186	CHST10	C18orf20	TFAP2A	KHDRBS2	HSPB3	DEFB119	GSDML	AY359091	ESR1	FLJ46154	HS3ST2	SLC12A4	ZIM2	TBX2	IL7R	GAK	MAGEC3	MLF1	PROK2
SHB	KRTAP20-1	CUTL2	CD1B	IRX5	UNC5C	CHST11	EEF1DP3	PRSS2	LSM2	GRASP	ADAM7	OPRK1	ECEL1	GLI3	EFS	UQCRC1	TSPAN18	ADCY2	SLC5A8	NDN
RNASEH2B	PATE	SOX2	DLGAP4	GRASP	CELSR3	OR5P3	GRID1	FLJ36046	CAMK1D	ATP10A	SN	SPOCK	KCNH5	LOC286094	SEC14L1	RTKN	HLA-DMA	ZNF599	IGSF4	ETS2
SMPD3	TRPM8	LCAT	PMCHL1	UNC84A	TNFRSF8	DGKG	PXDNL	TBC1D3C	RPL39	DCC	OR51B4	COL4A1	DGKI	LOC285045	ACADS	HIST3H2BB	BMPR1B	OR7A17	WNT5A	RARRES1
LGALS1	UMOD	SPAG6	SSTR5	VIPR2	GPC6	OR51B4	FAM74A3	ATP6V0D2	AK096533	TM6SF1	NXF2	NR2E1	RAB6C	C8orf73	LOC254559	HOXC5	CRHR1	OXR1	ABL2	TMEFF1
PRKAR1A	DEFB129	HS3ST3A1	PNOC	SLC18A3	SSBP4	FLJ37307	COL4A2	CCND1	CSF3R	LOC349136	HKDC1	TRPC4	PRDM14	NLRP11	FAM171A1	ABCG5	IL5RA	SLC29A4	DLK1	TSP50
KCNK5	FCN2	SST	FXC1	C1QL3	TRPS1	NCRNA00116	TCEAL6	CCL15	AK124214	WDR8	SCGB1D1	SLITRK5	HPSE2	MAS1L	IGF1R	SPINLW1	CASP8	CHST11	ALPL	EFNA1
ROR1	ODF3	CSMD3	C14orf93	GFRA1	ASCL1	LAMC3	CRTAC1	SLPI	MBD1	KDR	DEFB129	SLC16A12	C1orf173	INPP5A	ADD3	PTK2	RNF182	ZNF365	EPHB2	AXL
RBBP7	WFDC12	SLC4A11	HK3	C1QL2	CIDEA	TBL1XR1	ZMYND8	FPR1	RAB14	HAND2	TJP3	ALX4	DPP10	CCDC141	FAM83B	CASQ2	UNC80	TENM4	MOS	ISL1
ENC1	CPA4	ITPKB	HAO1	MIR34B	CDH4	FAM169B	MRC2	MBL2	TULP4	CNTNAP2	FATE1	ADHFE1	CDH4	C14orf177	TFAP2A	MGC3101	IL1RL2	C1D	SMO	DIRAS3
CD1D	SLC36A2	LPXN	PRAMEF2	FER1L4	TMEM132E	FAM83A	TUB	RGS18	SFRS1	IRXL1	GRAP	WT1	PIK3CD	NRXN3	YPEL3	HSPC268	CBX6	APOB	MLH3	DSP
MYCBP	C1orf158	NOS1	ZNF532	FAM135B	ACSS3	NXN	MIR548F5	IQCF2	TBL1Y	EFHA2	PICALM	GRM3	CCDC37	MMP26	CNNM1	FLJ32926	PPP1R13L	OR8D2	ZIM2	RARA
A2BP1	CHRNA6	TRIM22	OR10H2	BOLL	LOC647121	DLG1	LOC286094	PRODH2	ZBTB33	SLIT3	SIGLEC11	GRASP	IRX5	RBMXL2	NR3C2	EML3	CCDC6	CD1B	EPHA8	TUSC3
CAMK1	C12orf54	GSTM2	CASP14	FAM123A	RGMB	ASB10	ABCB1	DPP6	ARF3	TRPC4	FCN2	VIM	KDM2B	SIK3	STAMBPL1	GC	PSG9	C7orf71	IGFBP7	MLLT3
C20orf3	MYOT	HPSE2	CNTN4	HCCA2	DRD5	NT5C3	DAGLA	PPBPL2	NOPE	ST8SIA5	HBG2	GRIK1	SLC16A12	HEXB	C12orf43	NRXN3	SPATA16	FAM184A	PALM2-AKAP2	NID1
EEF1A1	HKDC1	ACTN2	CNTNAP4	FZD2	RSPO2	TDRG1	CACNA1I	TLR9	ZIC1	SPG20	TBC1D3	C18orf34	RNF220	SUSD4	RNF207	PMCHL1	MYO3B	PEG3	BMP6	SNRPN
RPS6KB1	C20orf185	A4GALT	NALP14	SLIT2	DKK2	LFNG	CASR	PAX4	RPS14	UGT3A1	GPR109A	SFRP2	SLC18A3	OR51I1	GUCY1B3	DDX1	THADA	KCNJ1	NOTCH2	CCNA1
GAS7	PRND	PTPRT	CDA	AMPH	ADHFE1	PRICKLE1	CARD6	CNGA2	AK024275	LOC124842	CARD6	ADAMTS18	TWIST1	ASTN1	PPARG	CD53	DLGAP1	GRIA4	CDKN1C	SNCG
JUP	DEFB126	HAND2	PRSS2	LDLRAD2	SOX11	EXOC1	BACH2	KRTAP6-2	HIST1H2AK	EDNRB	C21orf94	SYT6	GSC2	SLC22A18AS	HIC1	C1orf83	TMEM233	GPNMB	HDAC5	MATK
SUPT5H	PMCHL2	CMTM3	CXCL13	IGF1R	NXPH2	ODZ4	ADIG	TNP1	FLJ46380	FLJ90650	HECW1	GALR1	SLC35F3	HHLA1	NKX2-2	SLC4A5	INPP4B	FAM20C	PTPNS1	NTRK2
BRD1	USP4	JAM2	CYSLTR2	FREM2	MAML3	NAV2	TRPM8	CATSPER1	CNTN1	BTG4	SLC22A12	GLDC	DYDC1	TAC3	RPH3AL	KRTAP11-1	FDX1	BASP1	MATK	PGF
FOXA1	CSF2	SFRP2	CATSPER1	GYPC	ESR1	KCNIP3	ADAM33	IL5RA	IRX6	CCNA1	FILIP1	NEUROG1	MAL	CSH1	NHLRC4	COX4I2	CFHR2	CYP7B1	FGF12	MAGEL2
ITGAV	UNQ467	KCNJ9	MGC35048	FOXE1	FAM19A5	HLA-DOA	FAM78B	ARHGAP15	XTP3TPA	FZD2	C6orf32	UNC5C	DBX2	NKAIN4	PPFIA4	SNX17	MMP1	SPTBN4	LEFTY2	EFNB3
FHL3	C1QC	CASR	OR12D2	SMAD6	C6orf155	FLJ14107	MIR1283-1	MAGEC3	DPP4	VAV3	NUP50	LOC124842	TMEM108	TXNRD2	KLHL33	WFDC12	ATP11A	OR8G2	TP73	MXI1
EPHB3	PCDHB6	BOLL	PPBPL2	SALL1	MGAT3	MMP16	LCE2B	LCE1D	RPL27	PDPN	CFHR1	SLIT3	LOC348840	PDE1A	ITM2C	RTEL1	RAPGEF4	OR51B4	TGFBI	BMP6
GRIA2	GPR45	SOX14	MGC11257	KCNA3	TMEFF2	FMO9P	BPIL3	CD300E	SAV1	SOX21	FLJ32926	NPY	PRKCB	GABRR2	TBCD	LPO	FNDC3A	TM4SF19	ERCC6	CAV2
TUBG1	GPR109A	C6orf155	CLEC12A	PTPRT	PTGIS	WDR86	NOTCH4	MSLN	PDE2A	HNT	CD33	ZDHHC15	ADAMTS16	KCNMA1	PCDH7	CDC91L1	SLC35B3	NRG1	MAPK10	BGN
WHSC1L1	NUFIP1	CHL1	MNDA	ZNF229	NXPH1	C6orf10	TRIM77	UCN2	RPL38	MAFB	SLAMF7	IGF2AS	CBLN2	LCE1F	GPT	ARHGEF18	DOCK9	TENM2	LOX	TNFRSF10C
PSIP1	DNTT	IGF2AS	TNFSF8	YPEL3	GPR26	BPI	NOX4	FFAR2	AY077636	CYP26C1	FKBP7	LRFN5	INA	ADCYAP1R1	DHX8	SIM2	ENPP6	DPP10	TMEFF1	TIAM1
KCNC1	HECW1	GRIA4	CD40LG	HOXA3	CNTN1	CACNA2D1	PDGFD	OR51B4	PAF53	GSTM2	OR12D2	FOXF1	FRMD4A	CDH8	NCRNA00114	SPATA22	PARD3	OR51B5	TSP50	TBX1
ICAM3	CCL11	WDR8	C1orf150	EN2	ADAMTS16	SCN2A	CHD5	SLC6A18	ZIK1	RELN	KAZALD1	ACTA1	SOX17	DCLK1	PDE1C	TCEB3C	USP42	LOC100129935	ERBB4	CHI3L2
SLC30A3	IL17E	CNNM1	SLC26A4	AUTS2	FIGLA	TFEC	COL12A1	BPIL1	ENPP6	FIGN	EMCN	FBXO39	ADRB3	KEL	KIF19	SBEM	ARAP1	CCDC84	RASSF1	FGF2
WNT2B	RNASE3	PTGFR	BFSP2	FAM171A1	PTPN5	C11orf41	DPP6	TRIM29	FOXP1	EPHA5	DDX4	EVC	GALNT14	MACROD2	CLTC	KRTAP13-3	RGS9	GLP1R	LRRK1	PDGFB
DOK1	DEFB125	SLC13A5	RTKN	WDR86	TMEM108	AKT3	C3orf52	PAPPA2	AK074794	AQP1	ASGR2	SARM1	FBXL21	GPC5	LAYN	RFC5	WWC1	HBBP1	COL4A3	PLAGL1
RACGAP1	GUCY1A3	NCAM2	SUHW1	NELL1	DKFZP434H168	MAGI2	BRF2	CCL7	RUNX2	CX36	SULT1C1	C1orf114	ZNF625	LELP1	FOXE1	RPL10A	WNT8B	VNN1	GSTP1	CHD2
CD40	KCNK18	EGLN1	AKT3	CMTM1	C13orf38	DPYD	MIR206	DDX49	BAT5	RSPO2	MLCK	HTR7	VWC2	OR7A17	GDF6	ENPP6	BMP6	FGF14	FLT1	MPO
ASIP	KCNK17	GPM6A	ITGAD	TFPI2	SPAG6	ARPP-21	HHLA1	C6orf32	ZNF258	GRIK3	MAGEC3	FOXG1B	KCNQ5	UBQLNL	SORCS1	FCN2	NRXN3	TNFRSF8	COL6A1	S100A4
MEF2B	VPREB1	ASF1A	SIGLEC12	ITGA8	PDE8B	DNAH17	RUNX1T1	KCTD1	AJ278578	PENK	LPO	SLC18A3	AUTS2	CST7	TBC1D4	LRRC15	COL5A1	FATE1	IHH	TSG101
BIK	CD163	TACR3	HPR	BCAP29	CPEB1	PPFIA2	C1orf150	GLRX	FLJ21439	ACTN2	BPI	KCNA3	NELL1	OR8G1	C10orf99	HAPLN4	RNF144A	ZIM2	SEPT5.	SYBL1
PEX6	SH2D1A	AKNA	CNGA2	THBD	C1orf173	GABRB3	WSCD2	LBP	TOPORS	GNAS	SERPINB12	PEX5L	GABBR2	ZNF385B	SLC39A2	CSRP3	C3orf20	IMMP2L	CRIP1	TFDP1
CBX4	HTR3D	ZNF677	PRDM15	EN1	GFRA1	FGF10	TNS4	CHRNA6	MLF1IP	ALPL	C22orf8	CHST10	CNTN1	ADAMTS3	PRDM8	CMTM5	PKP3	LY9	STK11	ABCB4
GPX4	AP1S1	GAD2	GDEP	MSX1	DTX1	ABR	TGFBI	CD33	UBE2S	GRM6	USH2A	CIDEA	FGF5	CADM3	LTBP3	MORN2	SNORD113-2	TAS1R3	CTSH	MYCL2
CDK8	HABP2	NAALAD2	RHO	BSG	SLC18A3	TMCO7	AKAP13	NURIT	BARD1	PRDM14	957	FLJ46831	POU3F1	NTM	CYP26C1	ERAF	CDH11	SPATA13	TYK2	ASCL1
OLIG2	FCGR3B	EFHA2	SPRR2A	ACOT11	COL25A1	SCGB1D1	CYP7B1	SLC36A2	PRPF18	JAM3	CCL11	BARHL2	ZFP64	ADCY2	ANKS1B	SPRR2D	HCN1	LOC102725079	PPAT	KCNK4
PER3	CYFIP2	TSC22D3	POSTN	EMILIN3	DLX5	SPINK7	MMP7	TRIM31	FXR1	DPYS	IL18RAP	GCM2	OTX1	DEFB124	SSBP3	SYNGR2	MDFIC	LOC102724890	IGSF4C	HPN
HSPD1	EMR3	SCNN1B	GPNMB	GRIN2A	SNX32	TTN	MBL1P	OR1A2	WDR66	TWIST1	FCGR1A	ELMO1	TMEM130	PIGB	UGT2A3	AKT3	LOC344595	HSD11B1	ZMYND10	PTPRO
EGFR	ODZ1	LAMA1	LMLN	GPR26	CYP26A1	ABLIM3	IL2RA	STK31	ATP6V1B2	LRRC4	SPATA8	HCN1	SLC6A17	AFF3	RHBDL3	NUDT21	PPIC	ADGRV1	PDGFRA	MAD2L1
SLC2A4RG	MAGEA5	EXDL2	KIAA1704	NR2E1	SHISA2	CRISP1	BAI1	C3orf32	DOK5	HTR1B	MYL7	MLNR	PTPRN2	NOTCH4	AMH	C9orf24	IP6K2	SGSM1	TIMP3	GDF10
CDX2	LOC122258	BAPX1	CCR3	FBN2	NTRK3	KIAA0182	SLC35F3	KAZALD1	MUC4	FAM5B	DAK	SKIP	NALCN	COL11A1	TFPI2	MGC9712	IRAK2	LOC100506470	ENC1	HHIP
RGS19	SIRPB1	LOC401498	KIR2DL1	RNH1	GAD2	SFMBT2	CDH16	KRTAP22-1	MLLT1	TSPYL5	NALP14	SCUBE1	PDE1C	ADIG	GALNT2	NELF	POLR2J2	CPEB2-AS1	ST6GAL1	HOXA9
KCNB1	FFAR2	GHSR	LW-1	KCNK12	NTM	SLC6A3	MEST	PGLYRP2	KCNJ10	RSNL2	TSPAN8	NOS1	CACNA1A	ARPP-21	CHKA	LMO4	ENPP7	SUN5	CDKN2B	FGF12
DAPK3	HAVCR2	PTPRR	MAGEA2B	PXDN	LHX8	SNORD114-17	CSGALNACT1	MGC35295	ATP7B	GPM6A	MAS1L	RSNL2	ZNF229	HSD11B1	NFATC1	ABCB5	ZNF267	CACNA2D2	TK1	DDR1
CARD9	CCL20	PRLR	SCGB2A2	KCNQ5	EMID2	SAA4	KRTAP11-1	FAM107B	DLX5	C10orf72	KCTD1	UNQ739	C13orf36	AFG3L1	AFG3L2	MPDZ	QSER1	ANXA2	SMAD2	SFTPA1
TGFBR2	UBD	GRM6	DEFB125	HEATR2	FOXI2	LAMA4	C14orf37	LILRB1	ITM1	CNTN1	DEFB4	NAP1L3	RASSF2	LYNX1	GRASP	C20orf185	GLRX	FERMT2	CCKAR	TAL1
UBE2G2	PVALB	SCT	PLAC4	DPY19L2P4	BAI1	FLI1	ABTB2	0	ETFDH	POU4F2	PRSS2	SCARF2	APC2	OR4C16	CLPTM1L	CD1E	NUP62CL	COL14A1	PRKAR1A	HLA-DOB
SLC27A1	APOC2	GABBR2	SFT2D3	SLC4A11	DMRTA2	T-SP1	C13orf28	LPO	SYK	DMRT1	IFNA17	PCDH17	FAM184B	C10orf90	SDK1	ALPK1	TBXA2R	IGSF21	MT1A	EPHX1
GAB1	FLG	ELMO1	COX4I2	ZNF582	DLX6AS	C3orf32	TLR6	RNASE2	ACTR1A	SARM1	IL7R	MYOD1	SPAG6	LOC399959	F2RL1	PDZD3	LAMC2	LOC285692	POMC	CSF2
BTRC	CARD14	C20orf39	GPX5	LMO1	GUCY1B3	LCN10	PRKCH	GRAP	VPS39	DOK5	TCP10L	PXDN	CIDEA	ZNF365	FAM55D	CKAP2	LCE3D	LOC101927845	FGF2	RYK
RRM2	CTNNA3	GFRA1	GAGE4	PPP1R16B	DNAH11	HK3	LCE2A	HIST1H2BO	ACTN1	RLN3R1	LILRA5	STAC2	RALYL	TRPC7	SCYL3	RHO	IFITM1	FER1L6	KIT	SOX1
BCAS3	HPCAL1	TWIST1	NID1	NKX6-2	CDO1	PALLD	MGAT5B	LILRA4	AK074899	CHODL	MGC35295	PAQR9	SYNE1	OR56A1	CNN3	MAPK4	INPP5A	PPARG	CDC25B	CYP2E1
DRD1	PANX3	POU3F1	KLRG1	PRKCB	SNAP91	HOXA7	IGFL2	LBR	PFKM	FAM19A4	CLCA1	PDPN	NKAIN4	NPFFR1	PLAGL2	TRIM29	ACE2	OR8G5	IGFBP5	NFKB1
KCNC4	SSX7	TCL1A	ACCN5	ECEL1	KCNA6	CNRIP1	C7orf71	SLC6A6	ARPP-19	SDC2	ACSM2	ITGA8	ZEB2	SUB1	HNF4G	MORC1	FSHB	FRMPD4	FABP3	E2F3
PREP	CEACAM8	D4S234E	TSGA13	RNF150	RBM38	FCRL1	OR10Z1	FCGR3A	KIAA0319	KCNG1	ABCA11	FLJ30834	NKX3-2	CDH18	GRIN2D	CCL25	GPR39	BPIFA1	HPN	PCGF4
EFEMP1	ZNF300	POU4F2	C20orf152	ZNF652	VAV3	HMHB1	SLC22A18AS	SLC4A1	TFAP2B	C1orf114	KRTAP20-1	ADD2	CNTNAP1	C1orf150	FBXL14	GAS2L3	MCF2L	OR10A3	JAK2	RUNX1T1
ACTA1	LRRC61	VSX1	RANBP5	FGF8	KCNK12	C10orf62	GARNL3	COL9A1	CR627424	KLHL1	KRTAP21-2	GPR101	KCNF1	MAGEC2	KY	RBM4	CSMD2	KCNN3	PLXDC1	SRC
PPM1F	TAS2R16	KCNA5	SLC30A8	HS6ST1	GDNF	TSG101	SIRPG	GNS	AF450485	SYT9	S100A8	FLT4	SLC8A3	GREB1	EXD3	KCNJ15	C1orf101	DPP6	MTA1	MCF2
FOS	OR1N1	PDE1C	UNQ9356	ZNF568	TP73	CDH22	CHRNB3	OR12D3	MAPK1	ACTL6B	DEFB103A	BAPX1	MAGI2	MIR548I4	CCDC48	F11R	OLFM2	IGF2BP3	IFNGR1	UBA52
CDC34	C8A	NR1H3	LRRC37A	JSRP1	LAMA1	SLC6A11	SLC18A2	SERPINB10	LTBP2	GDNF	AGXT	PCDHGC4	SPSB4	FCGR3A	NXPH2	NRTN	CTNNA3	ATP1A2	IRF7	CD82
KCNQ1	TYRP1	UNC5C	NFAT5	CAMK1D	ANKRD20B	PVALB	GRK5	C16orf28	LOC126731	PABPC5	47	NCAM2	SLIT2	PPP2R2C	HCN1	DLST	LRRC61	AHSP	EPHB1	TGFA
MAPRE2	C1orf150	PDE4B	SIGLEC11	NPBWR1	IRX4	CCT6P1	C10orf72	AMY1A	KCNH4	FLRT2	GNRH2	GPR88	WNT2	SYTL3	DLX6AS	PGK2	DLGAP3	SUCLG2-AS1	TNC	IRAK3
LATS2	LCE4A	COL15A1	DNTT	DPP10	SPEG	CKS2	VWC2	CST5	C9orf28	ATP8B2	GLI2	EBF	IKZF1	ASTN2	GALR1	FCRLM2	NRXN1	NAV2	TNK1	CDKN1B
PPP2R5D	PLCL1	PDE8B	PSMAL	WDR8	MSX1	POU6F2	BMP4	SCN7A	LOC51255	PGLYRP1	IQCF2	COL5A1	SLC24A4	CACNA1H	VWC2	CCR3	SCMH1	SYNE1	EIF2AK2	CYP1B1
MAP1B	ACCN5	TCERG1L	GPR97	T	SLC4A11	NARF	MIR138-1	OCM	EIF2S1	CPXM2	C3orf37	KIF5A	TMEM155	ITGA4	DMRTA2	FILIP1	TNP1	CSGALNACT1	FER	HRASLS
TEAD4	SPRR1B	PODN	MAGEA11	CBLN2	GRIN2D	IQCA1	PLEC1	TAS2R9	IGFBP6	ZNF304	IL18	FAM5B	CHST11	C5orf58	ZNF740	CX62	HMHA1	POT1-AS1	NTRK2	PTPRG
RELB	MAEL	CBLN2	CACNG3	ZNF542	GSG1L	BAI1	HK2	GLYAT	PCDHGA1	FRMPD4	ALS2CR7	MYO3A	TLX2	GULP1	CHRNA4	CASP14	UBL4B	ACMSD	LRRC32	NQO1
CENPF	APEH	VIPR2	PIP3-E	AQP1	PHC2	IRAK3	ASGR2	RNASE3	UBE2G2	CRHR2	GPR87	ZNF132	FAM19A5	NR3C1	JSRP1	PDYN	PDCD6IP	DEFB135	HRASLS	UGT1A1
NPDC1	C6orf32	SCARF2	EFCAB3	PITX2	PGPEP1	ROBO4	SPOCK1	TMCO5	BCAT1	CACNA1A	IFNA8	ZNF312	FGF14	RFFL	ASPSCR1	OR1G1	CARD14	DKFZp686K1684	NGFR	NPR2
PDGFRA	MIA	KIAA1944	NXF2	KIAA1026	CASZ1	COL5A1	CLRN1	SYN3	BC007833	MYO3A	KCNMB1	FLJ32110	GPR85	ABCC12	DAB2IP	CST11	CSTA	LINC01162	BCAM	MMP19
PSMA4	TRIM31	SDC2	HOXB6	CNN3	NRG3	ADCY2	CD1E	SLC34A1	DDX3Y	MGC33530	KRTAP26-1	THBS4	UNC84A	CEP55	LMX1A	LONRF2	VGLL4	SORCS3	ERBB3	MGMT
CDH13	IL7R	TRPC6	CYP2E1	RYR2	GPR139	C1orf110	MOGAT1	PRTN3	AL833660	ST6GALNAC5	C12orf54	RLN3R1	SORCS2	TRPC4	RREB1	HRH1	UOX	SIRPD	TNFRSF10B	TCF7L2
C3	KRTAP19-1	CCDC37	ATP1A3	HECW1	CRISPLD1	AMZ1	HYDIN	TSGA13	ACTR6	ELOVL2	OR10H2	ADRB3	ZNF536	C15orf32	TMEM57	SPATA21	TRIM37	PTPRT	FGFR2	WRN
RNMT	CASP14	PITX2	C20orf71	C18orf34	FRMD4A	NAV1	SLC35F1	EBPL	STAT3	BCAT1	CESK1	PRDM12	C8orf85	KIF6	PGPEP1	C14orf149	MIR30A	RIMS4	ROR2	CDH17
EBF1	POLG2	HSPA1A	LCE3D	DCLK1	DPY19L2P4	WFDC13	CUBN	LOC116123	BC053359	IGF2AS	IFNA21	HNT	PTF1A	SGCD	THBS1	FLJ12700	TG	PCSK2	CCNA1	AIM2
KAT2B	IFNA21	POU4F3	GSDML	FGF5	ST8SIA5	ADAMTS10	MYBPC3	SEC63D1	BC082232	AKR1B1	KRTAP15-1	CX36	BEND4	IKZF1	FGF12	TGFBI	LMCD1	AGBL4	WNT1	S100A12
GSK3B	OR2B6	PPYR1	TMEM105	LOC254559	ZNF582	TAS2R41	SMCP	PAEP	BC020814	GRIN2A	PI3	ADAMTS1	CA10	SAA3P	ADAMTS16	P2RY1	C17orf50	LOC388813	ABCB1	HDAC7A
NPY	KIAA0125	SSTR4	IL18RAP	ELL	CHL1	IL2RB	SLC22A8	PVALB	DDX51	DEPDC2	KRTAP11-1	KDR	GJC2	TNR	HNF1A	ARHGAP9	OR6N1	MRC2	SEMA3B	USP29
MPZL1	STYK1	PCDH8	HECW1	RGMB	CRTAC1	MORN1	FRMD4B	TYR	FLJ30656	IRX4	IL31RA	ELOVL4	KCNA3	SNORA80B	HECW1	KRTHA3B	DZIP1L	MASP1	PDGFA	MALT1
PTGIS	MAPK4	BNC1	ZIM2	KY	TBX15	DSCAM	TRIM55	SPINK7	DKFZp586C1924	CHAT	LSM2	DCC	POU3F2	SNORD115-29	FAM107B	HOMER1	IRAK3	LINC00536	CSK	DHCR24
PTP4A2	MARK2	HS3ST2	LYZ	LOC389333	PRDM14	SULT1B1	GATAD2B	CLEC4M	CRSP7	LOC401498	CXorf6	SSTR2	C1QL2	ZFHX4	SOX17	LIPH	DMBT1	MIR520B	MCM2	CASP10
MUC4	SLC4A1	RUNX3	ZNF185	ST6GALNAC5	C13orf36	OR10J1	DEFB128	PRG2	GOSR1	GFRA1	KCNK17	CCNA1	LOC254559	ADARB2	FGF4	C21orf63	LOC643763	PDE4D	ASCL1	MMP7
C16orf80	FLJ27365	CHRFAM7A	KCNK10	PTPRG	NHLRC4	WDR49	AIM2	KCNK17	GAB1	CSMD3	KLK6	TLX3	GYPC	ANXA2	PLD4	NR5A1	EXOC1	GRIA1	EFNA1	SMARCA3
HTR1B	SPRR2D	FLJ30834	HAK	GALR1	FREM3	TCP10L	ZMAT4	OTOA	DEPC-1	MAMDC2	LCE4A	SCTR	ITGA8	KRBA1	ZFYVE9	GPHA2	37135	PRKCB	HTR2A	AATK
USP13	ASB5	LRAT	AZGP1	CNTN1	TTYH1	RAD51L1	PACRG	LILRA3	ELMO1	OPRM1	BFSP2	WNK3	NCAM2	TBC1D21	ZNF229	CD58	CFTR	RARB	PTK2	TDG
GAPDH	CCR3	FAM43B	C1orf158	GAD2	EN1	DPP6	ZNRF3	ANXA3	TBC1D1	PROKR2	TRDN	HS3ST3A1	ONECUT1	F13B	KCNK7	HPR	CUX1	ULK4	TGFA	PDGFRA
TIMP4	TSPAN4	DGKI	FLJ27365	NRP2	SUSD5	SPINT2	MYH16	POSTN	WNT10B	FOXE1	CTNNA3	CDKN2A	FAM19A4	C8orf85	TRH	NMUR2	PKHD1L1	DLG2	NOTCH3	MAGEA1
MPST	FLJ40919	ADCY4	KIAA0125	CRTAC1	WDR8	RARB	GPR19	VN1R2	HRB	GLRB	CYP1A2	RSPO2	PDE4D	BEST3	GPR75	SLAMF7	MET	TNXB	EPHX1	SPI1
ELL	CST5	GUCY2D	USP6	SLC35F1	SCGB3A1	SPERT	PRDM14	BPIL3	B3GNTL1	COL5A1	ZNF532	FOXF2	GRIA4	C6orf10	FOXF2	CD80	GLRX5	UBE2E2	YES1
AVP	ZNF80	THBD	CCDC76	SOX21	ATP8A2	GALNS	HS6ST3	MGC4677	BC060766	RASGRF1	BCMO1	LMX1B	SLC6A3	SFT2D3	LOC100130776	LYZL4	MRGPRD	PHACTR3	IRF5
SHH	EGFL7	EFCAB1	GSTP1	ZIC4	LDLRAD2	SLC36A2	ZNF365	KLK6	ATOH8	KIAA1944	USP6	HTR2C	MIR137	OR5P2	CCDC106	MEFV	RARA	CCNA1	LAMB1
LYL1	OR6A2	GNAZ	FLJ45964	TNPO2	PXDN	PCDH7	OC90	PSMAL	ALX4	ALX4	FGG	CD8A	FBXO39	LRRC18	ANGPT2	HBE1	UNC5B	TYW1B	EGFR
NFIX	ADAM7	PCDH11X	MAGEA3	TWIST1	PP14571	PRND	COL11A2	NALP10	XYLT2	TCERG1L	IP3R2;	FZD2	ST6GALNAC5	MIR890	COL5A1	CLEC10A	CEACAM5	LINC01269	TES
KPNA3	SLC22A8	ASTN2	TMPRSS3	CDO1	AGRN	LMO7	LCE3D	OR1N1	MAML1	PDE4B	TAS2R16	LBX1	SFRP2	MAGEB3	TMPRSS2	RNF40	CXCR1	KAZN	CDK10
RHOG	TSSK1	GNAS	GDPD4	ZNF135	SH3GL3	ITGBL1	SCEL	ADAM7	ARF4	CIDEA	SPRR1B	LOC112937	DYDC2	C20orf85	HHIPL1	SLC22A8	SPTBN5	UNC80	CHGA
DLEU2	TREM1	PHOX2A	TREML2	CASR	VWC2	LILRB1	F10	APOBEC1	ANKRD26	SORCS1	GNS	IRS4	CLDN10	CNTN4	C14orf182	C8orf53	BATF	GABBR2	MAPK12
PDGFB	CASP8	TSCOT	CASP6	KCNA1	ESRRG	CXCR1	TGIF2LX	CAPN7	NSUN6	SLC35F3	HTR3D	DLX5	WIT1	DST	SYN3	SCGB2A2	FAM19A2	SCOC	TNFRSF10C
SLC11A1	ACTRT1	COL5A1	FPR1	LAYN	FZD2	LCE3E	GREB1	DNTT	BLNK	ACTA1	IL5RA	NDRG4	DPY19L2P2	SULF1	SLC6A17	UBE2J2	PTP4A1	MIR548I4	HPSE
HIST4H4	BRS3	ADRA1A	GYS2	SLC6A17	TRPC4	KHDRBS2	CDCP1	OR6A2	BC032518	MCAM	KCNK18	TRPC6	EFCAB1	LCE1B	TRIM9	CNGA3	AQP11	EPHA6	PPARG
SUV420H2	TRIM42	UGT3A2	MMP26	ZNF132	ALK	ADAMTS7	GYPC	CFB	PAX7	ZNF540	SH2D1A	LAMA1	OPRK1	SEMA3E	CDH3	AGXT	KCNAB2	SIRPG	COPG2
UBE2B	SPRR3	MAL	LRRN6C	TM6SF1	PREX2	TRIO	CD300A	ANGPT4	DCTN2	EFEMP1	KRTAP20-2	C20orf39	EN1	ADAMTS16	OLA1	PDE6B	PDE2A	LINC01448	THBS2
AATK	VAMP8	KCNA6	MAGEA12	RASSF2	MFSD6	EPB49	WNT7A	OR10H3	MYCBP	PTF1A	LAMC2	NTRK3	EVC	ZFP2	RNF186	C4BPA	PLEKHA7	RDX	TYRO3
HOXB6	ZNF341	ANKRD45	DARC	TMEFF2	AEBP1	FLG	SUGT1P1	NARG1L	LHX9	LECT1	KRTAP13-2	GRIK3	DPYSL5	PPP2R2B	LAMB3	TXNDC3	LDLRAD2	LINC00861	DAPK1
GSS	FKBP7	RSNL2	SCGB1D1	KIAA1217	RYR2	SDR9C7	MIR670	CEACAM6	BC040107	RUNX3	SELL	SOX21	ANKRD20B	RAMP3	FZD2	PLEK2	CACNA1B	RXRG	TFRC
CDK17	MAGEC2	MFSD7	CYLC2	MAGI2	RASSF2	LUC7L	TRPM6	LCE2C	HIS1	ANGPT2	C21orf100	DPYSL4	PITX2	NOS3	MSC	FBXO38	PSMB6	LOC283856	MEG3
CLCN3	TRHR	FMNL1	FLJ44674	PDE1C	SLC32A1	SPOCK1	PLUNC	ERAF	HN1	CDH13	MORF4	ZNF549	CDH2	BACH2	GPC6	PCK1	MIR346	PRDM2	SH3BP2
TMEM2	CXorf20	BASP1	LCE3E	SOX18	MPPED2	TMEM132E	LRRC18	CCR3	SF3A2	NEUROG3	KRTAP19-1	CCDC37	FIGN	UBQLN3	PIK3R2	TRIM31	C22orf39	ARHGAP6	APC
BCKDHB	HMGA2	ADAMTS5	ALAS2	KLHDC7B	TSPYL5	TRIM35	SERPINA12	LOC348174	COL11A1	DAB2IP	FLJ40919	CRMP1	GALR2	DPP6	ANKRD13B	RPL28	SUSD4	LOC100506476	BCL3
DLX2	GZMA	UCHL1	EGFL11	GSTM2	BOLL	LOC253724	CCNA1	LILRA5	HDAC4	PCDH11Y	OCM	RELN	GRIN2D	LIPT1	ZNF625	CSDC2	ARFGAP1	LOC102724710	MAF
PF4	ATP6V0D2	GCM2	CLEC7A	EIF4H	SIX3	KCNAB1	ABCC12	OR7A5	C10orf90	GRIA2	DNAJB1	SLC8A3	KIAA1026	DLC1	ACOT11	SCN4A	RAB3IL1	TMPRSS11A	TAL1
GNA11	VSIG9	SSBP3	SIGLEC10	CMIP	PDZRN3	WDR25	GNASAS	HBE1	USP16	FERD3L	DEXI	LRRC4	NPY	CST4	ZNF568	PTPRD	CPLX2	SCUBE1	TFAP2C
E2F5	KRTHB2	SKIP	LILRB3	ZEB2	T	KCNH1	HLA-DQB2	MGC11257	ERCC1	UGT3A2	OR2W1	BCAT1	COL15A1	FCRL5	MYO10	BBOX1	CD81	ZNF530	TRAF4
DSC3	MSR1	CART	CYP11B1	NOS1	SLC6A15	OR7D4	SIAH3	PIP3-E	IQCD	PLD5	CXorf36	SPSB4	CASZ1	OR51B5	RPTOR	C1QB	VPS8	ERBB4	MLH1
GSTZ1	KIR3DL1	LECT1	GRAP	SLC6A3	CASR	C20orf79	HDAC4	CACNG3	SOX9	PTPRM	ROBO1	HAND2	JAM3	OR8H3	PAX6	LAX1	SMAD2	KL	HFE
MEST	KRTAP21-1	FAIM2	MSH3	TCF21	NTRK1	ERC2	FLJ35776	SLC30A8	AK095677	ACSL6	GRM5	ACTN2	DMRT1	CAPN11	HMGA2	CYFIP1	SCN5A	KCCAT333	FZD7
NDRG1	TREML2	C7orf29	NEK3	LOC440839	DGKI	RIMS2	PROKR1	IL19	STAM	KCNA1	CDH18	CHST1	DYSF	MMP2	FAM163A	C1orf135	MIR206	ST3GAL3	IGFBP6
PDE5A	PRDM15	GRASP	SERPINB10	TIAM1	ADARB2	CDH20	SIRPD	CDH18	NOLA2	MGC39545	GSTP1	GAD2	MMD2	ST6GALNAC5	COL25A1	ALDH7A1	RNF215	ZNF556	ITGB4
SUPT16H	SLC16A7	FERD3L	APOBEC1	TRH	BNC1	RLF	CNTNAP5	NRXN3	TRIM62	SCTR	FAM71C	D4S234E	CALN1	LRRN2	FAM40B	HIGD2A	BMF	CDH13	AHR
ID4	LACRT	BCAT1	FLG	PLXNA2	EFCAB1	ST3GAL1	TCF15	SLC7A9	PCCB	C3orf57	AQP9	MAGED4	C18orf34	MOGAT1	EYA4	SPRR1B	CACNA1I	KLF6	PTPRF
MAP4	ASAH3	NR2E1	KRTAP15-1	TMEM155	ALDH1A3	COL4A2	POM121L12	SMCR7	NOL6	ZNF132	C1orf158	FBLIM1	KCNIP1	SLC16A7	ITGB4	USP6	CYP1B1	GRIN2A	FGFR3
SMARCA2	TCN1	TRPC4	TNP1	SPG20	ARMC3	COL20A1	MUC16	SPRR1A	FLJ39739	AJAP1	KLRG1	PITX2	LIFR	MSI2	F7	ACRBP	B3GNT2	CYSLTR2	IL11
ITGB2	SLC24A2	CSPG4	ADORA3	CLIP4	THY1	SMG7	OR6B2	CLEC4D	SPTBN4	SLC27A6	CES7	FGF5	EBF3	MCC	ECEL1P2	LYZL6	MIR138-1	LINC01234	NRAS
GUCY2D	DEFB123	SNAP25	RAD9B	POU3F1	IGF1R	INS-IGF2	LCE2D	SEC14L4	BC006182	ADAMTSL3	OR1G1	CDH13	NRG3	PNPLA7	ECEL1	HEMGN	NSUN7	C3P1	BMP2
GRIN2B	PCP4	DEPDC2	FLJ44060	SNTG2	FGF8	C11orf75	ATP1A4	TRPM6	FLJ39553	FBN2	TEX15	SIX6	SIM2	EVC	RAVER2	TRY1	UCN3	BPIFA3	GPX1
GNA13	GGTLA4	TCF21	MSR1	COBL	KCNH5	DSPP	RASSF2	OTUD6A	DLC1	SLIT2	TYRP1	SLC6A1	BHLHE22	LOC145820	C1QL2	TNPO1	PLD1	PZP	PRKCDBP
C1QBP	LRRC15	MGC39545	SSX7	ZSWIM6	IGSF9B	KIAA1217	TNFRSF8	ZNF572	PRKD2	GRM7	C20orf91	PKP1	KHDRBS2	GPR115	SH3RF2	AGXT2	SH3TC2	CNTN4-AS1	FZD9
PRAM1	SLC5A7	TMEFF2	AMDHD1	FGF14	ITIH5	ARHGEF3	PARD6B	TMPRSS3	CUTL2	PDE1C	BCL1;	PTPRR	NR5A2	GRM5	SALL1	FLJ23657	COBL	LINC01141	HBEGF
HRK	KCNJ1	HTR7	CHRM5	BEND5	ZFHX4	TMOD3	NGF	GRM5	FBXW11	LAMA2	RCA1;	ZNF135	EPO	WSCD2	HOXA6	NLE1	ST8SIA4	AZIN1-AS1	CD44
HOXC9	OTOA	GPC6	HABP2	IRX4	PCDH17	OR52E4	MIR921	OLFML1	SDF2	PTGFR	SPINT2	ZNF134	EMX2	MTUS2	PRSS8	PCDH12	GPR128	RAPGEF1	FGF9
CACNA2D3	LOC389199	KCNH7	VAMP8	CMTM2	GLRB	ACTL6B	MIR1256	CCL11	NOL4	CYGB	RTKN	GRIA4	GATA3	HLA-DQB2	TSTD1	TIAM2	RPTOR	PDE10A	EPS8
ABCD1	GPX5	VAV3	PSG1	ANKRD18A	ANK1	SUNC1	LAIR1	DYM	BC045626	FLJ10781	SPRR2D	SOX1	EFEMP1	NLGN1	ZNF829	GALP	LOC146336	PRDM16	CD9
KCNIP2	C1QB	THBS4	CESK1	MICALL2	NOS1	ITGB8	OR52L1	SLAMF7	KCNK2	AR	PAEP	TCF21	SCTR	CACNA2D3	CNRIP1	CDC45L	FAT3	PI3	CTSL
DYSF	UBQLN3	TMEM25	FCGR3B	VAMP1	ZNF132	PSG6	TMEM131	GPR87	AK131409	LPA	ARHGEF6	FIGN	FBXL7	CRTAM	PRDM10	CKAP4	LZTS1	HCK	GJB2
CRKL	DNAJB8	ZNF132	MMP7	FIGLA	RAB34	ZNRD1	EPB41L4A	INT1	PSAT1	SEC31L2	TMEM2	SFRP1	NGF	PRKCH	SESN1	CSNK2B	C20orf85	ADGRG2	JAK3
TUBA1B	SCN4A	BDNF	FCN2	ZNF829	CBLN4	TNFSF11	PCK1	CD163	KIRREL3	EVC	NUFIP1	CBLN4	CLVS2	ZIK1	VDR	CSRP2	FLJ37307	POU6F2	NPR2
CD70	TMC2	FLJ45983	IFNA14	SOX17	WDR17	ST6GALNAC1	AKT3	FLJ14054	BX647229	SLITRK4	MRPL20	ZNF667	PPP2R2B	KHDRBS2	LASS6	FLJ27365	ZBTB16	AUTS2	CCND2
AKAP11	KRTHA3B	SLC6A1	AYTL1	USP44	LOC146880	PTPRK	SGCG	C21orf100	BC063287	RORC	C8A	GPR12	MIR129-2	KHDC1L	MGC45800	ITIH2	RER1	CACNG8	ALOX12
WNT11	MAGEB3	DOK5	CDC45L	CLDN10	ADCY8	ABCB5	ANK2	TMEM27	MYRIP	HNF4G	CCL7	C1orf76	CYP7B1	ABTB2	GYG2	PMCHL2	RHOT1	SIAH3	HIC1
HOXC11	FAM101A	GRIK3	LCE1E	TMEM132C	RIMS2	IL20RA	CDK14	P2RY4	DNTTIP1	PTHR2	OR10A4	TRH	FGF3	SLC5A11	NPY	PPOX	THRSP	BMP5	RAF1
AP3B2	NID1	ASTN	DAK	ITGAM	LOC100302652	CAMTA1	ADAMTS12	TREM2	PSMA3	AEBP1	PABPC5	PDE4A	GAD2	AKAP13	NUPR1	CCL18	LIPC	DSCAML1	OAT
HSPA5	GRM4	IZUMO1	BRUNOL5	MPPED2	COBL	FAM170A	BPI	TTC15	CNTN4	COL23A1	OLFM1	ZNF677	KIAA1024	MATN4	SEPW1	CPA4	NRP2	RUNX2	INSR
OTX2	CBFA2T3	AKR1B1	ERAF	NCRNA00164	KCNIP1	CDH4	KCNK9	EVPL	CD3Z	DRD5	CYP2C18	LECT1	UNC5D	SNORD115-37	GGT6	CCR10	DYNC1I1	PAEP	GFI1
TAL1	ITGAD	TP73	TREML1	IGSF9B	SIX2	AXIN2	HLA-DOA	PRND	TRFP	CRH	DPPA2	NETO1	SLC6A2	SCARA5	MAP3K6	MYOT	LDB1	OR10S1	TJP1
SNAP91	OR10A4	RXRG	MSLN	ADAMTS5	IRX5	KAZALD1	RAPGEF4	MYEOV	ZNF395	DBC1	PMCHL1	DNAI1	NRXN2	CRYBG3	NAT2	C1S	CORO2B	FBXO15	THBS1
EEF2	OR10H2	FIGN	EMR3	PAX6	CRHR2	CUX2	C13orf30	CYFIP2	PSCDBP	CBLN2	KRTAP13-1	UTF1	SPOCK1	TMEM132B	SLC19A3	DNTT	COL14A1	PDZD2	TNFRSF1B
GCDH	SHANK1	SCRT1	FTHL17	LBXCOR1	SEPW1	USP6NL	GPR157	CCL5	RANBP3	USP54	ATP2B2	MGAT5B	SLC13A5	CTNNA3	AFF1	CCL8	EHD2	TMEM212	LIG4
PPP2CB	TFEC	KLF8	KIR3DL1	LECT1	SLIT3	OPCML	TMEM132B	FLJ25773	AF384856	BAPX1	TCN1	DTX1	COL5A1	THSD7A	PCSK6	NOS3	SPOCK1	OR8B12	CASP6
UBE2S	FLJ46358	ZNF660	GPR87	CYP26C1	CNTNAP2	CYP7B1	RPS6KA2	FCRL5	MTMR2	DAB1	NR1I3	DRD4	LHX5	PKNOX2	VPS37B	K6IRS3	DCC	KCNK9	ZNF264
COX10	DIRAS3	ELOVL2	KRTAP21-1	DPP6	MDGA2	FAM135A	NAV1	SRD5A1	IQCB1	TCF15	FLJ23657	SLC13A5	ADD2	FAT3	CASR	FLJ20859	CASP10	CTNND2	RARA
FZD2	DSCR10	FZD2	ACY1	TRAF3	SLC12A5	MUC6	AGBL4	ZNF645	ARHGAP26	TNFAIP2	NID1	MCHR2	LAMA1	DPP10	HAND2	GJB5	DPEP3	MAGEA1	EPHB4
BLOC1S1	CLIC3	KIF5A	PMCHL2	SARM1	C1QL2	ANKRD33B	HECW1	TBC1D3	C10orf77	KCNB2	CNTNAP4	GHSR	TMEM132E	UNC5CL	LHX6	DNAJB8	OAS2	SYNDIG1	ETS1
NFATC2	SRD5A1	TBX5	ABLIM1	C8orf85	LOC441177	FBXL7	LOC285768	KRT16	SH3BP5	ZNF667	CLEC4D	KCNG1	FLJ16779	TBC1D3C	VAV1	CNR1	SRF	TAS2R40	HSD17B12
MEOX2	CPB2	ZNF667	PI15	HIST2H2BF	TMEM155	ZMAT4	CFHR2	TYRP1	AK126001	ZNF312	FFAR2	CHRFAM7A	HCCA2	SLC8A2	PITX3	ABCD3	C11orf80	LOC101928823	TUBB3
HOXD13	FLJ46481	CALCR	OLFML1	SYT9	GSTM2	RUFY4	COL9A1	FLJ40919	RTN4RL2	INA	RBP5	T	FREM3	FRMD4A	CCDC134	MSR1	PPM1H	NALCN	PCDH1
NUDCD1	LCE2B	IRXL1	SIRT6	ANGPT2	FZD10	LOXHD1	PDE6B	AMICA1	ABCG1	KCTD8	C20orf79	RPRM	RYR2	GRIN2A	ITGA4	GRM4	TBC1D14	IGFL1	PCGF4
YWHAZ	PSG9	PXDN	EDG6	PHACTR3	OTX2	GULP1	IQCG	IFNW1	AMD1	TBX5	HYAL4	SLC6A3	GLDC	LPHN3	CEACAM16	LOC51315	BTG2	NCKAP1L	CTTN
GABPA	LCN1	CPXM2	KCTD1	DRD5	KCNA1	C7orf16	PRG2	GALNTL5	ST3GAL5	CCR10	SPAG11	GALNT14	GALNTL6	PRAMEF4	RSPO2	SLC12A1	LSM5	LINC01519	DDR1
ZFP36L2	DOK2	SALL3	AQP7	FRMD4A	HOXA6	KCNIP4	CADM3	TEX13B	CSMD3	NGFB	SFT2D3	0	SLC35F1	SORCS2	GRIK3	C6orf32	DAAM1	LINC00032	CASP3
TFAP2C	CLEC4M	BTG4	NAGPA	TOX2	DSCR6	HECW1	IL31RA	MYT1	LHFPL3	CIZ1	SLC16A7	DOK5	PAX6	DTNB	APPBP2	GZMB	PRKCA	ZNF549	ISL1
RFC4	CST2	NPFFR2	PCK1	GRIA4	TSPAN11	UNC5CL	SVIL	LAIR2	KIAA1797	FOXD2	LCE2D	FLJ90650	JPH4	TIMP2	TMEM130	PLA2G5	TNFAIP6	ZBTB16	PODXL
JAM2	FLJ33860	FLJ10781	C12orf59	BAI1	CD34	DIRC3	KHDC1L	EDARADD	NASP	SLC16A12	OSBPL2	SLC27A6	PLD5	BTG4	SIM2	C10orf116	FCRLB	ARPP21	JAG2
NFE2L1	MAGEC3	STAC2	CFHR5	SPEG	COL23A1	GYPC	DEFB121	DNAJB8	HUNK	ZNF660	C3orf22	CHRDL1	PITX3	LMOD3	C9orf3	ZNF689	MSH5	DMBT1P1	TNFRSF10D
MAP4K5	LAMC2	TTYH1	FHL5	CHRNA4	CBLN2	PHF21B	AARS2	ATP2B2	DPM1	WNT2	PDILT	TSPYL5	GFRA2	LCE3D	SYT7	ZNF295	BCKDHB	WDFY4	MYCL2
TRRAP	CYP11B1	SOX11	DIO2	ZNF793	TMEM132D	TMEM144	OR8U8	SAA2	POLR2K	SST	SRD5A1	ST8SIA2	CD34	HIST4H4	SPG7	DKFZp451M2119	ODZ4	OR4K5	LAMC1
NPR1	CYSLTR2	CX36	IL8RB	AJAP1	PEX5L	BZW2	MCCC2	C14orf49	BMPR1A	HTR2C	HIST1H3E	SLC4A11	SPTBN4	GPR111	ANGEL2	KRTAP19-5	COL25A1	RBFOX3	ELK3
P2RY6	ACVR1C	PDPN	MGC3101	THBS4	GLB1L3	HHATL	C6orf10	C20orf160	ZMYM1	NID2	TRIM49	GNAS	DNAH11	C7orf16	SH2B1	PTCRA	SH3RF3	EML6	TSG101
DUSP1	ROBO1	GCET2	NPBWR2	ARHGAP20	C14orf39	FABP2	S100A8	DMRTC1	AK027658	DKK2	MBL2	CPXM2	RELN	FAM19A4	TMEM90B	SLD5	PPARA	KCNH1	BSG
MLL3	LRRC8D	LOC349136	LACRT	POU4F2	DPYSL4	GPM6A	CACNG8	SDC3	CSMD2	KIAA1632	SERPINB10	ADCYAP1R1	BHLHE23	C20orf186	FBN1	SFTPB	MAPK12	TLR7	PROK2
CSNK1D	MGC3101	NETO1	FCN1	CALN1	CCNA1	MNDA	MRGPRX3	CCBP2	EPS15	LRRC3B	PAX4	PCDH8	WT1	CMKLR1	CACNA1A	SH2D1B	SDC4P	COL6A4P2	ROR1
ACTN1	FILIP1	IGFBP5	GPSM1	GJA3	FBN2	LOC729668	CHRNA4	C8orf34	COPS5	POU4F3	CMA1	FLT3	WTIP	LCN6	PAQR5	CLCN1	MRPS22	IL5RA	MYCL1
DYNLL1	GYS2	HTR1E	OPRD1	HIST2H2BA	GPRASP1	ARID1A	SCAP	PATE	CDH20	B3GAT1	PRB2	IZUMO1	GPR83	TTC23L	DCLK1	REGL	PSG8	NINL	FHIT
TFRC	SELL	C21orf25	FFAR2	EPHA6	FEZF2	NOS3	SHISA9	PSG2	SUPV3L1	PAX7	PGLYRP2	B3GAT1	ZNF132	MRGPRX1	COL4A2	FLJ30046	PTPRK	ASTN2	SYK
STAT3	CLC	FLJ32447	TEX13B	GSC2	TNPO2	SLC3A1	TNN	FLJ33860	AB082532	CSMD1	UNQ2541	ZFP42	AMOTL1	GABRR3	GDF7	ATP6V1G3	PYGO1	DNAH11	DKFZP564O0823
PTPRA	MRGPRX2	FXYD7	DEFB118	ZNF334	WT1	SLC10A2	LOC642587	AKT3	FLJ22173	IGFBP3	GYPE	ADCY1	IGLON5	PRAMEF11	GDNF	RBM18	BMPR1A	CCDC67	GRB10
SLC17A5	GABRG3	SPOCK	TPSAB1	GSTM1	THBS4	PRSS1	HOXC4	FLJ46230	TGFBR2	C1orf188	LCE3C	HLA-G	TCERG1L	NALCN	CBLN2	C3	CCDC47	RAET1E-AS1	HLF
B3GAT1	C3orf22	ARX	SLPI	LOC441177	AJAP1	PRTN3	LAD1	GUCY2F	HNRPA1	GPR83	LAD1	SLC5A7	CNGA3	PDE6B	WDR86	PLCL1	HLA-DPB1	SNORD115-10	PLA2G2A
WNT10B	CCL1	AKR1C2	FLJ40235	FOXI2	C6orf186	OR6B3	ITGAL	KRTAP21-2	CDC42BPA	MOS	EHF	LRRC3B	TRH	CAMK1G	ZFHX3	LTK	ZC3HC1	CCDC40	FVT1
TNFRSF21	CST1	ELA3A	SARDH	EXOC2	SLC6A3	CHODL	GJC3	C9orf91	MOBP	FLJ90166	INHBA	ZNF354C	SYT9	LOC100188947	LOC145845	PRPH	C10orf128	KIZ	EPHA3
ARL2	EMR1	PHF21B	LPO	TNFRSF8	FAM72D	CCDC28B	MRGPRX1	GDPD4	KIAA1524	CD8A	GPSN2	RIC3	KCNK12	NCAM1	GPR98	UNG2	HDAC8	OCM	WNT2B
AP4M1	HDAC9	OPRM1	TRMU	SPAG6	SIX6	FAM196B	EHBP1	NOSIP	H3F3A	SLITRK1	OR1N1	ADAMTSL3	SALL1	COL19A1	EXOC3L2	CCRN4L	BRUNOL4	LOC100130476	TESK2
MADCAM1	KRT17	RAB31	OR12D3	CUX2	CNOT6	CNBD1	FAM49A	EMR3	CR749820	ADRB3	ANXA4	CNTN1	FAM7A2	C5orf49	CARD11	MYCL1	SPATA5	LINC01524	MLLT4
PITX1	LILRB5	GATA2	PCDHA9	TFAP2B	LOC283392	PRG2	CHGA	IL18RAP	AF113698	VEGFC	NALP10	SOX2	DRD4	ARHGEF17	SMAD7	TMEM51	LIFR	C1orf234	MLLT3
MICA	LAIR2	ZNF541	SLC6A18	HLA-L	LVRN	C11orf80	ADCY2	GAGE4	H2AFZ	KCNA3	PMCHL2	CR1	C8orf42	LCE1C	LRRC8D	MYT1	MYO7A	SLC6A1-AS1	COL1A1
RAD51L3	OR7C2	CDH8	TAS2R9	ZFP64	SCARF2	SYT7	CSAG1	GPR77	TD-60	NPAS4	APOBEC1	DEPDC2	SLC8A1	CYP26B1	DOK6	SNRPN	ERBB4	AOAH	WNT10B
RPH3AL	K5B	SLC5A7	PYCR1	ADAMTS2	GRIA4	LOC344595	OR8D2	MAGEB3	CR456371	SSBP3	OAS2	STK32B	BAI1	KIRREL3	VAMP2	C9orf85	ALG1L	IGFBP7	GAS1
NKX2-2	GPR123	PRDM14	EDARADD	LOC283392	GATA4	BTNL2	IGF2AS	CCL1	CHMP2B	PIK3R1	UNQ9356	GPRASP1	ASCL1	C22orf25	PTPRN2	UNQ5810	CCDC69	RFPL4AL1	MAP3K9
ACTG1	HSPA12B	LRRC3B	C4BPB	TMTC1	GATA5	RGS7	FLJ23834	FAM71C	MEIS2	KLHDC7B	TRPM6	TRIM50C	CPEB1	OR6F1	USP3	ADIPOQ	EGLN3	SP2-AS1	KLF5
EGR3	KRTHA4	FLJ13265	SRI	C13orf38	GPR83	PCDH17	TAF7L	MRGPRX4	TRIP4	FBXO39	PRTN3	DFNA5	PTPRM	F10	MTMR15	ZP4	PCSK2	LINC00951	NOTCH1
FDFT1	CACNG5	NMBR	IFNA21	KCNG1	KIAA1217	MPDZ	RHOT1	GK2	TNFSF12-TNFSF13	DHRS10	DYRK2	TSCOT	FZD2	DNER	CCKAR	SERPINA4	EBF3	UBAC2	TERT
	C2orf27	IRX4	POP2	EMID2	GRIN2A	PGLYRP4	COBL	USH2A	RNF123	ZNF549	AYTL1	CSMD1	ELMOD1	COL6A6	SLIT3	NALP10	MIR133B	CDH4	ABO
	KCNH5	CSMD1	CD86	SNTB1	HOXA5	DAB1	ESR1	ABHD7	MGC11102	MCHR2	TXNL6	ATP10A	ADAM12	NFIB	SLC6A15	HSPA1B	C1orf92	TMEM132B	ITPR2
	SPRY2	HTR2B	HBII-438B	PPP2R5C	LOC283999	ATXN7L1	GNG7	TXNL6	AK094364	D4S234E	SLAMF6	TTYH1	TFAP2B	SERPINE3	KLHDC7B	CDH13	ABCC11	GDNF-AS1	AXL
	HBB	GPR24	OSTN	AEBP1	RUNX3	CASQ2	TM4SF19	RLBP1	AL122084	ADRA1A	CYHR1	CACNA1A	SHISA2	MAD1L1	LBXCOR1	KDELC1	RPSAP9	PLEKHG4B	XPC
	SCN9A	VEGFC	OLR1	TMEM145	FOXF1	DNER	ESM1	IL1F9	TBRG4	CDH8	FLJ20010	GAL3ST3	PITX1	KRT76	TMEM19	IFNAR2	CLEC4G	ZNF804A	RASA1
	TJP3	GPR26	MATK	STK32B	ECEL1	ATP8A2	CCL1	CST4	CREM	PPP1R16B	CARD15	HTR1E	ASB2	MDGA2	CBFA2T3	MYH6	SEMA5B	SNORD115-37	CALCA
	FCN1	RSPO2	LRFN4	FAM43B	AVPR1A	KCNQ2	OR51B2	CNTNAP4	SMARCAD1	ATP8A2	BCL10	CALCR	CHRNA4	C7orf66	MTOR	BDKRB1	HERC3	LOC100506384	CDK6
	TXNL6	MCF2L	PTPRD	B3GNT7	SARM1	SLIT3	STON1-GTF2A1L	CPA4	KBTBD6	GPR124	OR6A2	NDN	B3GAT1	MYO3A	FBLIM1	SERPINB7	DNAH8	PDE1C	TCF7L2
	HNRNPG-T	KCNS2	TRIM14	CNGA3	RNU5E	GNPNAT1	SPTA1	PI15	RBM18	MYOD1	PTPRS	DGKI	SNX32	PRKAG2	CDH2	ATP1A3	TCEA2	ITPK1	NFKB2
	CEACAM4	DMRT1	KRTAP26-1	PHOX2A	PHOX2A	SNAR-E	HRNR	DEFB103A	BC065041	SIM1	SIGLEC5	BOLL	SLFN12L	C20orf185	KCNA3	CCL27	MEST	NYAP2	CAV1
	LOC222171	GRM3	C21orf42	ZNF775	NKAIN4	ATP2B4	DHRS9	INS	PTPN21	RXRG	OR1A2	SLITRK1	FGF4	S100P	RNF220	DEFB125	LRGUK	COL4A4	DUSP4
	CRP	SOX1	C6orf32	ADAMTS16	CACNA1A	BCAT1	MID1	MGC3101	BRF1	KCNS2	DEFB126	ERBB4	ECEL1P2	CSH2	RORC	RGS8	DPYD	LOC100506258	SOX2
	ELSPBP1	ZNF154	TRIM51	TMEM108	GRM1	SDC4P	PI15	FBXO44	BC019598	OTX2	ATP1A2	GDNF	PCDH7	DSCAM	ZFYVE28	DKFZP781I1119	EPHA10	C6	BIRC5
	SEMA6B	MMP2	SEC61A2	PITPNA	FAM171A1	VSTM2B	LRRC8C	EMCN	EFNA5	MLNR	IL20RA	PROKR2	COL24A1	ANTXR1	DRD5	PDE7B	DPEP1	SLC24A3	IGFBP1
	ENTPD1	PCDH11Y	LILRA4	CNTFR	SLC8A1	CHST13	TBL1XR1	CLEC7A	RAG2	NAP1L3	FLJ27255	TCEAL2	GRIN2A	NDST3	PTK7	FGF21	LST1	SSTR5-AS1	TRIP6
	FLJ46365	FBXO39	STAR	NFIC	ADAMTS5	ATP4A	CHADL	SPRR1B	SRD5A2L	CHRFAM7A	C1orf135	FGF3	NTM	SIRPG	CDK3	TCL1B	PPP4R2	FGF14-IT1	PLAUR
	GHRH	KCNC2	NALP11	AKNA	PIK3R5	PDGFD	PKHD1	ENTPD1	BC053508	CHFR	LBP	SORCS1	TSC2	ACCN1	HDAC11	FAM101A	PCNXL2	ZNF114	EPHA1
	MEST	GRIA2	GLRX	ANKRD20B	PAX6	ZRSR2	PNMA3	DEFB4	ARRDC3	STMN2	471	EMILIN3	C6orf186	AMPH	CLEC14A	SLC16A7	C11orf58	SCN11A	JUNB
	NT5DC3	TAL1	OR3A3	CREB5	CHST8	DOPEY2	XKR7	IFNA1	EPHA5	HIST1H3D	EGFL7	CBS	ADAMTS5	C4BPB	FRMD4A	GIPC2	MTUS2	CDH8	NEO1
	SLC22A3	SV2A	TAS2R16	POU3F2	PHACTR3	EFHA2	PCNXL2	ZNF75A	MCM7	LPXN	RNF122	ACSL6	TMEM90B	EGFLAM	HDAC4	MMP26	ADH6	WFDC8	PPP2R1B
	SFTPD	FBXL16	TSPAN4	CD34	HS3ST4	HBB	ZCWPW1	DPCR1	XRCC3	CHL1	MMP20	LDOC1	TMEM145	OR52E8	LOC440839	SNTB1	CP	RHOT1	MXI1
	LRMP	APOBEC3C	C9orf16	CASZ1	ITGA8	SPDYE4	LOC154449	IL8RA	CBLN1	NKX6-2	SPINK7	ZNF540	EDIL3	CRISP1	GLTSCR2	CDC42EP1	HLA-DQA2	LOC101927066	RUNX1T1
	KCTD1	PRR3	KRTAP8-1	EGFR	BCAT1	NCLN	C20orf197	CLEC10A	FBXL18	FGF5	HSPB3	FAIM2	LBXCOR1	FIGN	FHDC1	KRTAP21-1	TRAIP	DIRC3	SNCG
	IL23A	RAB11FIP4	ASAH3	DGKG	EXOC2	PGC	MIR1324	SAA1	C6orf64	CCDC8	OTOA	ZNF454	GFRA1	HCN4	CCDC40	MMP19	SPINK8	HPVC1	MALT1
	EDG6	SYNE1	SCGB1D2	HPSE2	GSTM1	RBMXL2	PHF19	SEMA6B	LSM8	PDE6A	TTC23	KRT7	CYP26A1	NCKAP1L	APC2	PPP1R9A	CYP7B1	SCN7A	ACVR1C
	PIP3-E	LOC387758	FUT6	VSTM2A	WDR86	ANK2	KRT7	HBG2	DKK2	GPR143	KLHDC7A	ADCY8	GRM5	CCDC84	ZNF582	VSIG9	AEBP2	LOC339622	IPF1
	GBP6	KIAA0367	BTBD4	C6orf155	FAM159B	TMEM63A	GRIK2	IFNA8	CADPS	ADAMTSL1	CBFA2T3	DAAM2	SCGB3A1	PREX2	RBM20	SFT2D3	LOC388946	RIMBP2	PDGFB
	MYT1	WBSCR17	TCN1	CRHBP	NLGN4X	C17orf102	TMEM132D	USP6	CD34	C20orf58	KCNJ16	C10orf72	LOC283999	SLC22A25	PIK3R1	RAD51C	HMCN1	SUN3	DAB2
	A2ML1	DCC	CD1E	SSBP4	PTPRR	FTO	OR10S1	C1QTNF4	AOX1	DLK1	CRC18;	MMP25	SOX18	OR4S1	LRRFIP2	GYS2	GLI3	ALK	IGF1R
	SPINT2	MCHR2	WFDC6	BARX1	FAM110B	NFATC1	FLI1	FATE1	ADARB2	LRAT	ANP32C	GPR143	RFX4	OR10J5	PLXNA2	PSKH1	FCRL4	TREML5P	TGFBR3
	GPR157	NPAS4	AMY1A	ZNF304	EMILIN3	NRG1	BLK	PRAMEF2	FLJ20758	ZNF135	EBPL	CDH2	CCDC8	KCNH1	EXOC2	C14orf68	FBXL19	SLC35F3	RRAS
	ACR	STAC	ARHGDIB	PP14571	RGS20	DCLK1	MNDA	CCL3L1	AQP10	PITX2	C8ORFK32	PTGIS	SOX21	JAM3	PDZRN4	NHLH2	S100A16	SFRP1	NAT2
	OLFML1	CALML3	C20orf79	FAM184B	KIAA1024	GPR115	KCNIP1	FLJ35785	PIGS	PHOX2A	LGR8	CNTNAP2	TBX15	RGS7	LOC100132215	PSG3	ZSCAN23	OCA2	JAG1
	CPO	KCNIP1	NIPSNAP1	EFS	RALYL	VAV3	SFRP1	CPO	ST3GAL3	LOC387758	ODF3	UCN	GLB1L3	CD207	CYTH1	ZNF537	OR7D4	YY1AP1	CFTR
	VHL	CD8A	SRC	PDZRN4	SLC6A11	BRUNOL4	DST	KRT20	AK123428	ZNF415	SLC4A4	CMTM2	CUX2	SNORD113-2	NKX6-1	MGC33214	GRIN3B	LOC440704	ABCG2
	PPBPL2	DGKZ	MLZE	MAD1L1	HS3ST2	HIGD1B	ARMC4	C19orf19	ZADH1	CD34	RGSL1	HPSE2	MYOD1	ZMAT4	LRRC61	FLJ31196	PRKCB	RBMS3	RBL2
	HSPCAL3	FLJ30934	ASB17	VAX1	KCNQ1	KRT28	SH3RF2	TNFSF11	SIM1	SPOCK	UBD	MMP16	NCRNA00181	LRP1B	COL4A1	SDHD	POU2F1	LOC102724623	EVI1
	MRGPRX4	REM1	MAP1LC3A	CELSR3	AKR1B1	OR5H15	A2BP1	KLK9	ZCCHC9	GRIK2	C19orf33	TNFRSF8	HS3ST2	RTP2	DAB2	TRA2A	PALM2	OR5T1	PLXDC2
	TMEM40	ZNF312	SERPINB12	VSTM2B	FAM19A4	CHST15	TFAP2D	MS4A6E	BCL6B	MAL	AT1;	HCRTR2	PNMAL1	CDH4	CDO1	FTMT	ABR	MMP26	ICAM1
	PSORS1C2	CIDEA	AQP9	EDIL3	EN2	CACNA2D4	ITGA8	WFIKKN1	LMO3	CART	PSMD6	CDH8	C6orf155	RUFY4	PPP1R16B	OTOA	PTK2B	PKIB	LIF
	PWCR1	LDB3	TMEM27	NOVA1	MPPED1	NFE2L2	DLG2	GPNMB	BX537758	RAX	ACE2	JAKMIP1	BARX1	PCDH15	MSX1	TDRD9	STARD13	TOX2	NCL
	ERBB2	ATP10A	BRS3	SUSD5	SOX18	CCL8	XKR9	MYOT	FLJ10260	SOCS3	NURIT	ZNF471	ZNF804B	CSF2	AXIN2	ZNF80	PRDM15	SCN1A	PIK3R1
	CCR1	KCNT2	ELF4	VAV3	GALNTL6	LMF1	RBM46	GDF5	ARL3	SOX8	RP11-49G10.8	LPPR4	WNT7B	MYH15	C13orf36	HNRPH1	C9orf98	PLXNA4	PYCARD
	CDH1	GRP	LOC116123	WNT2	PTPRN2	ADRA1A	SLC40A1	C6orf122	EMX2	SRD5A2	CEACAM6	POU3F3	PALM2	C8orf34	ZNHIT6	SLC1A7	PITPNC1	VIPR2	SHH
	ZNF536	FGD2	LCE1F	RSPO3	TBX18	MAP2	COL5A1	CDH13	ST3GAL2	SOX3	ABCC2	RBP1	RXFP3	MYL1	MAFB	NMT2	PITPNM1	IQCJ	MAP3K1
	RNF128	C19orf4	C1QC	LAMA1	CMTM2	DSEL	APOC1	LCE1A	FLJ10891	SYT6	SYN3	GSC	THBS4	PLA2G4E	IRX5	SLC24A5	IL19	SH3GL2	TEK
	EDA2R	COL23A1	DEFB103A	WT1	NR2E1	COL18A1	SORCS3	ITIH4	OS9	MEST	SERPINB3	PDE1B	GJD4	TCTE1	MAP2K5	GPR152	ANKS1A	APLP1	PLAT
	SIGLEC9	TUBB6	CPB2	ZNF148	ANGPT2	AUTS2	OBSCN	TP73L	STARD3	TACR3	C4orf17	EFHA2	NKX2-2	COL12A1	KIAA0494	TPM2	WNT7A	RELN	CDH3
	ERAF	LPA	OR10A4	ULBP1	TBX2	HTR4	BFSP2	HK3	FLJ13231	RRP22	CLEC7A	FLJ10781	COBL	MIR921	SYNPO	PWCR1	ZNF101	CNGA2	TGFB3
	TMPRSS11F	APOBEC3B	HIST1H2BO	C1orf173	SLC35F3	LOC100130933	TBC1D14	LAD1	CHAF1A	NMBR	PSG4	FLJ20245	SARM1	BPI	TBPL1	TRIM25	HCG18	BPIFB4	CASP2
	FHL5	FES	CD300E	DNMT3A	CCDC37	AEBP1	KIF6	IL1F7	AF454941	NETO1	AXIN1	RXRG	TLX3	COL3A1	EMILIN3	SLC5A7	ALPK2	NCAM1	DDR2
	TNFSF8	DCAKD	SIGLEC6	SLC35F3	OPCML	NSMCE2	MTHFD1L	LAT2	ST8SIA4	TLX3	CNR1	PYGO1	C17orf104	SNORD115-10	GJA3	HAS1	GOLGA2L1	CHD5	CSTB
	C3orf39	MXRA5	HSPA12B	GUCY1A3	MATN4	HSD11B1	RHO	WFDC11	CCNB1	PXDN	ITGAD	ATP8A2	TMTC1	B3GNTL1	MAP7	HIST1H4H	CLRN3	ATP2B3	MBD2
	SPBC25	ARMC4	TMEM116	PLEC1	FAM163A	MITF	RORA	ATP4A	HDAC8	UNQ739	KRTAP8-1	CNNM1	ADAMTS10	LCN10	NUB1	C12orf54	GJA8	ATP8A2	IL12A
	CCND1	DKK2	TEX15	NGF	OAF	KCNQ5	PGAP2	PABPC5	ENPP4	HTR1E	C9orf16	COL6A2	NKPD1	DAB2IP	NOS1	OR2S2	CYP51A1	TCHHL1	SKI
	STK31	PAK7	BMP10	SYN3	SDC2	GRAMD4	CEACAM21	LILRB2	AK097861	RAB31	CTLA4	POU4F2	ADARB2	CALN1	PTPRM	CYP2S1	COL4A2	LINC01486	CCNC
	CTSG	SYT6	MYEOV	GSX1	JPH4	NODAL	CNGB3	S100A8	RPL37A	PCDH8	MEST	C2orf21	LOC728392	FAM110B	LAMA1	PRPF19	NRG3	PACRG	HGF
	STATH	PEX5L	TFDP1	VPS37B	FREM2	HCCA2	EGFLAM	LRRN6C	BC038100	PCDH11X	SERPINB4	ZNF415	FLJ42875	GAGE10	B3GNT8	FFAR1	FLJ23834	TRPC7	COMT
	TLCD1	NEUROG3	UBD	TLX1NB	PCDH8	OR2L8	TRPC7	NID1	GCLM	GRID2	SLC5A7	RSPO3	FGF8	FAM49A	ZNF608	GP1BA	TGFBI	MNDA	EPHB3
	MYL7	SYNGR3	FCER1A	BARHL1	CLEC14A	CTTNBP2	C6orf223	RHO	DYRK4	C2orf21	PRSS1	NKX2-2	MSX1	ADAMTS20	SYNE1	GTF3C1	C14orf49	RASGEF1C	PTEN
	NR1I3	DRD4	ANKRD1	ITPKB	LHX5	LNX1	FCRL3	KRTAP13-1	PRAC	ZNF85	STK31	WIT-1	GDNF	ITGA8	DOCK4	KRTHA2	CUGBP2	SLC8A1-AS1	SEMA3A
	ZNF610	SEC31L2	OR1G1	COG7	MAP7D1	GPR123	UCN2	IQCH	ZFP36L1	SLC6A3	TAS2R1	PAX7	LOC389634	ZNF599	KCNH3	LALBA	FOXP1	SLC24A2	CSF1
	ZSCAN5	PKIA	ANXA9	NUMA1	DAAM1	STK32C	ENTPD1	MEST	CEBPG	C7orf29	ANLN	NKX2-5	SLC6A1	DYNC1I1	EPHA6	P2RY13	EXT2	SUGCT	FASTK
	PGK2	LTBP3	HPS4	NLGN4X	SPG20	CSGALNACT1	FAT3	FLJ36180	LRP4	ARX	SPRR3	PHOX2A	DKK2	PCSK2	SNAPC4	C10orf9	PCBP3	NCKAP5	BCR
	GPR97	SIM1	FLJ44881	SLIT3	CYP26C1	SCN5A	TNRC18	TJP3	TSN	HCN4	GIPR	ADRA1A	SFRP1	GGTLC1	TMEM132E	TMBIM1	LOC402644	PRKACB	IGFBP2
	TAS2R9	CHAT	INS	DYDC2	ZNF229	C14orf37	DYSF	FGG	BANP	HS3ST3A1	GBP3	GLRB	DGKG	IGLL1	CMTM2	TSC22D2	LOC553137	RNF180	CDH1
	RTKN	PABPC5	DIRAS3	MRPL44	HIST3H2A	LY9	MCC	P2RY10	KCNQ1	PAK7	CDA	PCDH11Y	EPHA6	PLXNA4	GPER	H19	SNORA35	ABCC12	PITX2
	ARFGAP1	ICAM4	GNS	SHISA2	GSC2	CBFA2T3	HSPA2	OR5V1	NFIL3	UTF1	CASP14	SLITRK2	HOXA2	FRMD6	SPOCK1	CDX2	TMPRSS2	LRRC3B	CTGF
	HBII-437	RRP22	CDCA5	KCNK9	TBX5	C16orf45	IL25	MAGEC2	CDCA5	GALR2	SFTPD	UCHL1	JAM2	C20orf94	ALX4	PPP1R15A	BTBD11	C7orf72	IL17RB
	MGC9712	SPATS1	CCL4	GDF7	CNGA3	SLC30A8	MAL2	PLCG2	ZNF415	ADCYAP1	GSDML	GNB4	KCNIP4	OR10J3	PGLYRP2	CABP4	RBM45	P2RY12	PGF
	CD80	CHODL	C21orf84	FIGN	ARL5C	MIR654	MYO1H	SPRR2D	CCNH	ADCY1	SEMA6B	WDR8	GPM6A	LAMB3	KITLG	RABL3	TGFA	RARA	FN1
	UCN2	KCNA4	KRTAP13-1	GAS7	FAM162B	TMEM184A	ANO2	HSBP1	NEUROD1	AKNA	LGALS4	ST8SIA4	GPR123	SFRP1	FLT4	OR12D3	THSD4	GHR	EXT1
	GALNTL5	EDG3	OR10J1	NTM	ESPNP	SLC10A5	NRG1	CBFA2T3	BARHL2	PCDHAC2	FPRL2	CELSR3	LRRFIP1	CHRM2	TMTC1	HLA-DQA2	CPNE4	LOC101929239	RAP1A
	CLCA1	OPRK1	C3orf32	FREM3	ZNF135	FLJ41603	TMEM154	C8ORFK32	UTP14A	LYPD5	ATP4A	AK5	CHST1	LRRN3	IRX4	DDX4	RERE	ZEB2	DNMT3B
	SDR-O	SNCA	C6orf71	RUNX3	OPRK1	RNF222	VWA5B2	FCN1	HOXA1	LOC112937	DPM1	CCDC8	NOX4	VWA3B	PHACTR3	FBXL6	SCNM1	ADAMTS20	UBA52
	CLDN18	FBS1	NARG1L	FZD1	LPPR5	HRASLS5	C7orf16	IL17E	ATOX1	PCDHB15	ACCN5	TRPC5	GATA5	ANKDD1A	EXD2	ATP5S	CAMTA1	DLC1	PLAU
	SUHW1	UNQ739	RASIP1	DYDC1	TOP2B	ASB14	ATP2B2	DEFB126	CARD4	NRG1	NFIX	GRIA2	EGFLAM	FUK	CUX2	CLEC3B	TIRAP	LOC101928012	CREB1
	GUP1	ZNF447	FAM9B	APC2	DBX2	ACTRT2	LRGUK	TAS2R16	KIAA0802	ZNF447	SSTR5	EOMES	ADCY1	TM7SF4	STK32B	KLK10	TTC7B	IQCA1	STAT5A
	TCEB3C	WNT2	FCAR	ST8SIA1	NCAM2	CDK14	HPVC1	FLJ33706	SDCCAG8	PRKCB1	LOC119710	ZNF264	C1QL1	KCNK12	ANKH	CX3CL1	NFIB	OR7D2	IMPACT
	UACA	ADAMTS1	UCN2	TRIM9	ZNF578	CHD2	ITGAE	PSG3	GRID1	ECRG4	LIF	RUNX3	ACTA1	OR8K5	KIAA1217	RIT2	WNT9B	CTD-2350J17.1	ASCL2
	CYP2S1	SOX5	CTSG	LHX6	PTH2R	LOC154822	LOC648691	KRTAP13-2	CR456470	CRMP1	CCDC27	FLJ45256	PSD	NELL2	ANXA13	DEFB1	LYPD2	LINC01194	EDN1
	IQCF2	PCDHB15	KLHDC7A	MACROD1	EDNRB	LDB2	IPO7	FCRLM2	TK2	NT5C1A	KPNA1	MAMDC2	GRIK3	NECAB1	TRIM61	C20orf186	LOC100133612	KRTAP13-1	PPARD
	PAEP	CYP1B1	TYRP1	HOXA5	HTR1E	FLG2	PRR16	MAGEA5	CNTNAP3	NR0B1	SPATA16	COL12A1	LY6H	PHF19	SPG20	TMEM98	SCGN	FSTL4	L1CAM
	CSTA	BAALC	LCE2C	GDNF	MIR34B	CSMD3	KPRP	MID1	BC054021	GPR88	SPRR2A	TEKT1	TP73	OR8B2	IKZF1	SAA1	CDKN1C	ZMAT4	ABCA1
	CNTN4	ZNF135	TRIM29	TMEM57	LOC389333	MRGPRD	CBFA2T3	C20orf195	TANC	CPNE5	PRODH2	KCNB2	ULBP1	USH2A	WDR5	C15orf43	LEUTX	WSCD2	SEMA3F
	HS3ST1	KCNG1	RNF41	NBLA00301	MOS	ANKRD11	BAI3	MX2	ESM1	SLC5A7	MGC33302	GALR2	DFNA5	NPY2R	SDC2	MRGPRX1	B4GALNT3	NRG3	FMR1
	UNQ9391	DRD5	FCRL5	NRG3	IGF2AS	RBMS3	LOC153910	NEK3	COL24A1	GPR103	BPIL1	GFPT2	DRD5	OR2M3	FAM65A	CDH3	MAP2K5	LOC729658	FRZB
	TMEM129	ZNF549	STK19	EBF3	CHRM2	PXDN	EBF3	POLG2	BC031682	FLJ40365	MYH2	DPYS	GDF1	OR8A1	B3GAT1	HBB	CD244	KIR2DL1	SEMA3C
	NPBWR2	EGR2	LOC165186	ZFYVE21	CRHBP	SDCCAG8	SLPI	SLC22A6	ZNF265	FLJ37478	SH3TC2	GPR26	LOC645323	MCCC2	UGT1A10	ARHGAP26	C15orf39	LY86-AS1	SHB
	ABHD7	HIST1H4F	TCP10	FAM159B	MAFB	LOC100188947	RTKN	C20orf79	RPRM	KCNQ2	200	EDIL3	FOXF1	PLD5	LOC100130872	ALKBH7	DNAH3	TRAF3IP3	FAT
	IFNA14	ZNF331	KRT1B	HS3ST3B1	ADCY9	GFRA3	PDE2A	FLJ20444	BC028212	HOXC9	TNFRSF19	ADRA2C	CHL1	TREM2	VGLL4	HRASLS3	RIMS1	PLP1	MMP14
	MARCO	SRD5A2	UNQ2541	TMEM196	KLHDC7B	DDX4	FABP5	SNAPC5	C6orf117	HTR7	LTBR	RTEL1	GRID1	ANO2	FLRT2	RPS11	TUBB8	RAPGEF4	TNFRSF10A
	EIF3S2	IL11RA	RAET1E	GUCY1B3	GPR123	JAZF1	CLEC4D	DPPA2	LAPTM4A	GLRA3	CTSG	EDNRB	GAS1	OPCML	EFCAB1	FLJ25369	ITPA	ISPD	CTNNA1
	LY86	TNFRSF8	ABCB1	SLC32A1	ZNF568	AFF3	GPR68	KRTAP9-3	GGPS1	CHST2	MYEOV	HTRA3	NKX1-2	JAKMIP1	CD8A	SERPINA12	GPX5	IL36A	HOXA9
	SH2D2A	MYOD1	FLJ11155	KIAA1522	CRYL1	DNAH8	CHRM2	AQP7	ADHFE1	ZNF659	GPR97	TCF15	CNTNAP2	GRK5	AMDHD2	MRPL53	38047	POM121L12	IFNGR2
	LUZP4	NGFB	SPTA1	NPY2R	PITX2	CCL1	TCN2	MMP1	ZNF133	PCDH21	STAP2	C10orf93	DKFZP434H168	HRNBP3	FOXD4	LIPG	ZNF509	ANOS1	ETV1
	SEMA3C	CD38	LILRA1	FXR1	RIC3	PDE2A	NCR3	MAPK4	COX7A2L	XTP7	TCEB3C	GLRA3	ZSWIM2	TNNI3K	BTBD17	PON3	TRIM55	HCG17	HOXB13
	CES7	TCN2	IL18	SCRT2	LMO3	COL4A3	MYCT1	FIP1L1	D86959	ZIC1	SCEL	ZNF331	RASGRF1	SPATA16	FOXL1	FAM12B	LOC100132707	OR5M1	RAB32
	FLJ00060	SORCS1	LILRB2	TXNRD1	DLEU7	CFHR1	MPDZ	DEFB123	CNIH3	HIST1H2BI	GDPD4	NEUROG3	MMP16	LOC648691	SYT6	LY6E	LY75	NLRP11	CCND1
	FAT	MEG3	PANX3	MMP23B	GJA3	ARRDC5	PLA2G4C	C1orf135	F3	RAB11FIP4	CXCL9	THY1	HMX2	HBG1	KIAA1632	TSSK1	IQCA1	LOC101927081	PTGS2
	FAM84A	PEG3	MGC35169	KITLG	JAM3	RASGRP2	HRNBP3	TRIM51	AK127494	FGF3	PLAC4	EFCAB1	NEFL	FAM78B	SNX32	HPS5	DLK1	ASB18	FANCE
	CRHR1	GLDC	KDELR2	LVRN	KY	HRASLS	SMAD3	SIRPB1	FLJ13236	GATA2	TBRG1	KCNIP1	ST8SIA1	HECW1	CLDN15	CCND1	CCHCR1	BPIFB6	DDIT3
	CSMD1	C2orf21	LONRF2	C13orf36	FUT9	MIR412	C4orf44	FLJ40235	ZNF341	SLC18A2	NOSIP	DKFZP566N034	NPBWR1	LOC440910	FREM2	PPP2R2B	RUFY4	HBG2	KLK11
	TUB	USP7	ADAM7	CHL1	FAM184B	SORCS2	GRIN2D	C1orf24	NGFRAP1L1	SOX11	CD300E	MCAM	EPHA5	OR56B4	C10orf11	WFDC6	DSPP	ARNTL2	PLS3
	PGC	SLC32A1	CES7	AGAP1	HPSE2	ANXA4	GJD3	CXorf6	ABLIM1	ZIC3	CEACAM4	STAC	RGS7BP	TRDN	CNDP2	SURF5	ZNF835	MBL1P	FYN
	CPS1	PLD5	CFTR	GJC2	C12orf42	OLFM2	TNR	COX7B2	FLJ45983	KCNA5	SPATA12	AKR1C2	FAM159B	APLP1	PIF1	MAGI3	LRRFIP1	FSIP1	PTPRG
	IL1F8	MEST	LOC348174	PDGFRA	GHSR	C6orf223	HBBP1	SCGB1D1	RPL17	GPR24	SUHW1	CHODL	A1BG	ODZ4	C10orf18	IPF1	CTXN3	FAM65B	ABL1
	IL1F9	HCN1	HOXD8	IHH	PCDH11Y	FNDC1	COL23A1	DEFB125	PTK2B	CHST12	GALNTL5	KCNK10	SYT6	OLAH	AGPAT3	OR2A4	DTNBP1	HBG1	CLK1
	ICA1	GPR143	DEFA1	ELOVL2	CNTNAP1	C8orf85	LRMP	PZP	MYO3A	KCNA6	TUBB8	PODN	GSC	GFRA1	SLC12A7	LCN1	GSTO2	EBF1
	AQP9	CPNE5	HBG2	MPPED1	PDE6B	WASF1	SIRPB2	CDA	LHX4	CHRM2	JAM2	SLC32A1	HOXA3	CD109	ARMC9	NR1H4	ASB14	CPA3
	PRG3	OTX2	OCM	LOC348840	IKZF1	LOC404266	PCOTH	CDCP2	LHX2	SCUBE1	ZNF80	AGTR1	EBF1	SLIT3	NSMAF	LOC220070	CAP2	RORA
	ANP32D	ZNF85	RPS6KA6	ALK	VAT1L	CBLN3	FER1L6	HECW1	CHODL	FLJ32447	EVI5	NTNG1	PGLYRP2	OBSL1	UNCX	IVL	CIB3	ABCA13
	NPFFR2	LY86	SH2D1A	GPM6A	PTPRM	OR51S1	PSG5	TREM1	KIAA0934	ITPKB	ZNF652	ECEL1	ZNF568	PRDM14	FAM135B	PYY	TREH	ADIG
	ACMSD	CRMP1	RAB32	LMX1A	RAX	LCE2B	FAM169B	MAGEA2	SCD	CELSR3	ZNF645	XTP7	PAX3	SHC4	PCDH17	TTC15	MDN1	37226
	FAM9B	LMX1A	IL17E	EFHA2	ITPKB	PLXNA4	OR10G4	ARL11	NUP133	ELOVL4	C1QC	ACTL6B	CNTNAP5	EVC2	ZIK1	TAS2R9	DCDC1	CLDN1
	GCNT1	CDH13	TRIM49	TMEM132E	NFIA	PIK3R6	HTR3D	CASP14	ZNF530	AKAP12	BBOX1	EPHA7	SPG20	ATP1A2	APPL2	CYP27B1	MTHFD1	GRM7
	S100A8	SLIT3	MYH1	FEZF2	GCM2	PTHLH	LCE2C	ALDH3B2	TBC1D14	SOX7	C9orf82	ONECUT1	STAC2	CALHM2	MLXIP	TMEM40	SRGAP2	HS3ST4
	MYH1	POU2AF1	DMBT1	ELMO1	NBEA	AICDA	TYR	MYLPF	C6orf55	ERBB4	CCL4	UGT3A2	EN2	SLC25A21	RARRES2	BLOC1S3	SLC44A4	CUBN
	ABCC3	ADAMTS2	KRTAP13-4	PCDH7	GALNT13	ZIK1	FAM19A2	C3orf22	FLJ13798	REM1	GPR42	SALL3	TNFRSF8	MEST	SLC9A3R2	SEC14L4	C6orf136	ARHGAP15
	RHO	TNFAIP8L2	TXNL6	FOXD4	APCDD1L	KLK10	NCOA4	POP2	MGC39325	PAQR7	PLCZ1	CDH9	IRX6	ZNF479	VAV3	SLC14A1	MIR411	CASP14
	CYP11A1	GRM7	SPRR2D	NCAM2	DOK6	RARA	WBSCR17	FUT2	DLEU1	KCNC2	NR1H4	FLJ21159	CRMP1	EHD4	UPF2	CYP1A2	UMOD	MYT1L
	KLRG1	MGAT3	C21orf100	GALNTL6	DBC1	PLEKHF2	SYCE1	TAS2R1		UCHL1	FHL5	PHF21B	LOC146880	COL25A1	HHIP	DIRC2	EPHA6	SLC17A3
	SLC12A1	SALL1	AMICA1	CIDEA	GSX1	THBS4	KRTAP13-4	KRTAP21-1		ZNF560	RPS6KA6	PTHR2	ZNF148	37226	CRTAC1	DMPK	ABCB1	PC
	KCNK16	RAB37	FCRL3	SYNGR3	FLJ16779	ZNF169	PRKCB	SURB7		CYP7B1	TMEM129	RNF122	IGSF21	C6orf223	ZNF132	SLC24A2	CTNS	CDK14
	HLA-DQA2	C18orf34	SULF1	BEND4	ZFP64	DLGAP3	LOC100169752	GNPDA1		CMTM3	AGR2	GSTM2	SLITRK5	C10orf72	C6orf155	RPE	TOX3	LMCD1-AS1
	MLZE	FGF5	SPATA8	KCNA6	TLX2	GRAMD1B	INSC	KIAA0125		HPSE2	CRHR1	GUCY2D	CELSR3	OR1F1	PLD5	PVALB	HSPA4	BRINP3
	KRT25B	PRSS3	CLEC5A	CNKSR3	ELOVL2	C5orf23	SIGLECP3	MYCT1		TP73	HLA-DQA2	CHAT	TRIM67	DEFB129	EGFLAM	TMC7	TBX3	DEFB121
	MGC27016	HLX1	TINP1	ZNHIT6	KCNAB1	ELOVL4	NRXN3	RANBP5		TSC22D3	OR10H3	TSC22D3	RIMS2	SOX5	FLJ43390	HTR3C	SNAPC5	RIC3
	L1CAM	CR1	BPIL3	PTPN5	FAM5B	UGGT1	ADAMTS17	CES7		CDH9	CD86	TCF4	NTRK1	HGF	C5orf52	EPHB3	CCR6	LOC101927143
	CPXCR1	SLC18A2	TPSD1	SLC7A14	FNDC1	SH2D4A	MAP3K5	LACRT		PTGIS	CCL20	RORA	CLEC2L	CCL7	CPNE5	UBE3C	FAM186A	KRTDAP
	ENO1	PPP1R16B	CCL7	BNC1	EGR4	TTBK1	KSR1	MGC40222		PEX5L	FLJ36180	GATA5	LRRC61	ZNF549	C1orf230	GNGT2	C1orf94	RFC3
	ABCC2	FLJ21159	FLJ40919	RAB34	RNF175	PLCH2	ASB10	POLL		FLJ21159	MID1	ABCA3	AJAP1	CPEB1	GPR39	CRP	OR8U8	LOC101929653
	PI15	VMP	NALP10	DCTN1	B3GNT7	SRRM3	MACROD2	ZNF559		SLC6A15	VN1R2	WBSCR17	SIX3	PROKR1	UXS1	SIRPD	CD209	SH2D3C
	CIITA	ST8SIA2	IKBKAP	CCDC8	SLIT2	TRIM55	IRAK3	MNDA		CR1	C1orf24	TCERG1L	SCARF2	C7orf10	LMBRD1	OCLN	PRSS35	CNTN6
	TXNDC3	HIST1H2BB	VENTX	LHX5	ZIC4	PTPN6	GLI3	TSPAN4		GLDC	KRTAP1-1	RPL39L	DAB1	KCNQ2	ZNF219	PRDX6	MIR548F2	PHF24
	CNGB3	SLITRK5	MAGEC3	GATA3	TMEM233	OR9Q1	CLIC5	SCGB1D2		PCDHB1	BIRC2	CTSF	NPPC	TMCO5A	THBD	SLC7A11	FHL2	ZFPM2
	KLK6	RPIP8	CCL3L3	LOC440461	LOC100287216	MYH6	CDH11	FLJ10379		DMRT3	ITIH5L	RAB37	PPAPDC1A	GATS	SLC44A3	GUCY1A3	NOTCH4	DNAJC9-AS1
	LIF	GMEB2	C21orf6	MIR137	LECT1	EGFL7	ARHGDIB	C9orf16		MTNR1B	AMBN	TLL1	UBE2QL1	C15orf27	SARM1	SGCD	LRP1	NRG3-AS1
	GC	GLRB	C16orf28	ESR1	SORCS3	ABCC11	ZC3H4	DLGAP4		SH3GL3	CACNG5	SYT10	THY1	OR1B1	PPP2R5E	CTRB1	C1orf170	NLRP9
	ZNF75A	KLHDC8B	TRPM6	RGS20	FGF5	ST8SIA3	IGLL1	FAM101A		TRPC5	CSF3	LRAT	PRDM16	FAM163A	WNT2	PLCE1	ZMYND15	LOC100506457
	AHR	ADAMTS18	SGCZ	LOC148696	NCAM1	LOC100133469	PAPPA2	PTPRO		TTYH1	SNAPC5	AEBP1	POU3F3	BPIL3	SH3GL3	UBD	TMEM169	CACNA1E
	LYZ	NEFL	MRGPRX4	GALR2	CARKD	KCP	DAK	GPR64		KCNB1	C20orf54	FLJ39155	VSTM2B	TMEM134	COG7	G0S2	PNLIPRP1	SPESP1
	KITLG	SYDE1	SLC29A4	FAM163A	CNTN4	KIAA1644	ZFPM2	MSH3		NOVA1	KRTAP17-1	CCDC22	TRIM72	PCK1	LONRF2	TMEM100	GPC5	LINC00607
	MYL2	HCRTR2	C11orf38	DKK2	TMEM57	ACOT7	ATP8A2	BRS3		SCUBE3	TNFRSF1B	OTOP3	NELF	DPP3	NALCN	GAD1	MIR130A	F10
	FGF6	FLJ90166	KRTAP20-1	HS3ST2	UTF1	SALL2	USP29	DARC		ADCY2	LCE2C	GATA2	CRHBP	DKFZp434L192	LRRC47	SLC16A9	C11orf34	PATE3
	PRDM7	GDNF	MAGEA6	CORO7	MMD2	TNS4	NAPSB	MIA		SSTR2	RRM2	PIK3R1	CHST10	MYT1	TMEM154	DMBT1	KCNQ1DN	LOC389602
	RPS6KA6	SP140	CLEC12B	FOXL1	NGF	FGF12	OLFM1	ROBO1		WIF1	CCBP2	KCNS2	OLIG1	RBMS3	EFHA2	PRDM11	CASKIN1	KYNU
	GPNMB	MAFB	PLUNC	NGB	FXR1	CACNA1E	FCRL5	SFTPB		ST8SIA2	JOSD1	ASTN	RIMS1	C20orf79	FLJ32063	TNIP3	SPTBN1	PTP4A2
	FLJ36046	INPP5B	GRM4	TNRC18	KIAA1161	VWC2L	SLC26A4	MAGEB6		GUCY2D	POLR3E	ADCYAP1	DPP6	SLC40A1	MIR1180	HSPA12B	NAV2	LINC00968
	HPR	LCK	HTN3	SHROOM3	EPHA5	KRBA1	ACCN4	THEM5		RHOT2	MLZE	IRXL1	CYP1B1	FCRL3	GRIA4	KRTAP13-1	FPGS	CREB5
	PRSS2	VSIG9	PSG9	ONECUT3	UNCX	DTX4	FCRLB	LAMB1		WNK3	FCGR3B	NGFB	RORA	SNTG2	FLI1	PLA2G2F	COL13A1	GBA3
	TRIM15	KDR	SCN9A	HOXA6	WNT7B	MYL7	SH3RF3	KRTHA4		COL12A1	WBSCR19	TACR3	C7orf52	ATRNL1	DPP6	CYB5A	LCORL	KIRREL3
	DHCR24	COL12A1	LAIR1	PCDH17	C11orf87	TNFAIP6	TM9SF4	PSG1		TNFRSF8	MGAT5	SYNE1	NPY2R	C1orf105	TMEM87B	ICK	TH	LINC00930
	OCIAD2	PDGFD	PAX4	ECEL1P2	WIT1	CRHR1	SLC12A9	GIPR		ADARB2	VAT1	KBTBD5	PAQR9	OR6C65	RAI1	CXADR	RAB32	CFAP61
	TKTL2	NOVA1	CXCL9	INA	FLJ43390	GPR1	FLJ37543	ITK		POU3F3	RASSF6	LOC401498	FAM110B	SLC22A6	BOLL	TAS2R8	BACH2	ICOS
	CCL18	HOXC9	SEC63D1	OTX2	FAM7A2	DRGX	SIGLEC12	ATP6V1E2		FLJ39155	LDHAL6B	GRP	GJD2	SOHLH2	TLK1	C15orf29	PHACTR3	PNLIPRP3
	ABHD5	STMN2	NAPRT1	LRRC61	POU3F1	CPVL	UHRF1	CLDN18		TRPA1	CCL1	DRD5	RNU5E	KCNQ5	ADAMTS18	FLG	GPR177	KCNMB2
	SEMG1	K6IRS2	KRTAP22-1	ZNF788	GRM7	C3orf50	TC2N	ZBTB32		AGTR1	ABLIM1	KIAA1944	COL23A1	SLC36A2	TSPAN11	INDOL1	RASGRP3	GREM2
	7A5	RELN	PSG3	DLX5	RNF38	SMTNL1	S100A7	KLRD1		LCN12	KRTAP6-2	GLT1D1	DAAM2	UMOD	FZD8	MUC17	HLA-DOB	NALCN-AS1
	PTPRD	SPN	CFHR4	TP73	ZNF431	CTSS	SIGIRR	HBII-438B		CHST10	CSF2	FOXD4L1	NEUROG3	MORN1	CPXM1	ANKRD9	DDOST	OR56A1
	RAB17	CHRDL2	VTN	ZFHX4	GPM6A	MIB2	TRIM31	C1orf150		PAQR9	KRT14	ALOX12	BVES	HYDIN	MATK	PLEKHB2	PGBD2	SLC7A14
	CYP1A2	TNFRSF17	TBC1D3	FAM5B	ARHGAP20	GRIK5	WIPF3	FLJ11155		TMEM61	NR4A1	DGKG	C12orf56	CSMD1	DPH3	VHL	NPFFR1	CMIP
	FLJ39501	LOC124842	GPR64	TMEM25	ZNF85	ALDH3B1	ERC2	FLJ27365		FLJ37549	CXCL13	MAGEE2	TBX5	LRTM1	ENTPD2	AQP9	MYT1L	LYZL1
	NOTCH4	TEKT2	CCKAR	NEUROG3	EVC	TNNI3K	ARHGAP26	CSTA		DOK3	SCGB2A2	FGF10	LDLRAD2	OR5A1	CRHBP	LOC51136	TMEM65	VAT1L
	CBFB	ISYNA1	IER2	JPH4	OLIG2	ODZ2	MEGF6	PSG9		PODN	FSHB	CHRNA4	EVC2	GNASAS	AUTS2	DES	DNAJC6	XIRP2
	CD5L	HIST1H3C	OR10H3	SYT6	SLC13A3	CHIA	HCK	SPATA16		MOXD1	RNF41	SALL1	FAM163A	NRXN1	ST8SIA5	PCMT1	ZNF620	DRD3
	IL8RB	HTR1B	KRT6A	PKNOX2	ITGAM	MIR1324	SOX5	ECM2		PPFIA2	TAS2R38	GPRASP2	SLC4A11	TMEM132D	GFRA4	CD163	C6orf35	LOC101928211
	GZMK	MEGF11	HAVCR2	ESRRG	ADCYAP1	C22orf34	OR5D14	CHRNB3		IGFBP5	MAPKAP1	KCNT2	PTGIS	SLC29A4	GRLF1	KRTAP13-4	LRRC18	ADAM12
	REG3A	GLTP	ALOX12B	WTIP	DMRT1	SLC23A3	ATP9A	AIM2		K6IRS2	CSH2	PTGFR	C13orf33	SYNPO	LVRN	OXR1	ANKMY2	CHST8
	OPRD1	APBA2	CLEC2D	CAPN8	WBSCR17	ELFN1	ANLN	FLJ23878		NDRG4	BRS3	CYP2E1	GUCY1A3	EIF3IP1	PRKCG	C1orf42	SAMD14	PRMT8
	MFRP	RNF36	GLI2	SLC16A12	CNN3	CHD5	RNASEH2A	GPR42		KCNH7	HDHD3	C7orf29	ELOVL2	ZP4	LYRM4	CD5L	SIL1	STRIP2
	FFAR1	ZNF671	ELOVL3	GPR139	SYT14	BTBD9	CMKLR1	CLEC2D		CNNM1	OR7A5	FOXB1	CD8A	SPRR2G	TMCO7	C20orf54	MARK2	GRM1
	GPR64	PRDM12	SEC14L4	DRD4	RGS22	SGCB	C3orf32	SIGLEC12		SPATS1	CPXCR1	LOC126248	TUB	ACMSD	SH3BP1	KRT2A	ST3GAL6	SORCS1
	TRPC4AP	ELOF1	TAS2R38	ALX4	GALR1	FBP1	LOC340094	SULF1		GPR12	HIGD1A	GRM6	NRG1	PTPRM	ASPA	SRP72	SFTPC	TIAM1
	ATP10A	EBF	REG3G	GPR88	NID2	CENPJ	CALN1	C6orf66		ADAMTS18	DMBT1	CHRM2	CASR	LCP2	SCMH1	BPIL3	NFE2L2	OR10J1
	POP2	SPARC	ATM	SPSB4	ELL	NAPEPLD	PTPRN2	C20orf186		COL11A1	CHML	ZNF606	ALK	CRTAC1	MPPED1	HSD3B1	ZNF230	DAZL
	CXorf6	SPOCK2	WFDC11	PDZRN3	HS3ST3A1	AGR2	EPHA10	RRM2		RAC3	TRIM42	DBC1	WDR8	MMP13	NKX2-1	GPR115	PNPLA6	IFNA8
	FGFR2	COL14A1	ZNF75A	FBXL21	SLFN13	CPA3	LCE6A	DCC		DPYSL4	REG3G	HSU79303	EHD3	PRND	TFAP2E	WDR21A	PPPDE1	SPSB4
	PRSS7	HCG9	EPB41L2	HS3ST4	LOC100133991	HYDIN	C10orf90	TCP10L		ASTN2	DMRTC1	NPTX2	AFF3	LDB2	LMCD1	JPH1	NARS2	ZIK1
	GNLY	AGTR1	IMP4	CCDC37	BOP1	SSPO	KRTAP25-1	NUP50		PTGER3	MAGEA5	SEC31L2	DLX4	LOC100169752	UACA	DEFB118	PRDM16	EDDM3B
	C18orf16	NR0B1	LILRA3	ZIC5	SPHKAP	STK24	FDFT1	Gcom1		KCNT2	FLJ45645	MLXIP	PEX5L	MIR495	RBP5	BLK	LSP1	LOC101927342
	ZNF572	NKX2-5	SLAMF7	TRPC4	NCRNA00114	ITGA11	H2BFM	CYSLTR1		FOLR1	PZP	CYGB	CREB5	LOC100130264	2009-09-01	GRB10	RGL2	C8orf34
	HNF4A	TCTEX1D1	C18orf16	DKFZP434H168	IGLON5	SERINC5	CTNNA3	GPR132		GRIA3	OR1A1	EHD3	CRTAC1	LY86	POU3F2	ADPN	NEK9	MYO3B
	AMICA1	FLJ43752	CST2	ONECUT1	SLC6A2	LOC84931	OR8H3	IFNA16		LDOC1	STK38	RAB6A	CNTN4	OR10J1	NFATC2	SNIP1	RNF157	HYDIN
	IFI44	EPHA5	LOC57228	ACACA	DPP6	CIZ1	SNAP91	VHL		KIF5A	IFI27	PEG10	SCUBE1	PLA2G4C	CA10	MYL1	LILRB1	LOC100507384
	PSKH2	FLJ39155	AKR1C4	CYP1B1	CLIC6	RASGRP3	TMCO7	FLJ32926		PTPRN	TAS2R9	RASSF2	ITIH5	GTSF1	CNTNAP1	SCD	SPEF2	HS6ST3
	C6orf122	AEBP1	PLA2G12B	RELN	SLC7A14	CCDC46	ERBB4	C18orf16		FLJ32110	BRUNOL5	PAK7	PCDH8	TMEM233	ITGA3	KCNK18	C5orf36	CDYL2
	GPX2	LTF	IFNA8	ADD2	PAX5	ZNF804B	COTL1	TNFRSF19		THBS4	CLEC4M	ZNF671	LOC389493	KIR3DP1	PITPNA	CST2	KIAA0513	LRRN2
	C11orf39	CPLX2	CDH1	PKD1	PCDH10	EBF3	RBL2	RTKN		SLC6A1	UGDH	SYN1	PDZRN4	CCT8L2	SLC6A1	CLDN18	AAAS	CACNG3
	FLJ11155	CCR10	ZNF80	GCM2	EFHA2	PAQR8	PTPRJ	KCNQ1		SLC5A8	RAB34	LMX1A	DTX1	ANK2	EN1	ARL4	LELP1	40603
	ATP4B	SLC2A14	NALP8	NACC2	HCN1	SNORD114-21	CPVL	WFDC12		ADAM12	TOM1L1	GOT2	GRIA2	TRPS1	SCT	KRTHA6	SOCS3	OR1C1
	C1orf135	PRIMA1	IAPP	LHX8	ATP10A	WIZ	BPIL1	TPM3		ARNTL	MGP	CHL1	TNFSF9	PCNXL2	SOX21	CUEDC1	ACTN1	COMMD1
	OR2L13	SCUBE3	MPO	ADAMTS1	TMEM25	IFT140	FREM2	OPRD1		T	KIAA0125	HBQ1	RPL27A	BMP10	TRPC4	INADL	CMTM1	ZNF385D-AS2
	IL2	CYP7B1	SHANK1	ATP11A	PNPLA5	CCDC141	DMKN	MORF4		EFS	TM4SF4	BDH	ELOVL4	PDHX	RERE	G6PC2	CGB5	MIR548G
	MYLPF	PAQR7	SIRPB2	PCDH8	SFRP2	C6orf222	BTF3	C9orf79		ZNF331	VEGFB	MATK	DPYSL4	OR51B6	HS3ST2	SCARB1	CDC10L	FPGT-TNNI3K
	FOXA1	LIMD2	ERG	MEGF11	SNAP25	ARHGAP20	PNPLA1	CD226		EDG3	FBXO33	POU4F3	SLC5A7	AFF2	SLC12A4	RHOBTB3	PCCA	LRRC55
	CRNN	TSPYL5	ARFRP1	PDGFD	CCDC8	CEACAM4	RUNX1	CST2		ADAMTS1	APOL5	PCDH11X	SDK1	SIGLEC5	SPEG	CYSLTR2	RASGEF1A	MAD1L1
	HBII-13	MGAT5B	BAGE	DLGAP4	FER1L4	SPRR2G	MIR548I4	ATP10A		WDR17	C12orf43	TERT	RSPO3	OR4X2	ODZ2	PSTPIP1	GABBR1	DOCK10
	SLC24A5	C20orf58	C6orf122	RIMS4	LOC645323	CAPN5	OR1N1	LCE3C		ADCY4	ABCA8	DAB1	ZNF521	RBM20	HOXA5	LOC63928	FAM196B	PRRG3
	C1orf24	CTSZ	CNGB3	ALDH1A3	MMP16	CALML4	FAM194B	LCE1E		HCRTR2	MSR1	PTF1A	ZNF677	UST	MAML2	INSL6	DIRC1	LINC00299
	GBP3	C10orf72	C19orf19	HAND2	PKD1	CALN1	GRM4	CYP2F1		FOXF1	KIAA1199	MEG3	CCDC48	C9orf27	DGKI	PPP2CB	MLLT11	OR7A5
	ME1	ADARB2	NUP50	IKZF1	MGC12982	ZNF423	SH2D3C	TRPC4AP		DYDC1	CYP4F3	CYP26C1	MTMR7	HK2	NAT8L	KRT20	RGMA	ZNF536
	IFNG	GAL3ST3	DKK4	NRXN2	ERC2	GPC6	COL21A1	GYS2		BAALC	KIR2DL1	SMOC1	EFS	OR52N1	CNKSR3	GATA5	IFNG	APCS
	ENTPD2	KLK15	HBB	GATA2	HSF4	RHOBTB2	TCAM1	OR10H2		BTF3	TREML2	QKI	DLX5	CNTNAP2	GFI1	PAX1	HLA-DQB2	TMCC3
	IL26	SLAMF1	ATP10A	NTRK1	SLC35F1	PDZD4	TCTEX1D4	C11orf38		COL6A2	C20orf186	NGB	PRDM12	BAI1	ST6GAL2	SLC11A1	PICALM	OR4C46
	C19orf33	RBM24	CD53	CHST8	LMO1	HSPA2	ODZ4	COX4I2		TRPC6	RBPSUHL	STK33	UTF1	SPDYE4	TNXB	NR4A1	SLC9A10	HCG2040054
	MT4	ZNF454	FLJ00060	SWAP70	ZNF667	C3orf27	C8orf85	SH3TC2		SALL3	GGTL4	FLRT2	MGAT3	DNAH8	TMEFF2	KRTAP5-9	MYH6	KLK5
	FLJ43806	VSNL1	SP3	AFG3L2	GRM6	PYHIN1	OR1L3	FLG		GLP1R	EIF2S3	AKAP12	MOXD1	BRSK2	RET	EHF	ANXA2	RIMS2
	SLC8A1	FAM5B	PRB2	TBX1	PLD5	KRT38	PICALM	KRTAP20-2		EXDL2	CYP26C1	DKK2	SCRT2	OR6C74	TRIM71	RECQL5	CYP2B6	COL25A1
	NOXA1	SCUBE1	MRGPRX1	IQSEC1	TMEM196	EGFR	FAM155A	IGFBP2		CDH2	DECR2	TMEM25	GRID2	FATE1	FBXL17	TMPRSS3	PYCARD	DISC1
	NPAS2	FLJ37549	NR3C1	XPO7	VSX2	NOD2	SLIT3	CFHR5		ADCYAP1R1	OR2B6	PCDH9	MYO3A	IRAK3	CNOT6L	CTSG	TFEC	FBXL7
	SIGLEC12	ZIC3	EVPL	TRAF3IP2	FLJ41350	SCN3A	CLDN17	KIR2DL1		LHX5	FFAR3	CDH12	HMX3	PDE3B	SFMBT2	SLC6A12	DSCAML1	TRPM8
	CCL15	STAR	CABP5	SLITRK5	KCNA5	TM4SF4	IRS2	FGF6		ADRA2C	DEFA1	FGF2	LHX8	FAM19A2	CREB5	KRTHA8	KRTAP4-8	LOC285626
	OR2A4	ZNF560	NRXN1	ANO6	FAIM2	ZFPM2	NTSR1	TMC2		CHX10	GUCY1A3	FOXD3	IQSEC1	ZNF804B	TOX2	MT4	ETNK2	FHL2
	MMP1	ADCYAP1R1	KLRC1	C10orf72	LIFR	CD1B	TRIM64B	SIGLEC9		HLA-G	DEFB118	COL14A1	TIAM1	CDC20B	FOXK2	DVL2	C20orf123	DLGAP4
	CD244	PTPRN	HSPC117	NKX2-5	OSR2	SNTB1	RBM4	C1orf36		KCNA4	GDEP	AFF2	B4GALNT1	DIP2B	ZNF652	RBPMS	PGAP2	HCG22
	SIRPD	SULT1A3	PLCL1	SORCS3	FAM43B	EFHD2	PAPOLB	MPL		SLC13A5	HSPCAL3	FLRT1	ARHGAP20	RNGTT	FLJ42709	OR1A2	ABCC9	LOC149950
	FLJ27255	CHRM2	FLJ21749	CLEC14A	NKX2-3	SIGIRR	C8orf73	CEACAM8		SYT10	SMAD2	CART	FSTL4	NFAT5	NBLA00301	SKIV2L	CXCL1	ADAMTSL3
	FLJ14816	ADCY2	CCL11	SLC9A3R2	HEATR2	NRG2	NRXN1	C22orf8		ISL1	CCT6A	ZNF272	PDE1B	MAGI2	AEBP1	SIGLEC9	IL28B	KRTAP7-1
	C14orf50	ANKRD25	MEFV	ZNF441	EVC2	SLC6A2	GHRH	GSTA3		TCTEX1D1	ZNF169	CTNND2	COL14A1	NPR3	FAM160A1	SIGLEC7	TNKS	PTPRR
	CPA1	KCNA3	PVR	MIR762	TRABD	C1R	GALNT9	IVL		VANGL1	CUEDC1	TBX21	RSPO4	BNC2	ZSCAN18	RLN3	KCNK3	WIPF1
	PLCZ1	ALPL	CD300LB	CHST11	TNFSF11	MBL2	UBXN11	KIAA1199		ZNF43	DNM2	PIK3CD	CYP26C1	OR2T3	GSC2	PATE	ABLIM3	ANKRD30BL
	TRIM29	GLRA3	CORO2B	LRIG1	KIAA1274	CTSB	LOC389033	BTBD4		C9orf78	ARPC1B	OTOP1	HS6ST1	ZNF454	ATP6V0E1	ADAM18	LOC284805	MYL2
	MBL2	C9orf78	CDCP2	OLIG2	A1BG	PIK3CD	PDE4DIP	PSMD6		FLJ45983	IMPDH1	BVES	ST8SIA2	JPH3	GTF2F2	HSPH1	C14orf43	POMC
	CX62	ACOT4	TRIM31	DAB2IP	SOX2OT	SIGLEC7	ZFP41	HRG		VIM	TNFSF11	ALPL	PKIA	GAS7	NRG3	RNASEH1	INPP5D	SHTN1
	TCL1B	SNAP91	OR1D2	C8orf73	PCDH21	TARSL2	GML	CTSG		CYP3A43	FLJ38288	GRM7	EXOC3L2	FGF12	ZFP64	RPL13	SSTR5	ADARB2
	ITIH4	PAQR9	PIG38	NTRK3	NDRG4	ATP13A5	GP5	RFPL3		ICAM4	PRG4	RBP5	PDGFRA	OR5H6	RALGAPA2		CLASP1	DAB1
	RPL38	BACE1	DCC	IRX1	CA10	LCE1F	EIF3IP1	SGK2		FZD10	LOC205251	SOX5	PTGER3	C4orf37	RBP1		CLK3	CNR1
	ESRRB	GRID2	KCNA10	KIAA1024	C18orf34	OR10X1	TEX101	OR7A17		GRP	C21orf84	FLJ30058	MATK	OR8D2	CNTN1		C20orf56	LINC00578
	FCAR	VIM	ARHGAP15	SDK1	BHLHE22	ACTL8	PRNT	EDA2R		WDR78	FCER2	ANKRD25	HLA-L	NLRP14	ALX3		SLC22A10	KCNAB1
	PVT1	ADD2	SIGLEC5	ABL1	ADRBK2	C8orf34	JAKMIP3	MARCO		PCDHGA12	AQP12A	DLK1	HS6ST3	DGKG	BANP		FAM40B	TYR
	SLC44A5	GLT25D2	MGMT	CNTN4	PAX1	REG1P	ZNF479	GLRX2		SCNN1B	WDR5B	NOVA1	FBLN2	MPDZ	PCDH10		C1orf168	JAKMIP3
	C18orf20	ZNF662	SERPINB3	FAM162B	B3GAT1	OR2T4	LRRC3B	SCGB2A2		GALNT14	IAPP	LHCGR	C13orf38	KCNQ3	LEFTY2		CNOT6	TMEM132D
	MAGEC1	NPY2R	SSX4	GALNT13	ZNF829	GLIS2	LHFP	CIITA		FLJ20245	GPR123	PHACTR3	EFHA2	LGALS14	GBA3		XIRP1	MIR1283-1
	CDH3	ELOVL4	DNAJB8	TRIO	ALX4	TECTA	IGF2BP3	HAL		RAB34	CRMP1	LAMA2	NR2E1	HBE1	LRAT		FAM5B	CD163L1
	FOLR2	RAX	ABCA8	GRIK3	TRPA1	LCE2A	HSPC072	LST1		GRM3	CLEC4E	NUMBL	LRRC8E	LIFR	P2RX7		PDE4DIP	SLC17A2
	C21orf42	SULT4A1	C20orf160	IGF2AS	FBXL21	ADAMTS16	SNORD113-2	ARHGDIB		SEMA7A	MARK2	DOCK3	FOXB1	RIMS2	KIAA0922		CCDC74A	SLC6A5
	C1orf36	GDF10	CYP11A1	ZIK1	SMAD6	MEST	APLP1	RSC1A1		CHST1	TREM2	SYN2	FLT4	KPRP	KIAA1804		SERPINB2	ZNF470
	CASQ2	ELA2A	UNQ467	PAX5	ZIK1	HCN4	GRIN2A	GPR109B		TNFSF4	CCL18	OLFM1	CRHR2	KRT20	LOC389493		GPR55	MDFIC
	SLC34A1	HDAC3	Gcom1	NPPC	GLT1D1	SIRPB1	CEACAM4	FLJ10996		EPHA10	ELOVL3	ANGPT2	LHCGR	MIR892A	PNMAL1		STX7	PTCHD1-AS
	MLN	NEUROD4	UACA	SFRP1	RYR3	CSMD1	MIR346	DEFB118		AK5	RB;	TM6SF1	IGF2AS	USP29	NGEF		MIR711	LINC00710
	GALNT7	NDRG4	DSCR10	OPCML	MAGI2	CMKLR1	SYN2	KRTHA3A		ZNF480	CCL3L1	CDH22	ITGAM	CDC14C	DGKG		MS4A4A	SLC5A11
	BCAS1	OTOP3	TAAR1	DDX6	GRASP	RECQL5	ACSF3	HAVCR2		GNB4	IFNG	GBGT1	COLEC12	BCAT1	ALDH1A3		ST7L	SLAIN1
	CCL25	KIF25	VSIG9	GRID1	IRX6	MBL1P	AFF3	UBE2V2		LOC400120	RFPL1	PPP1R3C	SGCE	FAM13C	SHISA7		SIK3	MRGPRX2
	CCL2	KCNQ2	SGPP2	PRKCZ	GNAL	LRRC4C	DNAJC5B	SFTPD		PKP1	PRIC285	FLJ45983	KDR	DRD3	GJC2		MAP2K6	EGFLAM
	SLC7A9	COL11A1	TREM2	PRDM16	TFAP2A	TH	CTNND2	C1QC		GSC	EMR3	KLHL1	GPR27	CST2	PKNOX2		PIK3C2A	LINC00475
	STRA6	NEURL	TNFSF15	NKX2-1	NETO1	MAPK11	MBOAT7	PWCR1		HSPA1A	C10orf83	UNQ9433	PRR16	PATE1	ANKRD20B		MEF2A	TNR
	C20orf177	CLDN9	TSPAN8	RGMA	ST8SIA1	EHMT2	AATK	UNQ2541		URP2	IL1R2	HTR1B	HRNBP3	WDFY4	GPR26		RBM12B	TSHZ2
	RIMS2	RBP5	SIGLEC9	MGC12982	ADAMTS10	MCF2L2	OR5A1	GUP1		MAGI2	GALNT8	OLIG3	KIAA1217	CGNL1	C8orf73		GLIPR1	GRAMD1B
	KRT19	NPBWR1	HIST1H2BB	TRIM8	DRD4	TRIM27	C9orf27	CHRM3		CNKSR2	PARVA	SH3PX3	VSTM2A	PTPRQ	DOK5		AZGP1	C5orf67
	FLJ44060	GPR83	CMA1	SHANK3	DPYS	SCARA5	EBF4	LCE5A		EMILIN3	664	CHX10	C2orf40	SCEL	GALNT13		ANKRD34C	GALNT9
	CYP4F3	EHD3	GPR32	JAM2	NRXN2	FMNL2	S100A7A	ALDOB		KCNE2	OBFC2B	ABR	PHOX2A	KCNIP3	ENGASE		COX10	LINC01121
	TNK1	PTPRM	LUZP4	ZNF606	PDE4D	USP7	MST1R	SEC61A2		SOX5	NRXN1	GNAZ	NPR3	HTR3D	C1orf175		FSTL4	ALPK3
	IL18	WBSCR23	TEX264	FAM133A	FAM13A	ESRRB	HHATL	TNFAIP8		CD38	CASC5	ADPRHL1	SOX11	ZNF229	ADAMTS2		PLSCR5	C11orf63
	LETM1	NAP1L3	UTS2	ATP8B2	ZSCAN18	ATP6V0D1	C1orf95	MGC35048		SULT1A3	CENTG2	ZNF43	PAX7	MIRLET7A2	S1PR5		FAM59B	DSCAM
	GLDN	GALR2	INT1	ZNF331	GPR25	CRP	TRPC4	CLPS		HOXA5	ANGPTL2	EFS	SORCS3	PEG3	NTAN1		SLCO3A1	MFAP5
	OPN4	CD96	CBFA2T3	CDK6	HIST2H2BF	TUB	HTR2A	CCKAR		LPPR4	ITGB6	ENPEP	MGAT5B	HRH2	SUSD5		KBTBD3	KDM4C
	PRSSL1	KCNC4	CST5	HCN1	GJC2	CNGB1	OR6P1	KMO		GPRASP1	C20orf160	AQP7	CMTM2	FGF14	GSG1L		PDSS1	VN1R4
	OAS1	ARMC3	OR1N1	LPXN	ENO2	LYSMD4	SPANXN1	IAPP		ASTN	hCAP-H2	SST	LVRN	KCND3	RASGRF1		SCAPER	DGKI
	PZP	NRG1	PCDHB6	ZNF677	CD8A	TMEM108	PDX1	ODF2		LMX1B	FSBP	SCUBE3	TRPC4	KRTAP24-1	MIR124-3		SLPI	SNX31
	SPIC	FAM19A4	MPDZ	NKX2-8	LTBP2	MMP13	KRT71	CSAG2		LHCGR	KIR3DL1	KCNH7	SPEG	CALCR	ZNF148		TGFB2	CNTNAP4
	ZNF532	ARHGAP30	C20orf91	CPXM1	ZNHIT6	TMEM155	ZNF608	FCER2		MEG3	B3GNT6	DOCK2	PRIMA1	CYP2F1	CES2		ADAMTS9	LOC101927870
	POLL	ZNF540	C10orf81	FLT4	ZNF677	SARM1	C5orf56	CGB5		ZNF285	FLG	COLEC12	VCAN	PRKCB	GCLC		ST8SIA5	TPTEP1
	WDR21C	HOXD13	NURIT	ASB2	PITPNA	ADAMTS5	STMN4	KCNK18		TMEM130	MAGEA11	TBX5	SLC18A2	OR10A6	DMRTA1		SEMA6B	MAGEB6
	SERPINC1	SSTR2	STATH	PGLYRP2	TRIM71	PANX3	TPRX1	TRPM2		STX1B2	RUNX3	CDKN2B	BNC1	LOC285780	C19orf29		PNCK	AFF3
	ZNF217	TPM4	CNGB1	CNPY1	ZNF304	SFRP1	TRIM3	MASP2		EVC2	TNP1	C19orf4	RIPPLY2	S100A7A	PREX1		S100P	LOC101927450
	ESM1	LHCGR	OR2L13	BZW2	GNAO1	DEFB133	MFNG	GPR128		NDN	MAGEB6	ZNF447	LOC441177	CDH13	C5orf13		C7orf41	TEX36-AS1
	GMFG	ZNF385	KRTHB2	ZNF536	NPY2R	CCDC154	CAMK2B	SERPINC1		BARHL2	SMCR7	ARMC3	WDR17	COL4A2	NIPAL1		ZNF493	LCE3E
	HRH1	ACTL6B	MST1R	LOC389332	ZFP82	FAM124A	TUBBP5	CORO2B		ZNF354C	UBE2V2	ZNF177	ALX4	PGK2	GFRA1		SIGLEC8	LINC01298
	GPR84	SOCS6	GPR42	CDH2	EGFR	S100A7A	SPATS1	CEACAM19		TUSC3	GK2	ZNF545	JSRP1	RUNX1T1	CDH4		ZNF827	CLEC14A
	TMPRSS3	ZNF480	LILRB5	PPAPDC1A	LHX1	JPH3	ZEB1	FPRL2		ZNF256	ANXA9	COL8A1	LHX6	KRTAP11-1	DPY19L2P2		INHBA	DOCK2
	FLJ12700	LOC400120	ACVR1	FAM196A	SDK1	FREM2	ST3GAL6	CDH3		OLIG3	DNMT3L	BRSK2	LBX1	TMOD1	UGGT2		C6orf138	APCDD1L-AS1
	ANKRD7	ZNF43	OR7A5	CABC1	DGKG	S100A9	C6orf217	ANKDD1A		KCNK9	SP110	BARHL1	CBS	LCE1E	IGSF9B		CPNE7	DCDC5
	GPSM1	DMRT3	RPS15A	WDR17	FLT4	MAS1L	C20orf160	ZNF80		GPT	LCN1	PEG3	LMO3	OLR1	ADAMTS5		LAMA1	KCNA4
	INHBA	CRH	LDB2	ZNF85	ZNF529	CSF2RB	GATSL1	MAGEA2B		GSH1	KCNK16	LY6H	LTBP2	STRA8	OLIG1		SLC16A4	GYPC
	LGP1	GPRASP1	GABRG3	GLT1D1	SLC27A6	MIR346	KLRG1	GGTL4		C20orf100	LCE1E	OPRM1	PPP2R5C	SNORD115-15	BHLHE23		MEGF6	PSMG2
	ARPP-21	B3GAT1	CCDC27	SCARF2	LBXCOR1	DYNC1I1	ZFHX4	KRTAP26-1		PTPRZ1	ARSE	KIAA0367	SOX8	NCALD	REV1		C1orf228	BBS9
	HIST1H2BJ	TGFB2	GZMM	SGEF	PDGFD	ITGA6	DIRC1	FHL5		TCL1A	HPR	ANKRD45	PAX5	OR2G3	HTR4		CREBBP	ZNF99
	LRIG3	LRRC32	MSMB	NKAIN4	EIF4H	FNDC3B	OR10A4	CNGB1		NEUROG1	SRC	HIST1H2AK	RGMA	DRGX	RAX		MYOCD	OR8A1
	FAM38B	WNK3	DEFB4	SFTA3	SLITRK5	SPOCK3	SPATA8	KCNK16		FLJ30934	MAGEB3	EPHA10	FAM162B	SUNC1	GYPC		ABCG2	APOOP5
	C20orf70	SLC6A7	FCRLM2	BMP2	BARX1	GAS2	MIR495	OR1G1		VSIG2	ZNF75A	KCNA4	AKR1B1	GRIK2	PIK3AP1		ATP5O	KCNAB1-AS2
	UGT1A3	ADRB3	GPR157	ADARB2	PDPN	NPNT	KCNQ2	ASAH3		PTPRO	CNGB3	ZNF560	FZD8	MIR526A2	NOTCH1		FAM168A	SNORD114-23
	SCNN1D	FLJ22688	SLC4A1	TBX5	RNH1	ST6GALNAC3	JPH3	PCK1		ARMC3	CDC7	ZNF480	MMP23A	CSGALNACT1	F11		LAIR1	MYL1
	TMEM105	DPYS	GYPE	MAN1C1	SOX8	GZMA	CACNG2	KIAA1704		NPY2R	PSG3	EDG3	GNB4	OR10Z1	C6orf64		KLB	SNORD114-1
	SMARCA3	OXR1	SCN7A	EFEMP1	MYO1B	FAM19A2	BTNL2	CHRNA1		PRLHR	FLJ14054	AQP1	ATP8A2	UNC80	GLRB		CDC25B	NIM1K
	IGSF9	SHC3	FATE1	ATP8A2	TRIM9	ROD1	LOC339568	KRTHA3B		PDE4A	MMP10	LGI4	GPR88	UBXN11	CHST8		P2RX2	CPNE4
	ABCB5	PLCB1	MGP	EPHB1	MEIS2	DOK5	HPYR1	ELOVL3		TCF21	MGC16186	NTSR2	WNT16	KRTAP7-1	RPS15AP10		SPTBN4	FAM180A
	SSTR5	JDP2	CD1A	FAM72D	MAN1C1	TMEM134	CD300LG	TMEM105		ELMO1	MNDA	SULT1A3	RGS20	SLCO3A1	HTT		LOXHD1	LOC101927580
	TP73L	TNFAIP2	FFAR3	PIK3CD	PRDM5	MIR620	TP53INP2	KRTAP1-1		RILP	POLR3D	C2orf10	TDH	GRIK5	LLGL2		PTPRQ	OR5AU1
	CD53	DKFZp434I1020	CDH13	SLC6A2	VSTM2A	PATE3	MMP9	REG3G		FLJ10260	DSPG3	FBXO2	SPOCK3	LOC220429	DPY19L2		PEX10	OCSTAMP
	AIP	HIST1H4K	LCT	GALNT14	OLFM1	DLGAP1	LILRB1	C8G		ZNF606	GSTA3	TMEM47	FLJ40330	MIR488	MAL		GNG7	LOC102724201
	LRTM1	SLIT2	TTC15	ARMC3	INA	C1orf106	MYT1	SIGLEC10		CDKN2B	KRTAP22-1	MTNR1B	FAM123A	SH2D3C	SLCO3A1		SPANXN5	RYR3
	MPO	BDH	TMPRSS11F	PLD5	BTG4	BCOR	DEFB126	SLC22A11		FGF4	C3orf32	GLP1R	LRFN1	LRRC4C	MTL5		CAPN2	ADAMTS9-AS2
	APCS	POU2F2	C1orf24	SLC8A1	CPXM2	ZNF876P	KCNH5	LY75		C2orf10	ADAR	RAFTLIN	NDRG4	TMEM74	BMP4		RACGAP1	NLGN4X
	GNS	HIST1H3G	SULT1C1	COL4A2	RIMS4	TBX3	CACNA1B	RP11-49G10.8		CDH22	SEMG1	FLJ32447	PLXNA4	VWC2	TP53I11		CAV1	SYNGR1
	PNMA5	CHX10	SPANXD	BCAT1	ELMO1	OR56A1	VWA3B	CAPN12		UNQ9433	PAX8	HIST1H2BI	NCAN	MRGPRX2	PDE8A		LRRK1	MIR5694
	STMN4	LASS6	FLJ36180	UNCX	ISLR2	MIR19A	NXNL1	EMR1		SLC16A8	CHSY1	CRB2	OTX2	TNFRSF8	CSRNP1		ATG4C	CTNNA3
	AZGP1	SLC6A4	HDHD3	UNC5D	KITLG	MLLT4	KEL	HIST1H1D		SYN2	PI15	AKR1B1	KCNG1	GRIA1	ENDOD1		CLIP2	TMCO5A
	FMR1NB	HLA-G	FAM20B	VSX2	TCF7	C20orf151	OR6F1	DDX52		RAB37	ASAM	FLJ40365	CPXM2	A4GNT	WTIP		SOX5	KIAA1217
	MALL	FRZB	WFDC12	WNT7B	GDF1	C20orf118	RSPH3	LGR8		STAC	IFNA14	SIM1	TMEM196	GPX6	DPYSL2		DYSF	CHRM2
	RASEF	GPR88	USH2A	ADCY8	ERBB4	KCNN3	RAD23A	GPR62		SLC22A16	TSSK1	CAMK2B	ADAMTS18	ASB10	SUV420H1		KRT32	TMEM179
	MASP2	FASLG	NHLH2	DGKI	FAM46B	CALB2	SFRS13A	APOL5		EGFL6	HBB	IL11RA	MSX2P1	APOB	CEP72		2001-03-01	PYHIN1
	GRB10	HPS3	HMGA2	RALYL	WTIP	MEFV	SMAD2	HTR2A		ZNF177	CD244	RRP22	LINGO3	SLC12A5	IGF2R		C17orf88	ASTN1
	DEFA6	EMX1	TNK1	TBX20	ELOVL4	ADAM33	TCTE1	FAM9B		POU3F4	IL1F10	RNH1	SRRM3	OR10G8	LIPG		PPM1F	FAM19A1
	ZBED2	LRPAP1	ITGB1BP1	GAS1	NKX2-1	LSAMP	LRRIQ4	CXCL13		LY6H	POF1B	OTP	VSX2	DAAM2	KCNQ5		ITGAE	KCNN1
	RIT2	ZNF304	PWCR1	SMOC1	KCTD8	ABP1	CACNA1H	CUL3		FLT3	FUT3	GUCY1A2	BHLHA9	SLC10A2	NBEA		FLJ35220	IL12RB1
	PERP	LY6H	UBE2V2	ABR	LOC100130776	C11orf63	CAPSL	FAM49A		LBX1	LOC57149	EGFL6	D4S234E	OR10X1	ADAM12		EFR3A	FCRL3
	DAPP1	ST6GALNAC4	KCNK16	MMP16	TRAF3	FAT3	ATP4A	FOXQ1		NPBWR1	PSG1	NOVA2	ADCY8	TAS1R1	CDK6		HCCA2	C8orf34-AS1
	TMEM45B	HHIP	CCL3L1	AP2A2	EBF3	NUDCD1	HOXB8	BMP10		PCDHGB7	KERA	SSBP3	ROBO3	CHRNA6	EPHX1		SIKE1	SNORD113-6
	FAM20B	ADAMTSL3	COG8	FBXL7	ZNF775	C19orf57	LACRT	RLN2		RIS1	FHOD1	PDE1C	CALHM3	RGS18	NGB		LRRCC1	HLA-DQB2
	H1T2	CYGB	SPINK7	PLB1	RUVBL1	CTNNA2	TRIM49	FAIM3		MMP2	9	CSPG2	TLL1	KCNT1	EPN2		PSMB7	MALRD1
	ELOVL3	HOXB9	CXorf2	KCNH5	COL15A1	TREML1	FAM124A	COL17A1		NAALAD2	C11orf38	SNCB	OCA2	LRRIQ4	GALNTL6		FXYD4	ST6GALNAC3
	F11R	COLEC12	GRB10	FOXF1	CSMD3	TTLL1	CYP4F8	LMO2		ZNF655	ARFGAP1	ANTXR1	2009-09-01	COL23A1	ARHGAP17		KBTBD12	ADAMTS2
	PDHA2	ACTA1	GLYAT	PTGIS	RELN	DUSP13	DRGX	GHRH		EDIL3	CCL2	AATK	ZNF542	NPS	FAM19A5		C15orf48	WBSCR17
	ADAMTS8	RARRES2	TCEB3C	SOX11	RSPO3	IL4R	SIGLEC11	SLC5A7		MGAT5B	BMP4	FZD10	TRAF3	RGS6	FAM43B		ALDH2	HAO2
	ALOX12B	B4GALT1	ZNF157	ACTA1	NFKBID	OR6P1	LCP2	MSR1		TRPM3	RAET1E	OLIG2	GPC5	SFMBT2	NEURL1B		FAM46C	UNC13A
	VTN	KLHL1	TPTE2	RERE	GDEP	PXDNL	SLC2A5	CA5A		C14orf39	LCE2B	HYDIN	KCNA4	TNC	GAS7		ZNF34	VWF
	SLC5A12	ZNF545	MGC35295	STAC2	FBXO39	SGCD	GLUD2	RGSL1		CA3	HBII-437	HOXC11	KIF5C	ADAMTSL3	SLC26A8		OSMR	NOLC1
	FOXA2	CACNA1D	PSG5	FAIM2	PLEKHN1	AMOTL1	MIR298	CYSLTR2		C3orf15	KLB	FADS2	FOXI3	LALBA	PAM		NAV3	PRSS1
	TRPM6	PACAP	SPRR2E	ITGB1	SYT6	PLEKHG4B	SRRM3	RLN1		DAAM2	LCE5A	DCAMKL1	XKR7	RNASE12	PRR15L		WHAMM	CALD1
	KRTAP19-5	SLA2	IL7R	RXFP3	PIF1	S100A7	CEACAM6	CUEDC1		PCDHGB4	CD209	HOXC9	NAT8L	ZNF423	UBN2		ALDH8A1	OR52B4
	GPR62	GPR124	MAGEC2	FLJ16779	VEGFC	MST1R	CYP11B1	INSL4		FOLH1	MGC10911	LPA	TRIM9	STK32B	CAMKK2		RNF17	SGCD
	LIFR	WASPIP	P2RY4	STOX2	SNTB1	ARSG	C21orf94	AKR1D1		LEP	RNASE3	SULT4A1	KCNA6	C1orf101	FBXL7		ACTL8	GABRB3
	CYP2E1	RASSF2	C20orf114	HSF4	JAM2	ETS1	RELN	ANLN		DFNA5	SIGLEC9	ZNF85	CTNND2	ZSCAN1	LRRC4		FAM84A	BAALC
	TLR9	PDGFRA	TNNI2	CPXM2	SGEF	LEUTX	KIAA1486	CPXCR1		IRS4	IGSF9	GPR83	NGB	FREM2	LMO1		AASDH	SULF1
	SNTG1	SART2	SLC5A7	PIF1	C12orf40	UGT3A1	SLC7A14	TNR		SYNE1	LAIR2	CART1	AGBL4	GNG7	NR2E1		GPR87	HHLA1
	AFF3	SOCS3	SLC6A6	C1QL1	CAMK1D	NLRC3	TSPAN18	EPN3		PCDH9	PWCR1	GLUD2	EBF2	OR2W1	GPM6A		S100A7A	CXCR1
	BBOX1	CDH2	FLJ37549	EPHA5	GUCY1A3	C19orf45	ARHGAP23	BBOX1		LMX1A	HBEGF	CMTM3	ENSA	CSMD3	ZNF135		C2orf53	F8
	K6IRS3	FGF2	CYP4F2	APPBP2	PENK	KIF1A	FXYD2	FLJ44060		PMP22	NOC4L	KCNK12	EGR4	OR2T34	TBCEL		C14orf143	PIEZO2
	DPPA3	PTPRO	TCP11	LMO3	MACROD1	USH2A	PVALB	RAXL1		ADRBK2	C20orf151	COL11A1	CRISPLD1	C4orf44	SLC13A3		MAGEA8	PTCHD2
	LRRC21	AR	SLC3A1	COL5A1	NKX2-2	SIGLECP3	LOC284233	C16orf35		CIDEB	FLJ44674	HOXC10	ACAN	OR2J2	TLX2		TTLL9	LRFN2
	SCARB1	SLC5A8	SLC9A11	COL23A1	GAL3ST3	KCNT1	SNTG1	TSSK1		RARRES2	PRAMEF2	RSPO1	RNF165	ICOS	SLC32A1		SPARC	LINC00326
	TRY1	SIPA1	SGK2	KIAA0922	PPP1R13L	TBRG4	WDR46	NR2E3		ADCY9	OPRD1	NPY2R	ZNF365	RPS6KA2	VSTM2A		ABCA4	ZNF679
	KCNK4	C2orf10	SLC16A7	CPNE5	CHST11	SCN4A	C20orf94	SLURP1		BASP1	ABCC3	HSPB2	TSPYL5	SLC7A14	PRDM14		CAPN7	CFAP221
	CRYGA	ZC3H7A	SCGB2A1	MGAT3	EGFLAM	EME1	KIAA1755	FTHL17		NKX2-2	GCNT1	PTPRN	CACNA2D3	RASGEF1C	NFIL3		MED29	ZNF729
	UBE2V2	STX1B2	CYP3A5	MMD2	ZMAT4	N4BP3	KLF6	SPIC		COL14A1	MGC40222	ADAMTS3	PRTG	FBRSL1	EEPD1		PCDHA6	C6orf10
	VENTX	HOXC13	ITGB6	EBF1	AQP1	ADHFE1	PFKFB3	HBII-437		HOXC11	TMPRSS11F	PPYR1	DCC	RIMS1	PALM		HIVEP3	CYP4F22
	CYP2A6	KCTD8	NINJ2	SOX8	PLEC1	ADAM29	OR10C1	SIGLEC11		DGKG	PARVG	SSTR4	ADCY2	MIR487A	C19orf26		SREBF1	TLL2
	ANGPT4	UAP1L1	PRG2	S1PR5	OSMR	MIR190B	RIMS1	PRAMEF1		ZNF96	UNQ467	PTX3	DPYS	ZNF304	FOLR1		NRG1	ACOXL
	SLC7A3	LBX1	C20orf85	CRISPLD1	C16orf45	TNF	DAP3	IL28B		SH3BGRL2	VENTX	ZBTB8	SH3GL3	CTNND2	LOC100130872-SPON2		PTPRN2	PAFAH2
	FLJ44881	C16orf45	TMEM10	UCN	PCDH11X	DCD	HLA-DPA1	ABCC9		FBLN1	DPP6	NAALAD2	TRPA1	PTPRK	SRGAP2		KCNH6	RUNX1T1
	HOXB6	NPAS1	LENEP	DAAM2	ACTA1	TNNT2	KLK5	LOC284837		OTP	FCER1A	FLJ32786	DLEU7	MIR891A	MEF2C		KIAA1530	ACTL8
	CYSLTR1	RPL39L	LIF	BOP1	TMEM45A	TNP1	PANK4	KRTAP13-4		QKI	NT_011109.15	ANKRD41	VIM	OBSCN	TNFRSF8		TDH	LINC00687
	KRT2B	PBOV1	PGR	ONECUT2	OCA2	GPR171	GRIK3	SCGB2A1		CYP1B1	OSTN	SRD5A2	CACNA2D1	FLJ46361	KCNA1		FKBP6	PQLC2L
	LXN	SLC18A3	PRX	CACNA2D1	NGB	MUC16	SOCS5	NOX1		ZNF154	CHRNA6	HCK	NBEA	CBFA2T3	NKX2-8		PSMB2	C5orf49
	GSTA5	ST8SIA4	CSH1	GABBR2	JARID2	CALD1	ACCN1	FAM9A		CRISP2	TNFRSF10A	SLC22A16	GCM2	LAMC3	DAP		C6orf165	PTPRN2
	MAGEA8	AOAH	AGR2	EPHA4	HCRTR2	FBXO42	CHRM4	FLJ27255		CYP2E1	KNDC1	MGC42105	NKX6-1	OR2L8	NCOA2		SNAP23	IGSF23
	SYN3	TIAM1	ZNF38	APPL2	TDRD10	IVL	COL25A1	DGAT2L6		MMP16	FAM107B	FSTL1	OLIG2	DCD	PTGIS		MSX2	AFF2
	TLR7	CHST1	MGC9712	JAM3	GDF7	C1orf228	SGCD	FLJ00060		RBP1	IFNA1	WIF1	TNPO2	OR56A3	DAAM1		RIN3	AGBL1
	PTPN14	DLK1	GDF5	MSX2P1	SLC6A1	CNTN5	SIGLEC5	SLC44A5		PREX1	ASRGL1	NEF3	ZNF582	TRPM8	BTG3		NDUFS4	MUC16
	DGAT2L6	PGLYRP1	TXNDC3	MAST2	STAC2	DOCK2	NOS1	GABRG3		MGC16291	TMEM126B	BASP1	EMX2OS	PCDH17	TSC22D3		THEM4	LINC01495
	FLJ21062	SIT1	P2RY10	TRPC6	ELAVL4	LOC286094	GRIK4	FLJ33708		GGT1	WFDC6	FERD3L	CMTM1	GML	NRG2		CRTAM	SLC4A10
	GFRA4	GPX7	ARSD	NCRNA00114	COL24A1	ANAPC13	KIAA1671	UNC93A		VMO1	LCE1A	GPR35	B3GAT2	BSN	LBX1		ACSM5	UBQLNL
	P2RY10	ISL1	TXNL4A	LOC100129637	ITM2C	ABTB2	KRTAP13-3	CD80		SCRT1	ZNF610	NPAS4	TEKT1	AMZ1	PUF60		SHD	NAGPA-AS1
	LCE2A	ZNF415	CLEC4D	FLJ41350	GABBR1	OR2T6	ZNF831	IL2RA		SART2	MGC16291	DPM1	DNAJC3	PXN	ATG4B		IQCE	FRMPD2
	FFAR3	C1orf111	MGC16186	ASXL1	SWAP70	ADD2	DPP10	TLR7		C21orf25	PSG2	RBM24	LMX1A	IGFL2	SLC22A17		YBX2	CDH18
	TEX264	RAFTLIN	MC3R	CDH3	COL5A1	DLC1	RXRG	P2RY13		ECEL1	ANXA3	DZIP1	TNFSF11	NOVA1	HS3ST3B1		CYP8B1	ENOX1
	CSPG3	CNKSR2	CXorf20	MMP23A	LY6H	APBA1	LDHD	HIGD1A		MMP25	OAS1	KLHDC7B	SOX2OT	SNORD115-40	MAST2		MAD1L1	SSC4D
	KLRD1	PCDHB1	TRIP13	SLC8A3	ZNF257	PHF14	C20orf114	CGB8		FGF10	CDX1	LOC400120	NCRNA00164	HMGCLL1	NCOA4		SQSTM1	NLGN1
	MGC35169	NTNG1	KRT23	B4GALNT1	PCDH7	PTPN5	KRTAP23-1	RNF122		ZDHHC15	MGC15523	MEST	TRPS1	SETBP1	PFN2		MRVI1	LOC283352
	PGLYRP2	DGKG	NXF5	FOXC2	PAK7	LOC150622	ESYT3	HSPA12B		SLC6A4	MAPK4	RAX	BAALC	CNIH2	B4GALNT2		CPT1C	PALM2
	BTNL2	EFEMP1	TMEM45B	HMGA2	ZNF540	HPYR1	CHST8	GDEP		EPO	TESK1	NPBWR1	RBP5	ERC2	CBX1		PREX2	LRTM1
	ICAM3	SEMA7A	MAGEC1	DAGLA	SLC13A5	CUX1	LOC399959	DIRAS3		RORA	TIMM17A	PDE4B	FBLL1	BDNF	EMX2		NEO1	BRSK2
	IL22	EGFL6	PFC	SLC6A11	GABARAPL2	ZC3H4	OR5T3	SLC12A1		COL1A2	CLDN4	GSH1	ADAMTS1	HCN1	SYTL1		GNA14	CCM2L
	SLAMF7	LDOC1	CCL1	CLK1	ADCYAP1R1	NEK7	MTUS2	CHRFAM7A		PEG3	GRB7	KCNA5	PCDH10	NAV1	FIGLA		FAM65B	PRKG1
	ENPP7	CPNE4	UHRF1	CBS	EDIL3	SGCZ	BPGM	EPHA1		FMNL1	FLJ10379	STMN2	DZIP1	LOC146880	PARD3		BTNL2	CAMTA1
	L3MBTL2	KIAA0703	ZNF300	TCF7	TRPC6	MYH7	CCT6P1	SPO11		SYCP1	ARHGAP15	CHFR	TMEM178	MPPED1	ANKFY1		SERPINB9	EFNA5
	DKFZp434B1231	PHYHIP	PCP4	CYP26A1	NTSR1	ADIG	TLL2	SLC24A2		KLHDC8B	COL9A1	TEKT2	PAK7	H1FNT	CMTM3		ACER1	HRNR
	MMP10	CA3	DOCK1	RNF122	SSTR4	SLC12A7	UNK	ABCB1		OTOP3	CD80	NDRG2	GALNT9	OR4C3	METRNL		SPATS2L	COL9A1
	SLC16A3	JAKMIP1	LOC346673	FAM19A2	PITX3	MRAS	GRM7	HPCAL1		RASSF2	AQP7	LASS4	NEFH	PCLO	CHP2		NOP58	LINC01356
	S100A2	USP54	ENTPD1	ZNF804B	PPP2R5C	SH3BGRL2	PCDH17	EVI5		BDNF	TMPRSS11B	KCNK9	CDO1	ARHGAP23	SCGB3A1		DLG2	RP1
	GSDML	ATP2B1	XLKD1	ADCY1	NEFL	IQCG	GFRAL	SH2D1A		NEFL	TMPRSS11D	PRICKLE1	FLJ43390	MCTP1	RAB11FIP4		FLJ25363	CPEB1
	LCE1C	HLA-DOB	MYT1	NKX2-3	C21orf29	PAX7	OPCML	OTC		FUT9	SERPINA1	KLF8	NTRK3	LILRB1	VSX1		ANKRD11	NFIB
	APOA2	GDAP1L1	ABCC9	NOTCH1	IRX1	MLPH	CD207	LGALS7		PEG10	GJA12	PPFIA2	RYR3	EPHA6	LOC283999		MGC23284	C4orf22
	DMBT1	UTF1	C1orf64	APCDD1L	PPAPDC1A	MIR548F5	C5orf39	GSTP1		KCNC1	PTH	RBPSUHL	TTYH1	TTLL1	DUSP8		LOC440895	LOC101927132
	C6orf15	KRT7	INSL4	TRPS1	NCAN	POLD3	KRTAP24-1	SPRR3		SPINT2	LAMB3	MGC33926	LOC647121	PAX4	ICAM4		GSTP1	IRF4
	LOC340602	TUBB2A	MYCT1	PCDH10	PIK3CD	FGGY	KRT76	CAMKK1		GLUD2	CDC42EP1	GDF7	HS3ST4	FAM20C	SLC8A1		PGM2	COL19A1
	COX4I2	FOXD2	GNMT	GPC5	SSBP3	C10orf90	PPP2R1A	PANX3		ELAVL3	ZNF572	CASC5	ISL1	ANKS1B	MACROD1		FGFBP1	MMP2
	PIP	SCN5A	FLJ37078	NCAPH2	ZNF43	DNAH5	OCM	RALGDS		C20orf102	FLJ44881	LOC387758	SIPA1	KRTDAP	C13orf33		IREB2	SNRPN
	C8G	ZIM2	SCNN1D	PTF1A	HIST2H2BA	STK32B	OR2H1	ITGBL1		SLC22A7	MICAL1	BEX1	HELT	GALNT2	FLJ40125		MMP13	KRT76
	KIAA1199	MGC33302	SAA2	NUP93	MTMR7	DCHS2	CDH22	SEMG1		GAS2L3	CLIPR-59	ECRG4	USH1C	ADAMTSL1	SOX8		LSM2	TSHR
	DNAJB1	EPHA7	AMY2A	PAX9	CR1	SYNGR1	CLVS1	APOA2		SATB1	SLC6A18	WDR40B	EDNRA	FAM183B	HIST2H2BA		ZAR1L	LCE4A
	C14orf93	ZFP28	SMCR7	DAB1	XKR7	ASTN2	ICA1	MORF4L1		CARD11	CYFIP2	MAPK10	PRELID2	LOC340094	TPPP		MIR375	SETBP1
	PROKR1	TCF15	SBP1	CRYL1	C1QL1	MUSK	TMEM216	CDC42EP3		GATA5	PRDM15	RAB11FIP4	CLDN5	C1orf95	TCERG1L		ADAMTS8	CUL3
	SERPINA12	RYR1	KCNJ1	NRCAM	AR	PON1	PPP4R1L	TMEM40		HCG9	RFP	PNCK	CNIH3	KRTAP6-2	ZFHX4		ZDHHC11	TMEM108
	MAGEB1	DYDC1	TNR	RBM38	CNTNAP5	SLC35F4	XKR3	GLI2		SYNGR1	RP9	PKIA	KIRREL3	ELMO1	NKX2-5		MIR455	GPX6
	CD40LG	RORC	ChGn	TBX18	ZSWIM6	FHIT	SIK3	FLJ21106		GNAZ	XDH	FLJ12505	ATP8B2	FSHB	PTPRT		AP4E1	KCNIP1
	TTC22	SLC27A6	NOSIP	KCNK7	TFAP2B	FLRT2	PRAMEF11	SNRPN		ST8SIA4	FCGR3A	GRIK2	TMEM132C	PCDH9	WNK2		N4BP3	RYR1
	TFDP1	FLJ21963	MGC48915	LOC645323	DCLK1	CABLES1	THADA	MAGEA11		IGF2	FLJ11155	BNIP3	RAB34	OR5D14	C12orf27		MIR487A	SSBP2
	SLC11A1	AK5	GPR4	TPD52L1	C8orf42	SERPINA1	MIR1974	ELOVL1		ADAMTS3	TMEM27	MOS	PTH2R	LOC339568	KIFC3		EGFR	ZNF560
	CHRNB3	PREX1	LRRC7	DPYSL4	CDYL	ADCYAP1R1	IGFL1	GFRA4		BVES	TERT	CRH	EMILIN3	DPYD	ANK1		ANGPT1	MRGPRX1
	ANXA4	SOX3	C6orf188	EGR4	LRRC3B	GRHL2	ELL	ITGB1BP1		TUBB6	OLFML1	PABPC5	FOXF2	KCNJ1	NCAM2		PLCH2	LOC101927244
	HSBP1	PCDHGA12	CHST4	NCRNA00181	FOXG1	PLCH1	OR10G8	RAI2		NKX2-5	FLJ33708	GPR103	MEX3B	APLF	PRDM5		TSPAN12	PXDNL
	NRP1	RORA	ODF3	DBC1	SHANK1	PDE4DIP	FERMT1	CITED4		NPTX2	CCR3	TIAM1	SNCB	NFIA	MIR129-2		SDCBP	TNC
	FPRL2	MGC42105	OR5V1	ZYG11A	RXRA	MMEL1	SPINK8	C1QB		SLC6A7	CSNK1E	SLC22A18	ZMAT4	ATP1A4	C1orf213		LOC100128977	CELF5
	SSH3	TMEPAI	ZNF323	TLL1	SLITRK4	CREB3L2	PPP2R2C	PTPRD		VMP	AKR1C4	OPCML	LMO2	SCGB1D1	EFEMP1		LTBP2	PLXDC2
	CPA3	KLHL6	JAM2	ZNF415	TSHZ3	ESYT1	RGL1	FLJ45717		MFSD7	TRIM51	ZNF660	C16orf45	CAMTA1	EPHB2		PAICS	NOS1
	FLJ90579	ST14	KIAA1641	EFTUD1	FIGN	COL4A1	PLCZ1	A2ML1		KIAA0319L	CD300LG	MAB21L2	C12orf39	TYRP1	PLIN1		REEP4	LINC00678
	ABCA3	NUP93	FPRL2	PEX5L	RXFP3	VCAM1	CST5	MGC16291		NTNG1	CSH1	FLJ42486	NKX6-2	OR6P1	WT1		LOC390858	GNG7
	CREG1	PROK2	OLFM1	NKX2-2	THBS1	MYCT1	SLC9A3	MAGEA12		ZNF264	78	CPZ	FAIM2	ARNT2	POU3F3		LCE4A	CA10
	KRT1B	MRGPRF	MORF4	ELOVL4	DAB2IP	LRRC18	JPH2	RPS15A		SPSB4	180	DMD	SLC6A11	FANK1	CPXM2		C6orf174	CST5
	TNFSF10	PCSK5	ZCCHC5	THY1	LTB4R2	SLC9A10	NKAIN2	CYP2E1		GPX3	PACAP	FGD2	PHF21B	ARGFX	ABHD6		ATP5SL	ZNF835
	GRHL3	ADCY3	CLEC10A	AKR1B1	EGR3	SNTG2	OR8G1	TSPAN32		C1orf76	CCL25	LEP	TRIM61	MCHR2	LINGO3		PTCRA	SRD5A2
	FLJ21159	PIK3R1	SIRPB1	MAPT	CYP1B1	CFHR5	NLRP4	ADAM21		ZNF681	ST6GALNAC1	LRPAP1	PTPRR	NTRK3	SFRP2		PRSS12	VN1R5
	DLGAP4	SLITRK4	EBI3	DLX6AS	CNNM1	FAM24A	GPR139	LOC283487		DKFZP566N034	ARIH1	ADRB1	PDGFD	C9orf79	HIST2H2BF		SEC14L5	TMEM213
	MYH4	PTPRN2	SLC22A6	LPPR5	KIF19	MET	ZBTB46	GIPC2		ARMC4	SLC12A1	FLJ38159	SYT15	RICS	SVIL		SMOX	GRID1
	CFB	HSPA12B	ELA2	HTR1E	KCNMA1	TAAR9	CDR1	ABCA8		SLC12A5	FTHL17	PTGER3	SVEP1	RYR2	RGMA		TRIM14	SLC12A1
	TEB1	ADRA2C	CCL5	BMP4	ZNF107	DPY19L1	NR1H4	ASNA1		ST6GALNAC4	LRMP	FAM20A	PDE6B	LOC150622	NRD1		PLAGL1	KSR1
	LHCGR	CCDC8	GNRHR	ZNF540	C15orf57	ACMSD	FLT4	LCE4A		LRRN5	INSL4	ZNF96	CYP2S1	PKD1L2	PDCD4		B3GNTL1	CMKLR1
	FAM107B	ACOT12	FCER2	AFF3	DPP10	ABLIM2	CNBD1	NAB1		PYGO1	C6orf71	FLJ37549	ZDHHC22	SLC35F1	FER1L4		MT1DP	SYN3
	IL2RG	SLC16A12	LGR8	SSPO	FSTL1	RASAL1	C3orf77	LGALS4		SNF1LK	TMEM105	ZNF256	IGDCC4	ZG16	SPSB4		GNPNAT1	ELN
	CDH13	CDH12	SDC3	CR1	HAPLN4	MMP12	KIAA0087	ALOX5		OSTalpha	PRAMEF1	SFRP5	RAX	NELL1	EFTUD1		UST	SGCG
	RAB27B	MGAT5	FLJ36116	FAM19A4	NKX6-2	CORO2B	SCN7A	CD53		SLC8A3	FKBP9	POU3F4	CLEC14A	C6orf123	KCNJ12		GDF1	RORB
	PLUNC	MYO3A	APOM	ST8SIA3	PPP2R2C	APOBEC3A	CYP26B1	KRT14		KCNK12	GPX5	C6orf206	HAPLN4	DOCK2	ANKRD13A		HLA-DOA	IL17A
	KRT25A	CALB1	GPR81	NKX2-4	MFSD9	NETO1	XIRP1	HEPH		TRIM22	SFRS2	B3GNT6	C10orf93	FBXO32	ZNF471		UBE2D3	ACSL5
	LOC387882	PTGIS	UGT2B7	CNTNAP1	CACNA1B	TYR	TTN	MGC13017		PKP2	NR2F2	MMP2	ST8SIA4	PATE4	NRXN2		VHL	CCDC178
	KCNQ1	GNB4	TMED6	FOXG1	GNB4	LOC399959	MAGEB6	SLC22A8		FLJ90575	TKTL2	ZIM2	MEGF10	DEFB118	SLC6A7		BASE	TUB
	UBASH3A	SLC5A2	DEFB106A	C21orf29	CR1L	GPX5	SLC6A15	NFAT5		ENPP3	C8orf51	UGT3A1	FZD1	SPTA1	ST3GAL3		EPAS1	OR51B6
	TNFRSF10A	PKP1	HSPCAL3	C7orf29	FLRT2	MAP1B	DAAM2	MAP1LC3A		PIK3CD	KRT23	C1orf177	NXPH1	HLA-DPB2	NRN1		MOGAT1	ZMAT1
	KIAA1984	C10orf59	CTAG2	CPT1A	SLC8A3	CUBN	F2RL1	FCRL4		GPX7	CBLC	JPH3	RAMP3	DYDC1	FAM123A		FAM60A	CNTD2
	ITGB6	SLC16A8	HPCAL1	BVES	KCNQ2	GJD3	OR1A2	GPR157		RB1	ZNF681	PTPRO	S1PR5	GOLGA6D	OPCML		TPM3	LOC101928009
	GPR109B	SLC15A3	DLC1	WBSCR17	KCNC2	BRD8	GRM5	IFNA21		C10orf93	RBM35A	KCNAB3	HLA-G	GABRA5	FGFR4		UNC13A	LINC01122
	SELP	COL19A1	PLOD3	GPNMB	CRMP1	MMP26	OR56A3	TRIM42		AOX1	C8B	SLC7A3	NOVA1	TRIM61	NHSL1		DLGAP4	LOC101928460
	MBD3L1	CHML	ADAM2	BTG4	PCSK1N	CNGB3	LOC100188947	GPX2		EHD3	SLC11A2	PPM1E	TEPP	LSP1	ZNRF3		EVI5	GADL1
	TMEM2	ZNF285	PNLDC1	ZFP82	SRD5A2	TRDMT1	RGS18	RDH8		ANKRD45	CCKAR	ADCY4	BTBD17	IMMP2L	LPPR5		C1QC	MAMDC2
	MOG	HIST1H3I	SLC12A8	PRDM8	GRIK1	MTMR2	ST3GAL1	FSHB		RAFTLIN	GIF	GABRA3	ANKS1B	ZNF648	KCNK12		AGMAT	OR10G7
	TNFRSF9	RHPN2	HBII-13	SIM1	KCNIP4	NELL2	KRTAP8-1	RBP5		TEKT2	CIDEC	MGC33530	VAT1L	PTPN13	WIT1		ZFP36	ANKFN1
	LOC161931	GRIK2	DDR1	ARHGAP17	USP44	CDH8	ZNF229	LONRF2		CPNE6	TSPAN4	PPP1R14A	TOX2	SDK2	BEND5		ABCG5	LINC00320
	TRPV5	BARHL1	GZMA	WIT1	LHX3	C1QTNF7	LAMB1	ENO1		SULT4A1	GNG7	KCNB1	VEGFC	CLRN1OS	KCTD9		MPO	SPERT
	C1orf64	LHX5	CFI	ARL5C	SMAD9	ADAMTS2	DLC1	KIR3DL1		ZFP41	LILRA4	NEUROD4	OAF	OPTC	KIAA1024		TOP3B	MMP16
	GDF2	TSR1	FAM77C	DMRTA1	ZNF606	RASSF6	LCE1B	UNC5CL		NEUROD1	PLCL1	ASTN2	HK1	GPNMB	ISL1		SEMA5A	ADAMTS12
	NHLH2	EEF1A2	ESRRB	TFAP2E	DIP2C	ANKDD1A	SLCO3A1	ACSL5		HBQ1	IQCH	TP73	CCDC105	WDR49	GRIK2		NECAB2	LOC100130264
	KRT23	ENG	PLCZ1	NDRG4	SLC35D3	KCNK9	FAM66D	CEL		FOXF2	FLJ33706	SALL4	LHX2	OR8J1	CALN1		RFPL3S	OR2T29
	LOC346673	BEX1	C8ORFK32	RYR3	TBX20	HCK	RELL1	C20orf152		SEMA3C	C1orf116	C9orf78	SLC22A16	FBXL4	SYNE2		C7orf27	OR2M3
	CLEC2D	CD40	CHST13	C10orf93	PAX7	PKD1L2	MYLK3	CLEC12A		SNAP25	PCK1	GPC2	ELMO1	PTN	SOX18		POM121L10P	SVOPL
	PLAUR	CFC1	DTNBP1	TRPA1	SSPO	SPTBN4	OR2M2	PTHR1		A4GALT	DPCR1	LOC51334	DLX6AS	HPYR1	GBGT1		MAGI2	MROH5
	TGIF2LX	MPG	LBR	CCDC105	NRG1	INPP4B	CAMTA1	GML		PPP1R3C	TPSD1	RAB31	MOS	ARHGAP15	EPHB1		ZNF324	DCDC2C
	FLJ25369	ITR	LCE1A	LOC728392	SHANK3	KLK12	ALK	CES1		RUNX1T1	ASNA1	LYPD5	HMGCLL1	DLGAP4	VANGL1		HTT	LOC100507065
	CORO6	C14orf173	HTR3C	TNFAIP2	PCDHGB5	EPS8	KCNA4	CLC		DNASE1L2	MSH3	MEGF11	MEI1	KRT17	DPP10		KLK11	MIR891A
	DARC	CAV1	NAPSA	ACAN	CTNND2	AGAP2	ATP10A	CRHR1		ECHDC3	NEUROD6	ACOT12	CLDN14	SPANXN5	SORCS3		LGALS3BP	ADGRG3
	MYH2	P2RY6	SFTPD	NKX3-2	CRHR1	GOLGA7B	FBXL13	CCL20		ADRB1	ADIPOR2	CRISP2	LPPR4	OR2H1	AFF3		ARHGEF16	A2M
	MYOG	C7orf16	ACE2	ADAMTS10	ATP8B2	FLJ43860	PRSS45	SRC		ADRA2B	TCL6	EFEMP1	ADAMTS8	CCL11	XKR7		PARD3B	ABLIM3
	LRFN4	PPM1E	S100A8	RNF144A	NKX6-1	ASB13	CFHR1	STRA6		TCEAL2	METTL7A	PRR3	RGS22	CAPN8	RXRA		TNS1	LOC729159
	STON1	BCDIN3	MAGEB18	C5orf13	HRNBP3	P2RY13	NOD2	FLJ43806		PRDM12	ACVR1	ST8SIA1	SHISA7	C6orf208	C8orf56		C10orf41	UBE2QL1
	FSBP	PLXDC1	CCL18	STK11	SGCZ	SLC25A41	SPATC1	LRRC34		MYF5	PTCH	FLJ30934	AGTR1	CNTN5	UNC5C		PATZ1	LMOD2
	GJA12	TCF4	SEMA3C	SNAPC4	LMX1A	C13orf35	GPR4	CPB2		DZIP1	LCE1D	OBSCN	GPR25	MPPED2	CNTNAP2		C3orf32	SPACA7
	GNMT	GLT1D1	HBG1	EMX2	HS6ST1	MS4A15	NR3C1	C21orf84		MEGF11	GPSM1	FGF12	MKX	MIR548A3	JAM2		AFTPH	OR56B4
	TMC4	B3GNT5	ENSA	RNF175	NMNAT2	RIMS1	IL12RB1	TAS2R38		PHF21B	C4BPA	HSF4	AVPR1A	DIRC1	GSTK1		SEZ6L	RGS6
	CSNK1A1L	CXCL12	KLK1	MEF2C	MIR137	ITIH2	FRMD4A	CST1		NFIX	LIMS3	PDLIM4	INS-IGF2	TRMU	SLC5A10		MYL3	PWRN1
	CDC42EP3	SNRPN	SNRPN	SALL3	WNT3	FLT4	LY86	NDUFS1		GPR101	LDHD	ARHGEF7	S1PR1	ITGBL1	C1orf180		EIF3G	MMD2
	ACVR1	C6orf145	ZNF77	CCDC106	GABRB3	RNF144A	RNF114	RAET1E		ABCA3	NPC2	MYH11	GRM1	ZNF536	FAM115A		MIR1973	CASR
	CSF3	ELAVL3	SPATA7	IGLON5	GPR88	HTATIP2	SFMBT2	ITPR2		RPRM	PRKCDBP	TCN2	NKAIN2	GRID2	OVOL1		C1orf125	PRR5
	FLJ30046	ADAM12	CD163	SLC16A8	LOC100128811	CERK	NDRG1	SCN4A		ZIC5	B3GNT5	PENK	ADCYAP1	CHST8	PIRT		CPA3	GSG1L
	PDYN	CSPG2	MFAP5	MLLT6	HMGA2	CNR1	MTNR1A	GNG7		HOXC13	NCOR2	SNAP25	RAB11FIP4	CLEC18B	WNT3A		LEKR1	MGAT5B
	PRAMEF2	MLNR	ATP2B2	GRID2	ABCC1	MS4A14	TXNDC3	SLC5A4		KCNK10	SERPINA12	NMBR	EIF4E3	OR2C3	ELMO1		CDH19	ZNF304
	MS4A1	NODAL	FAM107B	ST8SIA5	NKX2-5	FOXP1	MYL7	NHN1		CASP8	CST5	FLJ46082	LRAT	CALD1	COL13A1		ACSL6	AHRR
	GPR119	TFAP2B	RHOBTB1	PCSK6	NKX2-8	MUC13	CYP2B6	ASB5		PLCB1	HRH1	CLSTN2	GSTM2	LNX1	FAM110B		OR12D2	PLG
	HBII-438B	LPPR4	HNF4A	SYT7	SLC5A7	MYO1C	SCGB1D2	ABCB5		ZNF671	EPS8L3	PGLYRP1	MDGA1	ZBTB16	RNF150		LOC339524	ALDH1A2
	PRSS22	LOC112937	PRRG3	SYNE1	PKNOX2	DGKB	ATXN1	ITGAD		ZFP28	IL2	RFX4	LOR	SLC6A2	OAF		RAP1GAP2	GALNT15
	MTO1	PLCD1	HSD17B2	CHRM2	KCNT2	ETV6	RIMS4	BRDG1		SMOC1	TTLL12	NPPB	GDF7	LOC284233	FIGN		FAM134C	LINC01018
	FXYD3	PMP22	IQCH	LHX9	C8orf73	CD46	KLK15	PRX		OXCT2	GBGT1	ADCY2	TMEM132D	KHDC1	CEBPA		UTS2D	STOML3
	TNNT2	BRSK2	LAIR2	NHSL1	ZNF671	TM4SF5	TBC1D3P2	OR2W1		CLCNKB	ARHGAP27	ATP2A1	PDE4B	C1orf106	ZNF793		OR2G6	SEZ6L
	KRT6A	TLL1	PSG4	PPARGC1B	ZNF804B	SMC1B	SDC4P	GPSN2		IGSF21	PRAME	MGC16291	C9orf4	CIT	ESRRG		TWIST2	SUB1
	TAS2R8	TMEM130	SEMG1	LAMB3	TEPP	CALCRL	C20orf70	TCL6		SYNGR3	HDAC9	GSCL	HSF4	TAS2R16	FREM3		TEKT2	LOC102723427
	PLAC1	SERPINE1	PABPC5	ZSCAN23	SYT7	SLC26A9	SCN4A	FKBP4		PLA2G2A	CYFIP1	ACOT4	HOXC9	ZBBX	PCCA		CHRNA4	SYT14
	PDLIM2	ZNF96	MARK2	PALM2	GPR98	CD2AP	SORCS2	TMEM45B		CRB2	WFDC11	TRIM9	SPRED3	ATP8A2	FNDC1		SEC22B	GAP43
	APOC3	WIF1	DDX52	ZNF667	MMP23B	SCUBE1	DSCAM	SYNJ2		MKNK2	C2	KCNA6	BRUNOL4	RPL23	ARHGEF10		KRTAP4-7	CPAMD8
	NELF	CTNND2	MYL1	RIMS2	SYT9	CERKL	WDR27	CFHR4		MAGEE2	TK1	KCNC1	AHRR	ENOX1	FLJ42875		SLC7A8	KCNMA1
	SLC36A3	ACOT11	AMN	TCERG1L	ZNF492	LCE3D	FAM163A	IL2		CSPG2	GYS2	PAX1	C14orf39	EBF3	KRT36		C10orf91	BDNF
	CCKAR	OTP	TPM3	CBLN4	FAM19A2	OSMR	SNORD59A	TRIM48		BRSK2	RNF170	TUBB6	SLC32A1	PPFIA2	LMO3		GRIA4	LINC00403
	PPP2R5A	SLC8A3	KIAA1199	TSPYL5	TMEM132C	ZNF549	IQSEC3	OR1D2		ST8SIA1	HMOX1	ADRA2B	ANKRD13B	UTP14A	ABLIM1		C20orf95	CHST10
	PCYT2	PDE4A	GPX2	NXPH1	FSCN1	RUNX1	AJAP1	STATH		C19orf35	CEACAM1	KIAA1212	RAP1GAP	AJAP1	ADCK5		SLC8A3	GNG12-AS1
	CEP63	U2AF1L4	KIF5B	FAM72B	AFG3L2	OBSCN	GALNTL1	CX62		ACOT4	RHAG	ZIC1	NKX2-4	SLC6A11	GRIN2A		GNPDA2	TRERF1
	C1orf116	RSPO3	PRKCABP	PPP1R13L	VPS37B	SLC36A1	SAA1	FLJ46358		KCNC4	CLEC10A	ADAMTSL1	CHODL	RGMA	UNC5D		KCNJ6	AFG3L1P
	RAET1E	FLJ10374	LOC340061	HCRTR2	LDOC1	FAM26D	OR2M3	PIG38		NDRG2	WDR58	MCC	DLL3	TRHDE	SLFN13		MIR488	MUC22
	NURIT	TEKT1	EGFL9	NR3C2	PHACTR1	DOCK5	PTP4A2	FMO1		PHACTR3	CPB2	RAB33A	BARHL2	HOMER2	USP54		KIAA1199	TTLL7
	NXF5	LOC63928	PRSSL1	TRIM13	ZNF177	PFKP	NLRP7	CTAG1B		ZNF254	GPR77	RYR1	GJA3	CD1E	ITIH5		NIPSNAP1	TESPA1
	ABLIM1	CYP2S1	GPR84	C11orf87	C6orf27	SNORD113-4	ITGA2	IFNA2		C1orf51	CTTN	HOXA5	SIX6	CEACAM20	MACF1		MGAT5B	C4BPB
	RPL31	ZNF264	TCL1B	CR1L	DCC	C19orf41	FLJ45079	CREB5		JAKMIP1	CRELD1	MAGEE1	CLSTN2	OR1J2	PLEKHA5		ABHD12B	GABRA6
	SLC23A2	OLIG2	SOX9	VEGFC	SCRT2	ARSJ	LAYN	TBRG1		RPS6KA2	VSIG9	NPAS1	EXOC2	ZNF341	PSD3		HDAC4	CAPN8
	IL19	RASSF5	TKTL2	DYSF	LOC100190940	LOC100133545	RALYL	LILRB3		KCNG3	AZGP1	ARMCX1	ISLR2	LOC642587	SIX3		CREB5	SLC44A5
	MRCL3	GDF7	DNAJB1	KCNAB1	CADM2	ROBO1	MOG	BAGE		TLL1	PCNP	REM1	ZNF454	IL20RA	PTPRR		DGCR2	VAV3
	SERPINA4	FSCN1	FOXQ1	KCNIP1	PRRT4	KRT76	RINT1	RNF41		NEFH	PEG1;	PHLDB2	C8orf56	HTRA3	TMEM200C		FNTA	PAPPA2
	ZNF185	IGFBP3	APOBEC3A	NPR3	ASCL4	KIAA0415	PIPOX	SMAF1		FLJ37538	MRPL36	VGF	PIK3R5	DEFB126	MGC23270		APBA1	NFIA
	KRT2A	CRIP3	GLYCTK	TUSC3	MYO3A	BAT2L2	USP6	DNAJB1		TUBB3	ZBTB32	FLJ35725	SSPO	OR5D16	EBF1		AFF3	FHL5
	RANBP5	EPO	PATE	GPR123	SYCN	SNORD114-12	ITGAX	CTAG2		FLJ21963	BTBD14A	SOX8	MDGA2	CDH11	SYNC		C8orf12	FSD1
	SRF	TMEM35	SIAHBP1	GPR98	AMOTL1	FAM49A	NRG3	NFS1		ISYNA1	ELMO3	CSMD3	ZNF829	DEFB135	EMID2		SNRPN	STK32B
	C20orf54	SHOC2	GPR37	ARL6IP5	MGAT5B	CCL13	PTPRC	ICA1		KITLG	C6orf122	SYNPO	ZIC4	DLGAP2	CPEB1		C6orf127	NUP62CL
	SPN	EFCBP2	PNPLA2	LOC100126784	GALR2	IL19	NOLC1	ABP1		FIBCD1	CST4	BAALC	CAMK2B	MYL7	AGRN		ProSAPiP1	FAM155A
	HLA-DQB2	TLX3	KRT6C	RARRES2	PREX1	PLG	SCN9A	KCNK10		NGB	CDH3	FLJ90166	RIMS4	LOC100144604	FEZF2		MYLK2	CEACAM20
	DPP8	MMP16	TPSB2	GRM1	ADRA1A	B4GALT7	SLC25A3	GPR123		TSCOT	SLC22A9	GABRA1	PPFIA4	SDC4P	CACHD1		GPHB5	IL20
	MLCK	RSHL1	LGALS14	CLSTN1	ZNF331	SHANK1	HIP1	SCHIP1		PAX3	ZNF683	SYCP1	ATP1B2	GFAP	FBN2		OR5AU1	JAM3
	PRTN3	HK1	MEST	KIAA1257	LHX9	FAM129A	BMP10	FLJ21749		NEUROD4	MGAT2	TRPC3	GPR139	TPRX1	TEAD1		VTCN1	KCND2
	KRT20	HOXD12	DOPEY2	SHANK1	ZIC1	SERTAD3	PSORS1C1	LILRA2		TEKT1	MFRP	GNAO1	SLC27A6	ROR1	NFKBIA		RNF207	SNTG2
	MGMT	SYT9	CA5A	A1BG	EFHD1	C1orf101	SEPP1	PLCL1		NUPL1	ABCC9	AFG3L1	GMPPA	TMCO7	CEP70		TAS2R40	IMPG2
	CRYAA	SMOC1	CAD	TIMP2	GREB1L	PVT1	MIR19A	FLJ90586		GDF7	HNF4A	EVC2	PLK5P	FLJ43860	KIAA1257		FAM179A	LINC01246
	CD86	PRKCB1	LOC148137	NKX2-6	DYDC2	KCNT2	NCKAP1L	SLC6A12		DOCK3	TUB	TCF7L1	FAM7A3	CCND1	RAMP3		KIAA1529	TCAM1P
	PARVA	MYH11	APOD	CACNA1A	NRP2	KRT20	DGKG	APOA4		MGC42105	CPA3	HIST1H3E	RARRES2	GRIN2D	TFAP2B		PEX5L	LOC101927914
	RASGRP3	MAMDC2	HTR3A	FAM110B	BSG	PMEPA1	FAM20C	VSIG9		PRICKLE1	VAMP2	MME	CR1L	RARB	ZNF454		NFYA	CDH6
	UROC1	GRIA1	LCN1	CTNND2	UBR4	SIRPG	C14orf177	FLJ90579		RSPO3	SLPI	PARP6	EFTUD1	NRG2	SKI		WFDC5	FLJ16779
	FCRLM2	CARD11	C1QTNF4	WIZ	LYPD5	OR51B5	OR5H6	RAB17		PCDHB5	CREB5	NAP1L2	ZBTB46	TRIM49	TTLL12		SLN	LINC01114
	CD1A	TEPP	SERPINB2	ZNF134	ONECUT1	SORCS1	SEMA3E	EREG		EPHA8	C20orf179	SHC3	CD1D	OR1C1	ENTPD8		SLC36A2	NELL1
	TECTA	C20orf100	FFAR1	TRIM71	CACNA2D3	APP	PTPRZ1	GAS2L2		CNIH3	UBQLN3	NAV1	NHLRC4	MMP21	GAS2L1		TBPL2	VWA3A
	AMOTL2	PRLHR	MAEL	OCA2	RFX4	NSMCE1	PRICKLE1	MYH1		NTSR1	CPO	SCGB3A1	EDNRB	SNORD115-11	ADRA1A		SRGAP3	FGD2
	CRY1	PABPC1	GJA12	FLJ45983	TUSC3	VAV2	HLA-DQA2	LCN1		WBSCR23	BRI3BP	CPT1C	FBLN1	C22orf42	GABBR2		LRRC7	MIR380
	LOC57228	PPGB	MGC16291	FANCC	DLK1	CCDC40	EVC	FAM83A		EGR2	EHD3	ANKMY1	KLHDC7B	NEGR1	FGF8		DGUOK	CPLX4
	C8orf1	JOSD3	OTUD6A	ASB18	MMP23A	RTP2	LMAN2	FLJ44674		NEF3	ANXA13	PDE4C	FOXD3	KCTD1	BCAT2		PFN4	LRRIQ4
	F2	NEF3	HRG	KCTD8	FGF13	KIAA0802	SPANXD	SSX7		HYDIN	TMEM65	ZC3H7A	CDH1	TNP1	ASXL1		MEIS1	GPR141
	B3GNT5	HIST1H4L	FAT2	TMEM163	GALNT2	CACNA1H	TOP1MT	IFNA17		HTRA4	ASAH3	GAPDHS	NACAD	SYCE1	C19orf20		GFPT2	FBLN1
	FABP7	SPSB4	MC4R	PIK3R1	PRMT8	F12	SLC23A2	CALB2		C16orf45	RNASE2	ARL10	C1QL3	OR12D2	ARNT2		CCNE1	FCRL4
	ARHGAP8	GYPC	ZNF572	FGF4	POU3F3	HLA-DPB2	CASP10	GPR126		MAPK8IP2	CYP3A5	SEZ6L	STOX2	LRIT2	FMN2		SAA1	ZKSCAN7
	ARR3	HTR5A	MGC4677	GAD1	NEUROG3	FAM65B	SNORD115-41	PRG3		BPESC1	KMO	CARD11	C10orf53	MIR300	NRP2		GPM6A	LOC339166
	RABEPK	EMX2	C21orf63	SH3GL3	A2BP1	HPGDS	C1orf101	C1orf124		C7orf16	CD300LB	ZNF541	GLI3	TAS1R2	KIAA1324		LOC285375	COL3A1
	ADAM29	HIST1H4J	SPO11	KRBA1	BVES	PDPN	MYO3A	LXN		PPM1E	RFPL3	NPFFR2	WISP2	PSTPIP1	CCDC8		STK3	VIP
	CST7	PPP1R3C	SPINT2	2011-03-01	RAP1GAP2	PPM1H	GPC5	KIAA0753		PDE4C	KCNJ1	C14orf39	ONECUT2	SIAH3	NME5		CEACAM4	IFNW1
	MYH6	ITGAL	APOC2	FAM7A2	RALB	SPTBN1	DNAI1	ATP1A2		B3GALT3	SEPP1	FAM70A	HCK	GSDMC	KCNS3		ANKRD45	MIR5095
	ANKDD1A	ICAM3	GCNT3	DEPDC6	EFCAB4B	CD81	KIF21B	CCL18		PAX1	C20orf42	HHIP	ARMC3	COL21A1	REPS2		NLRC3	ZFHX3
	THAP10	PIK3CD	CYP4F3	EVC	GRID1	STK10	PLCH2	GPR160		PIGR	ZSCAN5	SLC9A3	38596	OR4A47	ESPNP		KY	EPHA10
	CXorf42	MAGI2	S100A16	PARP12	NRCAM	NOV	MPO	AMDHD1		MATK	LRRC61	HCCA2	DLG4	OR52A4	TBX1		SMG7	C8orf46
	LIPC	ST6GAL1	CCRL2	FRYL	CSMD2	KPRP	OR8K5	MAP7		ETNK2	MRGPRX1	CASR	EVX2	LTBP2	MAN1C1		KCNK5	LINC00839
	EBI3	PSCDBP	KRTAP1-1	C2orf40	LRFN5	LCOR	OR10J5	GH1		HOXD10	C12orf59	FLJ34922	C3orf72	LPPR4	FAM83E		PSMD6	AKT3
	PRDM11	RERG	PSG2	TPM1	EPHB1	GRIK2	DEFB135	TCEB3C		VILL	OR1E1	ST3GAL6	NKX2-3	MAEL	TRIM67		GPS2	NETO1
	INS	ZNF35	C10orf125	DPYSL5	TWIST2	SFN	OR6N1	ERVK6		MGC33926	ARHGAP30	RAC3	GALNT13	TOX3	ARHGAP20		MREG	MAGEC1
	SSTR1	ADCY1	LCE1D	RFX4	MIR663	YWHAG	ZAP70	SYT1		CTPS	RBM9	ETNK2	UGT3A2	IVL	WNT10A		TCP10L2	COL5A1
	FAM9A	SMCR8	PARVA	MIB2	CDH12	LALBA	FATE1	VPS28		LTF	KCNA10	SHANK2	CMIP	PZP	GNA11		EXOC6	HHATL
	RNF125	ZNF655	TRIM42	CNTNAP2	C14orf23	FCGR3B	FANK1	MRGPRX1		UCN	C10orf81	RERG	LHX4	MED12L	VPS13B		ADAMTS2	SMYD3
	PRG4	NOX4	CNOT6	BHLHE22	GATA3	DCUN1D4	PNPLA7	CPS1		TFAP2B	CCR1	IGFBP3	MAPT	CPA4	VIPR2		CACNA1A	NOTCH4
	ATP6V1E2	CDH22	MEP1A	SLC13A5	SLC46A2	XKR6	TBX21	GYPE		RSPO1	APOA2	PLEKHB1	EMID2	IGFL1	ADCY4		GAS2L2	GFRA1
	C10orf39	FGF3	ZDHHC19	WNT3A	TCF21	BMP7	KCNK16	ARSE		ARHGEF7	OR5V1	ZNF285	HCG4	CNGA2	LPPR4		SAMD4A	OC90
	C12orf43	MGC26856	FLJ20444	BTBD17	RGS7BP	NFASC	WFDC11	MFAP5		GBGT1	CBFB	NID2	AKAP12	UOX	KCNH5		PDZD7	LINC00658
	TMPRSS2	PIP5KL1	TFF3	PRDM13	SLC24A2	KHDC1L	KCNK5	CD209		KLF8	SIRPD	NCAM1	NOVA2	DCX	ATP5J		VAMP3	IGFL2
	BMP4	APOBEC3G	PPM1A	KIAA2018	SHROOM3	RLBP1	MIR299	ABLIM3		SLITRK2	KRTAP13-4	C8orf37	ZNF334	ASB5	DTX1		NRIP2	KRTAP19-8
	GALNT13	RFK	GPR77	FAM72A	BRUNOL4	ITGAX	NLRP11	P2RY2		NEURL	ARHGDIB	GPR27	GRM7	PROP1	CROCCL1		FGF14	FCGR3B
	KLK4	CYYR1	BTC	DTX1	GRM3	LHCGR	SALL4	S100A2		TCF4	ZBTB2	MYF5	GNAO1	SPSB4	NTN4		PJA2	LINC00489
	ATIC	SNAI2	C11orf52	RIPPLY2	EHBP1L1	TMEM26	LRWD1	ADAM2		UAP1L1	NDUFA10	SOX11	ELAVL4	MIR30A	MMP16		HAR1B	PDE6B
	SATB2	HDAC11	TUBGCP2	FOXF2	GPR158	TRPM6	XIRP2	HBB		CBS	P2RY4	NEFH	SLC7A14	WDR86	TWIST1		LOC285629	RIMKLB
	MS4A3	OAF	FAM112B	DMRT3	DDX25	HK2	C20orf123	ICAM3		ZNF272	FLJ45202	DUSP26	UNC80	RAB6B	ASAP2		C4orf19	RSRC1
	IL3	DOCK3	CRHR1	MATK	SCTR	GNB4	INPP1	PTPRS		GPR6	RPS15A	SOCS3	NCOR2	FGF13	TBR1		BTNL3	ARHGDIB
	MGC33367	PDCD1	TAAR6	HIST3H2A	MEI1	ZBTB7B	PEX6	MUC17		TRPC3	CYSLTR2	NR4A1	NRXN1	TRPV6	ZNF662		C3orf50	OR5T2
	C1orf59	ZFP41	CCIN	NRG2	UBE2QP1	TOMM70A	CNTNAP4	SLC9A11		ZSCAN1	CEBPG	CYP7B1	SH3D20	HTR2A	PRICKLE2		LY9	NEURL1
	PLCG2	UGT3A1	CHRNB3	FLJ43390	SOX3	SPON1	MATN4	DSPG3		RFX4	MRCL3	PCDH7	ASB18	APBA2	SLC12A5		FAM169B	UBQLN3
	SPATA21	TRIM50C	NPAS2	ADRA1B	MAD1L1	NAT2	NSMCE2	IFNG		TF	ASB5	SMPD3	PALM	LFNG	NPAS2		PTPRS	KHDRBS2
	NALP7	TBX1	ASAH2	LRAT	MIR124-2	KRT73	ELOVL3	FUT6		CCKBR	HOXB6	DDR2	TBX3	SAT1	USP2		MUC1	STEAP2-AS1
	WBSCR14	BARHL2	CLCN7	FLJ42709	TSC2	PI3	LAMC1	ORM1		RASSF5	ECM2	EEF1A2	ARHGAP22	RPTOR	DKK2		HTATIP2	TTLL9
	SH2D4A	SPIB	CXADR	DBX2	NR0B1	FAM71E2	TCEA2	ENPP6		FOXD4L1	MGC3101	FLJ46072	HTR1E	SPATA8	TSPYL5		HBBP1	HBE1
	FLJ32894	HRASLS	MID1	CYTH2	HCCA2	GAS7	SLC9A3R2	C19orf18		NODAL	PSMB6	NELL2	WBSCR17	COL9A1	C13orf38		LDB2	LHFP
	CMTM5	CARD8	LY75	VAT1L	GJD2	HOMER2	GABRA3	CREBBP		CHST6	GLYAT	FSTL5	HCN1	LOC646982	NSD1		PIGS	SLC12A9
	LOR	TRIM16	HS3ST1	DMRT1	NOVA1	ANKLE1	FAM24A	TRPM5		RND2	MGC9712	B3GALT3	PRDM13	LOC285830	PRKCH		SLC2A13	LINC00502
	C4BPA	POU3F4	TGIF2LX	CA10	HTR1A	MTHFD1L	KHDC1	PSCA		PRIMA1	KLRB1	BDNF	SIM1	ACCSL	ITGA9		HABP2	LINC01020
	PPP1R13L	VMO1	BTBD3	FUT9	ARSG	WASF3	CSMD1	DBH		CTNND2	HABP2	GRID2	FOXE1	SLC26A4	DPY19L2P4		HPN	TCEA2
	MID1	OR2L13	BRRN1	NFKBID	LOC148696	TSPAN8	ST8SIA2	MMP10		EPB41L3	HSBP1	ADAM23	NPTX1	RSAD2	SPPL3		F8	LINC00437
	CNGA3	DSCR1	PAQR4	PPT2	ZSWIM2	ARHGAP27	LILRA2	LIF		NGEF	BMP10	SCRT1	EMB	LRRC55	SFRP5		RASGEF1C	LINC01584
	AGR2	OSTalpha	GSTA3	HMX3	ONECUT2	LOC440040	KIR2DL4	GLIS2		PRSS3	DBH	SART2	ADAM23	C1orf68	SH3BP4		WDR48	HIBADH
	FAM105A	FRMPD4	CEACAM6	GPR85	CPM	INTS1	CC2D2A	NALP8		C7orf26	TRIM15	HTR5A	BARHL1	TLR6	ITPKB		HHAT	PLCL1
	DMTF1	NLGN4X	IL26	FBXO22	ST8SIA3	EVC	C20orf26	CASQ2		CHRNE	SAA4	VAX2	NGFR	PGCP	OPRL1		C11orf53	NLRP10
	FLJ32871	TMC8	TJP3	ANKRD19	D4S234E	PLEKHA7	IL21R	ATXN3		PPP1R16A	PIP3-E	GPR6	ADRA2C	NAPSB	TSPAN16		RGS6	GAS2
	CCR6	BRD1	WNT16	CPEB1	FGF3	PGAP2	OR51I1	SPOCK3		PLCD1	PDCD1LG2	ATP11C	ADCYAP1R1	PHACTR3	VSX2		TCTE1	LOC101926960
	ANKRD30A	COL2A1	GPR56	PRR16	NKX3-2	CARD9	UOX	OTOP1		GNAO1	GPR39	ST6GALNAC4	HTR1A	LRRTM4	LOC647121		ATIC	LOC285696
	C12orf46	GPR103	C8orf72	OTX2OS1	KRBA1	NCOA5	FCN1	UROS		CHRDL2	SSH3	DACH2	MEG3	ZFP92	NID1		SIRPA	C9orf171
	CCDC76	EFS	STEAP4	HAPLN4	SPTBN4	CRTAC1	PGCP	IGLL1		GLT1D1	CSTA	FUT9	OPCML	GDF10	C8orf85		ALOX5AP	VWC2L
	PLP1	AOX1	PARP9	IRX6	C17orf104	MIR134	NCAM1	IL22		KCNK3	ITIH4	FBXW10	LHX3	ATP13A5	ETS1		SAA2	GPC6
	OR5I1	KIRREL2	SLC7A9	VGLL2	EBF1	ATCAY	KIAA1045	KLHL4		LOC348840	LY86	MATN4	PAX9	DOCK5	AGPAT9		APBA2	BFSP2
	ATP1A3	ECEL1	DPCR1	C8orf42	ZYG11A	PLEKHA6	ANKRD34C	KCNJ1		TRIM17	MGC10993	SOX7	PDPN	CSAG1	FOXI2		CABP7	LOC101928048
	C10orf92	MYF5	CYR61	RAMP3	TBX1	DEFB107A	PATE1	SSTR5		P518	NOX1	COX6A2	OTP	FAM160B1	EML1		ZMYND8	VSTM2B
	CDC45L	SCGB3A1	GFAP	CRLF1	PPP2R2B	TLCD2	FSHB	OR10A4		PRIC285	LOC284837	SYCE1	GUCY2D	SYN3	PDGFRA		ST3GAL1	USP29
	CD28	NT5C1A	FBXO44	DOCK6	SIK1	C10orf79	FAM196B	SARDH		SLC26A5	FAM101A	BMS1L	CACNA1I	TBC1D5	COL24A1		TIMD4	LINC01505
	KMO	BHLHB5	ACF	ZNF529	ALX3	C10orf81	ANKRD31	SCNN1D		STK33	UGT1A3	KCNAB1	2011-03-01	SERPINB11	MPPED2		PIGP	LOC100133077
	UNQ473	ABR	PCBP3	BCAR1	SOX14	TCF7L2	OLFM4	EPB41L2		GEFT	C20orf114	CCKBR	MMEL1	SORCS1	NPBWR1		ASGR1	SLIT3
	MARVELD3	VGF	UNC13D	HRH3	LOC440461	EFHD1	OR2T6	KRT23		NELL2	FLJ44060	VMP	C11orf74	ADSSL1	AVPR1A		CAPN8	LONP2
	CECR5	EPHB1	CXorf6	B3GAT2	PPFIA4	TTLL6	GC	C1orf56		MXRA5	TMEM44	SLC5A8	SOST	KIR2DL4	GLB1L3		LTBP4	OR5AN1
	FOXN1	GFI1B	ZNF169	A2BP1	SSTR2	LOC728989	TSHZ2	LOC348840		HRASLS	FIBCD1	LDB3	CNPY1	NEUROD4	PLEKHA6		MBOAT7	AA06
	UNQ3033	SLC22A16	GALNT8	SPHKAP	AFF3	CYP11A1	RAP1GAP	CLEC4E		SLC7A3	H-plk	DOC1	SALL3	TDRG1	EPS8L1		PROM1	PRKD1
	PADI4	EML1	GPR152	ARHGAP22	FOLH1	GRIA1	ATP5G2	HLA-DPA1		AKAP10	CAP4;	TUSC3	YPEL4	GALNT7	ARID3A		AKR1B15	SLCO4A1
	SLD5	KCNA2	MIA2	IGFBP3	C2orf40	GJB6	BGLAP	BACH1		HIST1H2BB	TTN	BMP3	CACNG8	AIG1	RIMS2		WASF1	MIR1-1HG
	C9orf125	MOBKL2B	CBR3	HADH	AKNA	NUP43	CPNE4	CSH2		CCDC14	NPFFR2	PDE4DIP	KCNC1	SMCP	GABRA4		NCOR2	KCNMA1-AS1
	DNAHL1	GPRC5A	ABCC2	ETS1	C1orf94	INPP5A	GPR162	LRRC7		BHLHB5	SPHK2	RAB5C	DOCK2	OTOP1	FAIM2		BEND7	FAM163A
	HTR2A	UGDH	FLJ39501	SLC6A4	GSC	NET1	CXCR1	OLR1		OLFM1	CES1	CYP1B1	NTNG1	GRM7	ZNF431		SCN3A	CCBE1
	WDR58	KCNK12	RLN3R2	ZNF578	NBLA00301	SLC45A1	GIPC2	C20orf85		SYDE1	PLCG2	ANGPTL2	MTA1	PKP3	MUC12		SERPINB11	LOC100506895
	TMEM10	CHRNE	PTPRO	TMEM132D	SEC31B	HTR3C	FAM58B	PSG4		SIT1	SYT8	LPXN	SKI	HLA-DQA2	ARID5B		MASP1	ZNF815P
	PLAC8	SCOC	BCL9L	SSBP3	ZNF626	ABHD1	HCCA2	ZSCAN5		DUSP26	KRT25D	H2AFY	KIF19	ATG9B	PLK5P		RICS	SPOCK1
	SMR3A	LRRC34	OR2W1	MYO3A	KIAA1462	CYP3A5	DARC	ALOX12B		HIST1H4F	COL17A1	GNRH2	FAM5C	SH3BP4	S100PBP		LAMA3	GABRG3
	C1orf42	EDG1	AMBN	LHX2	TNR	ZBTB46	SEMG1	GUCY1A3		MME	SLURP1	HIST1H4F	SOX5	OR5AU1	JPH4		COL21A1	BACH2
	MSLN	SLC6A3	NXF3	LINGO3	EFS	STX1B	LSP1	CYP4F2		ACOT12	SLC22A6	RAB34	LOC389333	C20orf114	MEIS2		PDZK1	ITK
	SLC10A2	KIAA1632	HLA-DPB1	ERBB4	PRICKLE2	PNOC	TPO	C21orf121		LOC51334	PYCR1	IGF2	KIAA1239	GCOM1	XPO7		GRIN2A	MZF1
	ST6GALNAC1	PABPC3	RBM18	CCNA1	AGBL4	PHGR1	DNAH17	KRT1B		CUL3	FLJ00060	CHST12	PPP1R13L	GUCY2E	CLVS2		C1RL	FEZ1
	MYL1	FGF10	C1orf116	ZNF492	ZFHX3	SEMA5A	PRDM16	ALAS2		C6orf81	FAM53B	TCL1A	VAX1	LOC400578	MIR190		CADM2	LCE1F
	HTR3B	TMTC2	AVPR2	LHPP	CLEC4GP1	SPTA1	GGTLC1	NOTCH4		ZNF570	CXCL1	IER3IP1	VEPH1	RELN	ADRA1B		DNAJB13	FAM170B-AS1
	PPP1CC	PLXNB1	PDILT	ZNF467	DCAF5	TBC1D9	ARHGEF7	SERPINA12		OTOP1	LQT;	SYNGR1	PAX1	ZNF135	ANTXR2		CKAP5	NCAM1-AS1
	ZNF19	CTPS	SCHIP1	EDNRB	BSX	GNG7	HPSE2	ATP6AP1		LIN28	CCDC22	HOXA6	FOXD4L3	BASE	PRDM16		ERG	LINC01214
	CALB2	ABTB2	MYBPC2	ZNF454	PCDH19	BMPER	OR5T1	TNFRSF1B		CEBPA	LILRA2	BHLHB5	ALPL	ZPLD1	IQCE		KCNC3	SIDT1
	FUT2	ETNK2	IRS2	PTH2R	OTX2OS1	DGKI	OR10T2	C4BPA		SLC39A2	GPNMB	SLIT1	FLJ41350	MNDA	TSKU		C1orf53	SLC36A3
	CLEC12A	FLT3	IFNA13	EFCAB1	POU6F2	FUT6	KCNAB1	TEX264		FAM19A2	LGR5	ARHGAP6	KCNQ2	FRMPD4	GUCY2D		JPH4	TRIM4
	SEC61A2	HTR2C	ADH6	TMEM229A	HOXC9	ITGAL	GPR133	FLJ45964		DGKZ	KRTHA3A	OSMR	BCL2L12	LOC401010	SLC9A2		FBXO2	SPANXN1
	HAK	MAGI1	PDYN	ADCYAP1	ABCC8	CCDC47	OR10P1	APLP1		GABRA3	TGM4	EPO	EML1	UNC5D	ATP8A2		UBE3A	DPYSL5
	TK1	PCDHGB4	AKR1D1	D4S234E	MAPT	OR2H1	CACNA2D1	FIGN		GPR137	CA5A	PTEN	SYT1	MAGEB1	ZNF880		HBP1	CLVS1
	FOXP3	MUM1	TSSK1	SLC6A7	C1QL4	MAT1A	SYNPO	SLC4A4		AGA	XLKD1	LEFTY2	RNF144A	MIR518F	EPB49		DPYSL4	SLCO1A2
	PTHR1	F2R	FGG	KCNK3	TMEM26	UBE2QL1	FOXR2	AKR1C4		VGLL2	PCP4	CLDN11	GLT1D1	TNNT3	ITGA8		FAM98A	LPPR4
	NMUR2	UNQ9433	RNPC1	RIC3	HRH2	RXRG	OR8B12	PTK6		JPH3	TPTE2	SRCRB4D	INSC	FAM74A3	APCDD1L		CACHD1	PTGR1
	CLEC5A	GABRA1	ITIH2	GRIN2C	ACTL6B	CDCP1	SLC22A6	MLZE		NKX3-1	APOA4	ELAVL3	QKI	GFRA4	RUNX3		SMAD3	PDE8B
	AKR1B10	KRTHB1	FILIP1	COG1	KIF1B	ATXN1	DHX15	IL1R2		TAC1	STATH	KCNK13	HBM	PARN	SATB2		RNF213	CCR3
	SPINK7	ZNF134	LAMP3	POU3F3	TNRC18	SELP	NPS	SERPINB3		FAM107A	PSG9	KCNC2	GPR12	OR7D4	BAZ2B		MCF2L2	PDE1B
	PNLIP	HOXA5	FSD1	GJD4	CARD11	OR2B3	LOC100133669	TMPRSS11F		CDH10	TLR7	TNFSF7	DKK3	ADAMTS2	HMOX1		PIK3R6	MIR890
	TREML1	ASAM	MAGEA1	GAB1	HLX	PLCG2	ZNF645	MGST1		SNCB	C10orf33	ELA3B	MIR9-3	C10orf110	PAX5		C14orf182	ASIC2
	RGSL2	PTPN20B	OR1A1	SORCS2	USP54	ARHGAP15	MAEL	LIFR		AGC1	IFNA13	CPNE4	PNPLA5	ADAM33	GATA2		F3	ZFPM2-AS1
	TAAR5	ACVR1B	KCNH5	DNAH11	PTPRS	FSTL4	FLG	ADAMTS8		DNAI1	INS	PTN	NTN1	SV2B	HCCA2		RBMS1	ZIM2-AS1
	DEFA5	PAPSS1	C14orf48	SLITRK4	NKX2-4	LOC100132354	WDFY4	FLJ37396		SNCA	ACMSD	CPLX2	LRRC3B	ADAM12	RPP38		TRIM39	LOC101929584
	WFDC6	ZIC1	SBEM	SLC5A10	PTCHD2	SNORD114-22	C14orf49	AMBN		EGR4	ATG12	BTBD5	LEPR	EPHA10	COL23A1		C10orf90	KCNT1
	NACAL	GSG2	IFNA16	UBR4	FAT4	GOLGA6C	OR11H6	OBP2A		PDE10A	RPL7A	LOXL3	FLT3	CNTNAP4	BEND4		EGFLAM	MIR518F
	SFTPB	TBC1D10C	C10orf39	GATA5	ZNF454	RTKN2	GNAS	SP3		RERG	SPFH2	LIMS3	C4orf49	MIR1283-1	RALYL		C8A	OPN5
	FHIT	DNAJB6	CRP	SLC6A1	CNTFR	SPAG11B	KAZALD1	C8orf46		EIF4G3	HEPH	KLHDC8B	PTPRO	C21orf94	CLEC2L		KIF6	MBNL2
	SFN	ZNF165	PGK2	ZNF471	ANKRD10	VNN1	C16orf45	IL1RL1		TNFSF18	TRPM4	EPHB1	FLRT2	CADM1	ZDHHC22		PTPN3	C10orf11
	DNASE1L3	TRPC5	THEDC1	PPP2R4	CMTM1	CBX6	TMOD1	KCNMB1		FGF8	HET;	CHAD	NLGN1	NPAS3	PTF1A		AKT3	TFEC
	GJA3	WDR17	C8orf46	ASCL1	ZBTB10	LAYN	CACNA1C	WNT8A		CLDN9	SUV420H2	SREBF1	DIP2C	GDPD4	DPYSL4		BRE	HDHD1
	PLA2G12B	DDEF1	CDCP1	C5orf56	KCNG1	PPP2R2C	HSPA12A	EBI3		CHRNA4	EMR1	RARRES2	SLC47A1	PDGFC	FGF21		LFNG	CD209
	CSF2RB	OLIG3	SFTPB	HS3ST3A1	FAM72A	MYLIP	EPHA1	RASIP1		FUT1	CCL15	BSN	C17orf102	MIR29B1	ARHGAP22		HIGD1A	OR2T10
	CLDN17	MME	TYROBP	NBEA	POU3F2	AGFG2	CALHM2	GFPT1		NAV1	DAPK3	HK1	PSMD8	KLK9	GCET2		CSNK1A1L	CCDC26
	SELPLG	CDS1	SMPD2	GNRH2	SOX5	ANKS1B	LOC732275	GCNT1		ALS2CR11	FCAR	PIK4CB	ZNF492	LMO1	FMO2		KRT7	SCN9A
	FLJ11016	C10orf93	SLC11A1	AP3B2	SLC6A5	LOC285501	AMBRA1	BTN1A1		IZUMO1	DEFB105A	SERPINE1	COL6A2	C14orf180	VSTM2B		BAIAP2	GRIK4
	GPR55	HIST1H2BH	FLJ27255	LRRFIP1	ZIC3	PALM2	SEC14L3	ZNF169		NPAS1	CYSLTR1	MAGI2	MEOX2	LOC645323	NXPH1		PDE7A	MCF2L2
	HAMP	RUSC2	FGF6	ZSCAN18	DYDC1	ARHGAP28	SPRR1A	SACM1L		WNT10A	ZNF511	ZNF659	MMRN2	CALCRL	PTPN5		AUTS2	CLEC5A
	ANKRD1	PRPH	C20orf151	XKR7	SIM1	MIR154	GABRR2	PYCR1		EPHA7	USP26	HCN4	SPHKAP	CDH22	SHOX2		SMUG1	SIK3
	PDE4DIP	ST8SIA1	RASGRF2	CCKBR	NPR3	TINAG	BCKDK	C1orf64		GM632	IL6R	SMCR7	HRH2	ABCA12	JAK1		COL29A1	PGLYRP2
	BTN1A1	CLIPR-59	PRODH2	SLC12A7	HOTAIR	ABCA4	MIR410	HAO1		SV2A	RAB25	SLC2A14	CDH13	HEPN1	NCAN		DONSON	OR2T6
	ALS2CR7	MGC33926	TMEM129	PDE6B	PPFIA3	LCE2C	PFDN6	KIR3DL3		SLITRK5	HHCM	KIAA0980	HLA-DPB1	MIR548H4	MMD2		MMAB	CDH22
	NYD-SP26	CHDH	OR6A2	PKLR	GALNT14	LOC388428	PIK3R6	SLC5A10		ANTXR1	ICA1	TMEM35	PRMT8	FLJ12825	SRPK1		ASPH	LOC339862
	DKK4	C20orf102	ACR	COL15A1	KCNJ16	OR51B2	RXRA	PRSSL1		DMRTA1	A4GNT	C1QTNF3	SHANK1	GMCL1L	JAM3		XPNPEP1	ADD2
	MYO10	OXCT2	UNQ473	KCNJ3	LRRFIP2	KYNU	OLAH	TPSAB1		DRD1	SLC16A4	S100A5	GATA4	C5orf39	ESR1		SLC6A3	MIR892A
	CLCN4	BVES	LGALS2	NPTX1	PHF21B	ANXA3	PZP	C20orf114		MGC62100	SAPS2	CLIPR-59	ZIK1	KRTAP19-8	WFS1		PTGES	ECE2
	SAMD10	BTBD5	SH3TC2	KCNH3	C7orf29	GLYATL3	SPATA4	MYL7		NR1H3	CLK4	ITPKB	ZFPM2	PRDM16	MGAT5B		IGSF11	TAS2R1
	MIP	QKI	CIDEC	ARID3C	DMRT3	RUNDC3A	OR56A1	C20orf54		PRPH	DNTT	IGSF21	TAL1	SPOCK1	TXNL4A		MAPT	RNF220
	FCGBP	TMEM22	FOXA2	HMX2	GTF3C1	KRTAP11-1	ATXN7L2	C18orf20		C3orf37	S100A14	CD226	FXYD1	TSPAN10	PCDH8		ATG7	SRPK2
	EDG7	SOX7	LOXL1	ZNF431	LOC389332	TAS1R2	EPHA3	SHANK1		CAMK2B	GALNT5	RCN3	MAD2L2	KCNA4	CCDC37		EHD4	CD1C
	SETBP1	BBS4	ENDOGL1	UXS1	PDGFB	COL11A1	MDGA2	PCDHA9		FLJ45256	PLAC1	TMEM130	SHH	MGAT5B	TBXAS1		XKR7	OR5L1
	MEP1A	ADAMTS19	RETN	SOX5	FAM155A	GRID2	GRIK5	TNFSF8		DCHS1	BTNL8	ITIH3	C15orf26	LVRN	PTPRG		CCDC135	GLRA1
	GNPDA1	FADS1	ZPLD1	B3GAT1	SMAD2	TST	GALNT2	A4GNT		DFNB31	IL19	DPYSL5	MME	C1orf59	SPRED3		CCDC40	GCSAML
	SPATA12	BIN2	UGT2B4	CLEC2L	CDH13	TOX	RFPL1S	GPRC5A		TNFSF7	DSCR1L2	SNF1LK	TTLL13	TCERG1L	VIM		LOC285954	GRID1-AS1
	EMR2	HIST1H2BI	RAB9P1	COL24A1	MIR124-1	F2R	STOX2	ITGAX		TNFRSF25	PLN	TTC19	C4orf39	PATE3	STAT1		36951	MYT1L-AS1
	CD300LG	HBQ1	CLDN18	ZNF469	FBXL14	MIR208B	BRUNOL6	ERG		PHLDA3	WDR5	NDUFS2	MPZL2	LOC149620	RAD51L1		PTPN7	GS1-279B7.1
	OR5V1	EFNB3	EPS8L3	ILKAP	CHRNA3	PALM	KCNH1	SIRPB2		NPR2	SPATA19	LTC4S	CADM2	FOXI1	MDFIC		HIVEP2	COL1A2
	XYLT2	BMS1L	LCE2B	SP8	CLEC2L	ZFR2	HTR2C	CLCA1		FLJ13265	CD82	CRYBB3	ALX3	ATP2B2	40603		UNC5CL	MIR5009
	KRT25C	MAGEH1	PRTN3	HLX	MR1	SCHIP1	OR4A5	CYP4F3		MOSPD3	GPR126	EBI2	TIMP2	OR4B1	ST13		TNNI3	MIR526B
	ATP2B3	ZNF471	TRHR	ZNF662	UNC5D	C10orf35	MIR329-2	PCOLCE		GUCY1A2	FAM20B	SLC22A2	C9orf150	GFRAL	EDNRB		CACNB4	OPALIN
	TBC1D21	LCP1	TFF2	ZNF738	LRRK1	SLC35F1	OR11H12	TPSG1		GRIA1	ADAMTS8	CTSK	FBLIM1	OR4K17	GATA5		TNS3	PEX5L
	MAGEL2	TUFT1	PLP1	GPRASP1	NCRNA00181	GPR158	MORN1	GDF8		BEX1	NAGPA	FLJ31659	LECT1	PTPRZ1	GRID1		FAM49A	SNORD115-30
	PFTK1	RIS1	GJB2	CNIH3	HOXC13	C13orf28	LHFPL3	PGDS		SPDY1	HSPC159	KCNQ1DN	PCSK2	WFDC10B	DKFZP434H168		CUTA	LCE2A
	NOL3	CLEC3B	FLJ22318	RGS7BP	GAS1	ACSL5	FAM19A5	CXCL2		EFCBP2	BCL7B	KCNK3	ZSCAN23	CCDC135	GAD1		BACE2	LOC101929412
	ASB9	CACNG6	GMFG	SOX14	ASB18	ARNT2	CAMTA2	CDCP1		MAGED4	FLJ20534	TBX20	MTL5	CASP10	MAPT		MAST1	TFAP2D
	METTL7B	BNIP3	IFNW1	FBXL14	ABR	TTLL9	CCDC19	PSD3		C7orf11	HS747E2A	NUPL1	SYNGR3	SARDH	BAI1		PTGS1	OR2M2
	PLEKHG6	CALML5	SNAPC5	BAZ2B	LCNL1	SLC25A40	CCL26	MGC7036		FGF12	PTPRD	ZBTB7B	NR5A1	FCN3	LOC100133991		MYO3A	PMEL
	C19orf19	VGLL2	LUC7L	GNASAS	IQSEC1	CYP2C18	IQCF2	LRRC37A		TCF7L1	C4BPB	C1QL1	ENKUR	ADAM29	SLC27A2		STXBP1	SLC6A11
	KYNU	ENTPD5	ART1	TCF3	TIAM1	ESYT3	NOS3	FSD1		SCN5A	HOM-TES-103	FOXD4L4	OTX2OS1	NLRP10	NKPD1		TMEM190	GOT2
	GPRC5C	TNFRSF1A	PSTPIP2	NKPD1	PRIMA1	CD44	LOC442245	CHST13		ACOT11	SUV39H2	PRRX2	MAP3K14	BAGE5	CIDEA		UQCC	PTPRM
	CIDEC	WDR69	FLJ13265	TFAP2C	PRDM16	KIAA1486	GABRB3	PNMA5		ESX1	SP3	PTPN5	ADRA1A	PDZD2	SH3RF3		DENND1C	LSP1
	PPP3R2	GREM1	P2RY13	IREB2	ZNF512B	TRIM15	LILRA3	LUM		ZNF83	PDE4C	FSD1	KCNK2	CST5	ERBB4		SLIT3	NPR3
	SIGLEC7	MAB21L2	GNGT2	KCNQ2	PRDM8	RORA	ADAMTS20	SUHW1		AFG3L1	KRTAP19-2	ZNF570	C12orf42	OR6N1	PEBP1		FBXW11	GPC6-AS1
	FUT3	CLEC14A	EPN3	HRNBP3	MEGF11	RAPGEF5	PDE7B	FLJ32028		RAMP2	EMR2	WFDC9	FKBP9	KRT16	LHX1		SALL3	ETS1
	CCL13	AGC1	RAB17	GSC	BCAP29	RFFL	CNTN4	CEACAM1		EFNB3	EDG6	GUCY1A3	FHL2	C3P1	HLA-DPB1		GRID1	OR5L2
	EHF	ZBTB8	TLR9	SCGB3A1	SYT15	ARHGAP24	KCNT1	LCN2		IL11RA	RNASE1	SIPA1	HIC1	LCE2D	CDC7		LOC441897	LCT
	KCNK1	FAM105A	RHOC	QRFPR	ARID3C	CGB8	SH3GLB1	REG3A		CHRDL1	MMP19	PTPN20B	ZIC5	NR1D1	PDE8B		TLK1	MIR4760
	GPR4	SCRT2	PSG6	ADCYAP1R1	ACAN	FFAR1	COL8A1	ATP4B		SYT2	RLBP1	CNTFR	FAT4	TRPC6	LMF1		PNMA5	MIR518A2
	HAL	ELF1	LOC340602	MAML3	BTBD3	CPA2	MMP26	AQP10		B3GTL	MOBKL2B	ZNF154	ACTL6B	PASD1	SELV		ARHGEF12	ALG1L
	SLC45A3	HYDIN	FAM84A	TTYH1	SELV	C16orf78	GAL3ST4	TGM6		GFPT2	SLC4A1	EFEMP2	ZNF471	CADM4	PAX9		SCHIP1	NTRK3
	WFDC10B	ZNF256	ABCB5	MEIS2	NKX2-6	LAT2	GSTP1	SCN9A		ABCC8	CER1	PRLHR	PRDM8	NINJ2	GNAL		LAMB1	PTPN5
	FAM49A	PRKX	FLJ25773	PDE4B	TRIM72	IGFL3	B3GAT2	CCL25		CHRNA3	LOR	WNT3A	TNXB	STON1-GTF2A1L	PCDH21		MIR184	CCDC13
	CYP2D7P1	SLC26A10	FSBP	EIF2C1	VCAN	AMOTL2	CD300LB	TNNI2		PARVA	ZNF323	ACTA2	JPH3	NSMCE2	SNTG2		GREB1	CHRNA6
	MOCS1	PHYHD1	ARPP-21	TBC1D5	CBS	TDH	TMEM52	PGR		TBX1	POLG2	NNAT	ONECUT3	GRM3	SPAG6		FAM189A2	TARP
	CD1D	MCC	C14orf11	PDPN	MYOD1	IFITM5	SPINLW1	LMO7		TIAM1	MAGEA2	STAR	FLJ42709	PAEP	CHST3		ACTL7B	LCE3D
	KLHDC7A	PCDHAC2	RAB11FIP2	AVPR1A	CTBP2	ENY2	HIST4H4	STEAP4		GLT25D2	EDF1	DMRTA1	GSX1	MMP7	DCAKD		CDH22	MIR873
	VMD2L2	TNFSF12	F7	DCC	ANKRD33B	PARD3	RGS9	SPAG11		ADD2	TMED6	ADAM12	LOC401463	TUB	DCC		IFT74	SNORD115-11
	PDE7B	NPTX2	KLK6	ZNFX1	CLVS2	DNASE1L2	CEACAM18	C19orf33		ALOX15	BANF1	LASS1	C8orf73	HTR1E	NKX3-2		TMEM132D	DDX11-AS1
	C14orf11	DBC1	SLC35C1	GNA11	CHST10	ORAI2	LOC440910	KRTHB2		ELF1	RLN3R2	LOC348840	TMEM26	CTNNA2	FAM20B		IL16	MCC
	CHST4	C6orf150	SRP68	C10orf18	MLNR	MACF1	PSCA	MFRP		STOM	MIA	HSPA1A	CCKBR	PSG3	LUZP2		TBCD	CCDC92
	C21orf99	ZNF606	VN1R2	SYT2	IQCA1	DNASE2B	CSHL1	GPR37L1		INSL3	SLC22A8	GDF10	ZFP28	PDE2A	KCNG1		NODAL	VWC2
	AMDHD1	TRPA1	RTN4IP1	ZBTB44	LRIG1	BRSK2	GMCL1	CDH17		NEUROD2	RCOR1	SLITL2	AGRN	CT47B1	MIB2		MT1G	GPX5
	CHFR	CRYAB	PLEKHG6	C10orf11	SFTA3	GFI1B	SHISA2	UBD		CECR6	DEFB123	LYSMD2	NPFFR2	SFTPD	FARP1		MSLN	KCNK12
	KCNJ15	CRISP2	TSSK6	CARTPT	ASB2	LY6D	ACSBG2	RIT2		CXCL14	TREM1	SCNN1B	PTCH1	DNAJC5B	ZSWIM6		KRTAP13-1	TNFRSF19
	CDCP1	MKNK2	C9orf91	SAMD11	MMEL1	XKR3	LRRC34	TBXAS1		SHC3	ASF1B	MSRB3	FAHD1	HTR3B	TLX1		C5orf62	MID1
	SLC14A1	EPHA10	CCDC54	WFS1	HLA-L	OR10Z1	LELP1	PAX8		GLUD1	C6orf188	SGCD	POM121L2	JAKMIP2	BVES		LCE1C	LINC00963
	TP73	HPRT1	FLJ33641	RASGRF1	ZNF805	SIGLEC12	UBQLNL	CHRM5		CLEC11A	LOC196549	ARX	QRFPR	SFTPA1	ARTN		SCAMP5	KRTAP21-2
	C14orf166B	FLJ37970	SMCP	ARHGAP26	SLC19A1	CST1	C13orf29	KCNE3		JOSD3	ITGAX	C1orf111	COMP	PSG6	PARK2		PEX6	EYS
	PSD3	GABRA3	CYP4Z1	TSPAN11	NEFM	SCGB2A2	SCMH1	RGPD5		ZNF300	TRPC4AP	SNRPN	GAD1	FAM168A	FBXO39		KCTD8	FAM183B
	PKIG	HOXC10	LOC205251	GPR27	ARRDC2	LASS6	ANGPT1	ABCA3		ZNF541	RAB17	CHST3	MAP9	OR51A7	ISX		AHRR	CNGB3
	ZNF537	TEK	XRCC3	FZD8	MCF2L2	WFDC3	PROKR2	CYP2C18		HTRA3	FLJ45964	FLJ10847	BIK	RASSF2	FOXB1		C7orf50	C20orf85
	IGSF11	GPR12	OR2B6	GABBR1	CLDN14	ISL2	CRHR2	SNTG1		POMC	TDRD9	PCDHGB4	NID2	COL16A1	EVC		AGBL4	BAGE4
	APOA4	PEG10	VPS33A	ZNF692	ARHGEF7	GPR128	CFTR	TNF		TMC7	CCL3L3	CYP3A4	ECE2	UFD1L	NR4A3		DCBLD2	C1orf228
	GNL1	DFNA5	C12orf54	SLC38A10	PDE10A	DEFB110	LPIN3	FLJ23049		NPFFR2	RBX1	NKX6-2	FAM84B	CREB5	A4GALT		FAM110B	CACNA2D3
	AFAR3	GATA5	HLA-DPA1	C6orf186	ADAMTS1	MIR548F2	ACTL6B	PPP1R3A		PRR3	LCK	TMEM22	MOSC1	CDH17	HS6ST1		JAZF1	MYCT1
	FZD6	LIN28	LSP1	OAT	POU4F2	SCGB1C1	PPM1G	GALNT12		ACTC	HIC2	NPR2	FOXC2	EPHB6	SLC24A4		FMOD	INHBA
	ARRDC1	C8orf37	ARHGAP27	UNC13D	KIAA1522	ARHGAP26	LOC255167	SLC22A3		HAPLN4	CYLC2	ALDH1A2	GNMT	HCG22	MAML3		TGOLN2	ASB10
	PDE6C	CD226	FCGBP	HLA-E	CDH2	ROR1	SRPX2	PSG5		PROM2	FLJ13149	CHRDL2	FAM150A	ADRA1A	LOC145837		DUSP14	FTHL17
	CCL5	CCND1	CSTA	GTF2F2	ADAMTSL3	ZKSCAN1	C21orf54	PIP		KCNK4	ZNF567	RORB	GREB1L	OR4K5	SUCLG1		KIF13B	C3
	SPP2	B3GNT4	ATP6V1E2	ADRB3	TSHZ2	AZGP1	SPRR2D	GRM4		RNF36	C19orf18	KCNJ9	C17orf46	PANX3	MUC1		ACTR3C	AKR1B15
	AMPH	GNRH2	IFNA1	PLEKHO1	GABBR2	CDH13	RAMP3	UBQLN3		TRIM9	TCF3	AGC1	PIF1	MEPE	GATA3		HCG4P6	CNTNAP5
	ZNF324	CXCL14	DEFB32	NTSR1	NMBR	NPR3	ANTXR1	ACTRT1		SLC2A14	ABCB5	TNNI3	EIF2C3	C1QC	PRDM13		C21orf131	LOC101928812
	DBH	CPNE6	MMP1	RXRB	SRCIN1	CHRM2	SP6	KRTAP19-1		JAG2	GPRC5A	FLJ39237	NAALAD2	ADAM21P1	C2orf18		SERINC2	TCERG1L
	SNRPD2	EPHA8	CPXCR1	VIM	TGFB2	TMC8	TUBB	K5B		FLJ42486	FLJ39502	ELA3A	TSLP	LPIN3	PNPLA5		CACNB2	PTN
	FAIM3	RNF152	CBLC	GNAO1	OTP	DLGAP4	HCG22	OR1F1		FOXB1	FAM9A	PCDHGA12	IGSF9B	OR10A7	GALNT5		NFASC	LOC401010
	FBXO6	SLC22A7	EDG7	PLEKHN1	PABPC5	ZFAND6	KCNMA1	DMBX1		CACNA1G	KIF13B	ZFP41	FMN2	FAM118A	CLIC6		WBSCR17	LOC100128714
	OR7C1	TUSC3	MGC7036	LYPD5	GAS2L2	NLGN1	MAGEC3	ELA2		HOXC10	AMICA1	C1orf188	SYT2	FOLR1	CYTH2		DPYSL2	TIMD4
	LAMB3	FUT8	BACH1	LRFN5	NRG2	CLRN1	TLR5	CEACAM4		INADL	ALAS2	GJA7	HCRTR2	CMIP	CRLF1		NTAN1	ADCY5
	ACTL6B	KIFC3	MAPK4	ACCN4	ZFPM2	LONRF2	OR5AU1	POP1		TMEM22	CYP2A6	C3orf15	HTR7	ARHGAP6	PLCH2		CYP2C19	CRYBB1
	MMRN2	C16orf30	PAPD1	TRAP1	SIAH3	LOC407835	NELL1	C14orf93		HSPB6	WDSUB1	TRIM65	SEC31B	MAP2	ST14		PMEPA1	OR2T5
	TNFRSF19	FOXF2	CYP4X1	RAB11FIP4	PTPRG	COL6A2	CACNA1A	DNAJC5		EGFR	FLJ36046	MAP1A	INHBB	FRMPD2	EPHA5		POLR1A	TENM1
	SP140	ZCCHC12	SLC8A1	LRP5	C5orf13	GNG12	FAM168A	SLC5A11		EPHB1	EVPL	HOXA2	GRIN2C	MIR1265	SMOC2		EFCAB3	SPATA19
	MGC35154	FLJ90805	HBII-437	SLC13A3	PRDM12	ZNF787	PRAMEF21	SDR-O		C20orf86	GBP6	ADRBK2	SCUBE2	SDR16C6	SPTBN5		SYNE1	AVP
	ELOVL1	ZNF345	IL1R2	PRDM12	POU3F4	BTC	TOX3	TNNT2		EMX2	LILRA3	PTPRZ1	SSTR2	RYR3	CADM2		TMPRSS4	TBX1
	MAP1LC3A	EFNB2	LILRA5	CHST1	EFEMP1	CNPY1	PBX1	ELF4		CHST8	MAGEA12	PCDHB15	FAM190A	CSNK1A1L	DMRT1		ELL	C15orf27
	KRTAP17-1	RAMP2	KRTAP19-2	PVT1	CHODL	BCAS3	SARM1	RHAG		C19orf4	SULT2B1	SPIN2	ZNF660	KIAA2022	NEK4		CRIM1	SCP2D1
	SYT1	HOXD10	MAPK13	BARHL2	TRIM24	TM9SF4	DHX40P	PLA2R1		SLC9A3	CDC20	LRP1B	EPHB1	DPYS	STOX2		ATP9A	TDRP
	ABP1	FLJ32786	CALB2	ST5	S1PR5	LOC341056	LRTM2	LY86		ANK3	TERF2IP	TMEM121	OLFM1	LMO2	GALNT9		TCN1	THRB
	POF1B	PCDHGB7	PDIA2	FAM168A	C17orf82	ITIH1	HIST1H2BJ	CYP11B1		ZBTB8	FLJ22555	MUC3B	SNORD27	CLEC1A	RASA3		HTR3D	FAM19A4
	PTPRG	ARNTL	GPR92	MIR124-1	LAMB3	PPIL5	ENO1	TMEM129		TLN2	FLJ11017	FOXD2	STK38L	MIR154	RXRG		ROBO1	CTSE
	RAB9P1	TERT	MGC27016	FLRT2	TBR1	PON2	COL6A3	RBM35A		PHYHIP	HTR2A	KCND2	PYGO1	IGSF21	ROBO3		UGGT1	LOC100420587
	CD58	GABRG2	MS4A7	QKI	KCNK3	GARNL3	LILRB4	SLC44A3		P8	UPK2	CECR6	VGLL2	C19orf75	FLJ20184		C5orf15	GRIK5
	MAGEB18	MAPK10	ACTRT1	ADCY6	MSX2P1	PTH	CLDN4	STK32C		CLDN11	CD5L	ABHD8	FAM159A	C3orf50	SLC6A3		OR51M1	CPNE8
	CDH20	FAM113B	C20orf179	CEP72	COG7	C10orf11	SEMA6B	LOC57228		FAT	VAMP8	PNMA3	C11orf87	SNTG1	TCAP		ZMYM1	OR51E1
	HEMGN	DOCK8	RABGEF1	ROBO3	ZNF804A	HGFAC	RUFY4	NCL		LASS4	SLC36A3	PLCB1	ERBB4	RBP1	RSPO3		STK19	LOC101928231
	COX8C	ADAMTS3	PPP3R2	EPS8L1	PROKR2	C11orf94	DEFB123	PRB4		TMEM74	ATG10	LHX1	TRIM50	GTF2IRD1	GSC		KITLG	CPLX2
	CEBPE	STK32B	GPR85	CDH13	PLXNA2	C10orf91	FAM71E2	SNX2		CD40	SMN;	PPAPDC3	ICAM4	KRT27	MTSS1L		WDR25	ANTXR1
	C12orf59	BMP15	OR5P3	OPRK1	ODZ4	OTOP1	VCAN	GNMT		PTPNS1	ChGn	C9orf121	HIST2H2BF	KCNG4	MATN4		SEMA4F	LOC101929680
	MLLT11	EDIL3	DKFZp434I1020	GRIK2	CACNG8	GPR176	PAFAH2	PTTG2		TBX20	DCN	K6IRS2	CLEC4GP1	TXNDC3	ITGA1		PLXDC2	PLCB4
	FAM84B	RARB	LCE4A	LY6H	RXRG	HMGCLL1	NINJ2	HK2		ST6GAL2	IL2RG	RASL12	AQP1	CYYR1	GSTM2		ZNF445	MIR521-2
	LIPG	MGC33407	GTF2H3	HCP5	MMP2	HDAC4	SYT12	SERPINA1		VAX2	ART1	CAMK4	ADCY9	FSTL4	ST6GALNAC5		TNNT2	LONRF2
	BTG4	OGFR	FXYD4	LOC100128811	COL4A2	SDK1	ATP6V1B1	FLJ22709		LY86	FXYD3	ZDHHC21	AP1M2	GPM6A	ZC3H3		PAX7	DLGAP1
	CER1	FAM19A2	DDX4	C6orf136	HCP5	PLCL1	SLC17A2	CASP8		HSPA12B	CTNND1	BHMT2	TBX1	DNAH11	LEPR		CDH15	MIR548H3
	HTR3C	HIST1H2BE	UBASH3A	NKX6-1	MYF6	AGPAT1	CD68	OPN4		DES	ZNF688	DYDC1	P2RX2	NUP50	ASCL1		TEX12	DOCK8
	UTP14A	RWDD2	CCL20	ZNF880	WIZ	HSPA14	TBC1D5	INHBA		B3GNT4	PKHD1	DNM3	CXCL2	COL22A1	RPL13AP20		OSBPL6	TNNT3
	ACADVL	PCDH9	CYP1A2	TOP2B	TMEM215	PPAP2B	C1orf106	CDC20		TNFRSF10C	AKR1D1	C12orf40	ZNF469	SPTBN4	MICALL2		PSORS1C1	ZFP92
	TSGA13	FOXB1	IGSF11	KCTD2	NPAS4	DLGAP2	OTOP1	IFNA13		JPH4	SLC34A1	SNCA	SFRP5	C12orf40	SCARF2		CLDN4	GGTLC1
	KRT1	C4orf9	SERPINB4	WDR1	QRFPR	PATE1	PRRX2	CPT1A		MARVELD3	AMAC1L2	ASF1A	AMH	OR6Y1	APBB2		LCP1	SNTG1
	OR2B2	LRRC33	CARD15	LIFR	FOXD3	OR4D1	SNRPN	OBP2B		ADAM23	SLC5A12	MYOCD	DSTN	BIN1	GALR2		NR2E3	MUM1L1
	PTPRE	GLUD2	TTLL11	NHLRC4	SYT2	SLC37A4	OPRM1	F2		FLJ11155	TNR	EGR4	AP3B2	NOS1	IQSEC1		MLN	BRCAT54
	C20orf151	RND2	ATG5	MDGA2	EPHX1	AGXT2	PAX2	FLJ38288		ABHD9	ATP1A3	GMEB2	RET	ASB15	DNMT3A		LOC84931	UTP14A
	CST11	ZNF354C	CALML4	PTPRR	GNAS	SPO11	KCND1	OR2B6		NME5	LOC348174	B3GAT2	TUSC3	ELOVL2	BMS1P1		PHF14	ZNF229
	P2RY13	TNFRSF7	ALOX15B	UBE2QP1	STOX2	RBM46	SLC6A9	ARFGAP1		TMEM35	ZNF300	LIMD2	FAM115A	C5orf23	SLIT2		TNFRSF19	RNF121
	C20orf79	MS4A10	TACSTD1	SYCP2L	BARHL2	CHRNA6	MGC42105	TMPRSS11B		DAPK1	C2orf27	C16orf30	SHANK3	TMEM215	OLIG2		ACAD9	OR5D13
	SEMA4F	CIZ1	LOC284837	KCNIP4	SALL3	RDH16	SLC29A4	LOC196549		KCNQ1DN	EPHA2	OTX2	TCF7	OR6K3	ADH5		VAV3	ABI3BP
	ART1	LOC51334	SKIV2L	CDYL	PRKCB	SRRM4	HRASLS5	GPR17		CALCB	CYB561	ALS2CR11	TOX3	NCRNA00159	FTH1		HEMGN	HENMT1
	GALNT11	CSF1R	OR1E2	ICAM4	LOC390594	RETNLB	GPR171	IL15RA		WRN	KISS1	COMP	SRGAP3	CACNA2D1	IRF8		VPS13D	MEF2C-AS1
	CORO2B	PTPNS1	MGC41945	NRG1	TLX3	SLC30A10	ZC3H12A	IL26		TSGA14	GAGE4	GTF3C3	DMRT3	NLRC3	FAM129B		ALPL	PDE3A
	SYCP2	KCNE2	SLC5A4	ZMAT4	CACNA1I	YBX1	NUDT16P	SLC36A3		FAM20A	SLC7A9	ZNF365	LOC388692	KRTAP13-3	TMEM121		AKAP9	MYO1E
	PRODH2	FLJ10260	NOX3	EGFLAM	ZNF788	FAM101B	ADAM12	PKN3		AUTS2	SH2D4A	GPR124	SFTA3	NRCAM	SSBP4		RHOD	ANKRD62P1-PARP4P3
	SPG7	PDE4C	PTHR1	ADRBK2	PNMAL1	OR1E2	CDH8	ZNF567		PDZK3	SCNN1D	NFATC1	HLX	C3orf20	GRB7		TCN2	CCDC169-SOHLH2
	MUC7	BHMT2	COQ4	AMOTL1	CD46	SEC14L2	RPL13AP17	HYAL4		C20orf103	TMEM54	SPAG17	UCHL1	C16orf45	MAP7D1		APOD	FEZ2
	ARHGEF4	GFPT2	CER1	NTN1	BRD9	LAMB3	CYB5R2	ABCA11		AFF2	SLC44A3	TBX22	ANGPT2	RP1	SSPO		RFTN2	OR5T3
	ACTL8	BCL2	HOXD9	OLIG1	CACNA1E	RERE	ELFN1	CHI3L1		ZNF471	DNAJB8	TRIM17	ZNF135	PODXL	COL15A1		CACNA1E	FAM205BP
	LLGL2	C1orf51	SCARB1	ITIH5	DYNC1I1	APBB1IP	PARP8	CRP		PRMT8	XPNPEP1	UGT2B17	GABRA5	GLI4	PRKAG2		PPM1B	TRPC4
	GNPTG	ZIC5	CYP2D7P1	TRIM61	SVIL	NEBL	MYPN	LAMC2		DNM3	VPS28	FGF8	FLJ45983	PDE4DIP	TMEM229A		PTPRJ	GSTM2
	BACE2	MYO9B	CNN3	C3orf72	PPFIA2	C3orf79	IRF4	EDG4		NBPF3	GUCA1C	MAP4K1	ZYG11A	C20orf160	CTDSP2		P2RX5	LOC101929717
	A4GNT	C1orf126	LOC196549	TMEM121	MOXD1	NRXN1	ZP1	MEP1A		FAM69B	SERPINC1	ADAMTS14	SLC12A8	HK3	EDIL3		CLDN17	SIGLEC7
	CNN3	SLC35C2	IKBKE	KLHL1	SYNPR	TM4SF19	ASTN2	MT4		FAM84B	SEC14L3	C16orf45	ZNF331	SLC7A3	ACSF3		XAGE3	PRKAA2
	DCST2	WNT10A	FLJ23657	FAM19A1	ZNF418	PRKCE	GOT1L1	NPFFR2		KCND3	GJB2	SYT2	LAD1	LCE6A	ARHGEF10L		ANO2	KCNH6
	LGALS4	SLAMF8	GPR128	EVC2	HMX2	GKN1	GNPDA1	PPP1CC		MYO10	HERV-FRD	FBP2	FEZF1	COL20A1	NRG1		USP4	MSI2
	CUEDC1	GLP1R	SCGB3A2	LRRK1	CLSTN2	LCE2D	SORCS1	SCARB1		DMRT2	MRC1	NTN1	UBE2QP1	HECW2	SLC25A42		PAPSS1	ANKS1B
	MUC15	SCNM1	KRT25D	EPHX1	SLIT1	ATP10B	MRPL16	GH2		SFRP5	KRT17	CPNE5	DNMT3B	ANKRD31	SORCS2		KIAA1549	KCTD1
	CABP5	TRPM4	WBP11	PDCD4	INSC	GPX6	CNIH2	KDELR2		NMUR1	TCN2	SLC26A5	MIR1915	TMEM163	PTGDR		FBXW8	DYTN
	RASSF6	GPSN2	SPOCK3	GRIA2	ADRA2C	PLEKHH1	HIGD1B	KCNK4		PCDHB12	C8orf34	CHRNA3	KCNK9	MEFV	TXNDC15		GHITM	XIRP1
	PARD3	RAPGEF1	MOG	DLK1	RAB6C	MTIF3	HAPLN4	CPA1		UTS2R	GPR82	TRO	ZNF75A	RYR1	IHH		TSPAN1	VCX
	ANXA9	DLG4	GPBP1L1	PAX1	ANO6	AHCYL1	KCNQ3	UBL4B		CDH7	OTOP1	FLJ37478	SYCN	CD247	FRAS1		LOC100133161	GALNT18
	ARHGAP9	HIST1H3D	NT5DC3	ZIC1	ZNF441	FBXL13	HUS1	METTL7A		FLJ36070	STARD6	HCN2	LMX1B	PNMA3	FRYL		LCE1D	LINC01518
	HMGCL	CCDC64	LGI2	ADCY9	PTGFR	C3orf59	MEG3	ARF6		COMP	USP5	AKAP10	GLP1R	LOC144776	SCTR		SYCE1	RAMP3
	TMOD3	PHLDA3	SLC22A3	SKI	TLL1	LAMC2	FAM66A	CMA1		HSF4	CCDC19	ADCY5	CPXM1	FCN1	KCNIP4		DQX1	CLEC12A
	MRPL43	CITED1	FLJ32926	FGF3	SLITRK1	CD1E	MGAT4C	KPNA1		FBXO2	SULF1	GABRB3	TMEM163	CYP2A13	TMEM155		RNF135	FLJ40288
	LDHD	KCNB1	LOC283487	LOC100130776	KCNK9	SLC12A8	COL24A1	PLA2G4C		CST3	SHANK1	GPX7	FSTL1	36951	ALDH1B1		ADAM19	LINC01491
	C21orf6	COL1A2	FLJ36888	SLC30A3	ZNF536	FBXW11	EPB49	SDS		FES	GPATC3	FLJ21963	CTNNA2	TRIM55	SLC6A11		TAF3	VIT
	TGIF2LY	KCNG3	DISP2	MYH9	LOC149134	SCGB1D2	ITGA4	SEMA3B		TACR1	NUMBL	EYA2	UCN	OR10P1	ZNF512B		GRLF1	PFKFB1
	GPR174	PTHR2	GALNTL5	C19orf26	SLC24A4	FGF22	UMOD	AQP9		FRZB	PSG5	NEUROD2	GHSR	ZNF727	SPTBN4		VAC14	FCN1
	GPHN	ATP6V0C	SLC36A3	NUB1	FOXC2	CD36	TCN1	OKL38		DOCK5	CCR6	PRMT8	CACNA1H	TNFRSF1B	BNC1		CCL14	MAP2
	SPINLW1	CELSR3	NR2F2	PCGF2	FAF1	GP5	MAP6	C20orf70		HOXD12	ECOP	APC	VASH2	DARC	LOXL3		KCNG4	KIR2DL3
	C20orf31	KCNE1	PTPN14	GRIK1	RFX1	MRVI1	LOC285501	CEBPG		PDE4DIP	ADAM21	RHOT2	BRD9	TNN	TMEM72		SGCE	MIR7515
	RIMBP2	FBLN2	CLCN4	LPP	COL9A1	CAB39	ALPL	CPA5		PTD004	HRG	TCBA1	TMEM121	MIR515-2	DPYSL5		ERBB2	HS3ST2
	MGC52057	ZNF659	SLC16A5	CYP7B1	SLC30A3	PDE7A	C20orf195	GPR45		CNTNAP3	IL1RL1	ABCC8	CSMD1	BNC1	STX18		PRMT2	EYA4
	NKG7	ATP2A1	SIRPD	ARRDC2	FOXL1	PATE2	SDSL	COPS7B		CPLX2	C8orf37	MGC33407	IQCE	ADHFE1	SEMA3B		PRPF18	C16orf82
	KERA	C1orf175	SBSN	FAM65A	UBE2QL1	SRC	LCE3E	LOC124220		OR2L13	CLDN18	SLC35C2	C2orf55	MMP20	AKAP12		SPAG16	CFAP58
	LY9	FIBCD1	MMP14	CUL3	NDRG2	C20orf166	IGSF11	HSPCAL3		PRRX2	LYPLA1	PAX8	KCTD8	NRG3	SHANK3		C1orf185	KCNB1
	S100A14	CDH3	POLL	CACNG8	PAX9	GTDC1	DEFB129	APOB		BHMT2	ZNF202	PROK2	TIGD3	C6orf165	ZNF536		COL23A1	CD40LG
	MGC26885	CLDN6	PADI4	DOT1L	UGT3A1	IL28B	PNMAL2	FLJ46365		ABCA11	ATP6V1E2	LHX5	CCDC140	ARHGAP22	OXR1		TPST1	NSUN6
	ITGAV	MGC10433	LGP1	SOX1	NLGN1	FCN1	EFHD1	HTR3C		BIK	MGC35048	AQP5	EYS	SPATA4	VEGFC		GRIK4	OR10H5
	SLC22A12	GALNT14	ENPP6	MFSD4	HIC1	CLEC4D	BAX	NRM		PDGFRA	PIG38	TNRC6A	OLIG3	FCRL1	HIF3A		AHDC1	C8orf37-AS1
	FLJ23049	BCDO2	DEFB105A	CADM2	POU4F3	C3orf26	C20orf185	KLRC1		USP7	MRGPRX4	SLC17A6	NR3C1	TTN	FOXD3		KCNU1	PREX2
	KCNK5	FLJ23588	K5B	CMTM3	SLC5A10	CIB3	TNNT2	KRTHB5		NIP	TAAR1	KIRREL2	KCNK3	RBL2	FMNL2		CIRBP	ZSCAN5B
	STAP2	SLC26A5	MGC39633	IGF2BP2	EFTUD1	PCSK6	LRRN4	ALPP		C3orf14	B3GNT3	TNFAIP2	KIAA1462	GLB1L3	ILDR2		RAMP3	OLFML2A
	AGTRL1	B3GALT3	MLN	TRIM72	GABRA5	KPNA1	TSPYL5	SFRP5		CLSTN2	DIRC1	HHEX	CREB3L1	CCDC111	SMO		AHCYL2	PLD5
	YWHAZ	ACE	SDCBP2	AGTR1	BTBD17	LVRN	SLC36A2	CCR9		GABRA4	KRTHA4	COL1A2	CNNM1	FLT4	FGF5		ZNF843	COL6A3
	TRIP13	FAM65A	PIK3R5	FAM110A	ESRRB	AAK1	HAPLN1	APOC3		MARCKSL1	ZNF596	MAGEH1	NPAS1	CPNE5	FAAH		MIR453	LOC101927156
	LAX1	EXPH5	MGC40222	EEPD1	HLA-E	HIVEP3	UNC5CL	FLJ22555		FBLN2	HPD	HPX	HOXD11	LOC729384	YPEL4		MRO	OR2H1
	C20orf179	HOM-TES-103	F2	IRF2	PTF1A	GPX2	APCS	OR5P3		HOXB9	PROL1	GPHA2	PLEKHO1	CIDEC	TC2N		RLBP1	BRE
	SULT2B1	GPR27	KCNK5	FAT4	SLC9A2	ADAP1	R3HDM2	F10		TERT	KRTHA3B	PFKFB1	CSMD2	KCNIP1	MRPL14		LOC285740	FCN2
	CYFIP1	UCN	SLC6A12	OSR2	PDZD2	LOC285629	RGS6	NOX3		PACAP	CYP7A1	FBLN2	SLC13A3	UGT3A1	CCDC68		TPD52L1	MUC19
	GLIS1	C20orf55	GLRX2	IRX3	MCHR2	EPHB1	RNASE2	BANF1		APOBEC3G	REXO4	FBXL16	LPPR3	CCKBR	PDE6A		PADI3	CACNA2D4
	OCM	CRYBB3	SLC35D2	DCHS2	SPOCK3	KIF6	TSSK1B	POF1B		C15orf42	UNC50	ASB2	LOC100128811	DACH2	CRISPLD1		SULT2B1	MIR7515HG
	SLC39A4	LMCD1	TGM6	UBR5	TMEM145	GCNT3	RPS3A	TTC10		MCF2L	FOXA1	SMARCA1	ZNF804A	AGBL1	NCOR2		KLHL6	MIR100HG
	SLC1A7	DCUN1D1	TMEM84	MEF2D	CNKSR3	OR2L13	RYR3	VEGFB		INPP5B	UBE2G2	CTPS	ICA1	HMGB3	TMEM30B		CTNNA2	NLRP13
	SYNE1	GPRASP2	GPX1	CHST10	YPEL4	LOC284441	SH2D1A	GSTA5		EML1	STAR	BIRC4BP	FOXG1	NPFFR2	FAM5B		SLC19A2	LINC00470
	CD226	ARF5	ODZ1	RNF165	AGAP1	OR8A1	FSCN1	PRF1		FLJ22688	NIPSNAP1	CD40	NTNG2	PRKG1	HGFAC		VEPH1	LOC101929128
	CD1C	GRIA3	FLJ32011	TMEM26	ZNF385D	TMEM222	KCNG4	EGFL9		HSPA2	40148	VGLL2	LRGUK	SLC30A8	CPNE2		PAX3	ABCC9
	FCN3	PAX8	UPK2	ENO3	LRP5	LRP5	PITPNC1	CKM		HTR5A	FLJ46481	CCDC63	BARX2	PRKAR2B	MDGA2		C11orf21	OR56A3
	TMEM116	GFRA3	IL8RA	EEFSEC	TRPC5	C14orf64	GGCT	CNTN4		TRPV4	UTS2	NIP	PPP2R2C	CYP11B1	EVI5L		BHLHE40	CLRN1
	PSENEN	ARHGAP25	HMGCS2	TRIM67	CNKSR2	SRD5A2	FCN2	ENTPD2		ABHD8	DAPP1	C20orf165	ARHGEF16	USP4	PIK3R5		BPI	LL22NC03-63E9.3
	KRTAP19-3	GGN	NRP1	FOXP1	ARPC1B	PRKCB	PDZK1IP1	MMP20		KL	FRK	CENTG2	ZNF788	LIF	ONECUT1		DGKD	PSG8
	SP100	ZNF91	CDC14B	BTBD3	STMN2	TGM4	MT1DP	CD244		TMEM51	TMEM118	KRTHB1	CMTM3	BTBD16	NTRK1		SHROOM3	MIR206
	RNF113B	ANKRD41	CSF3	PHOX2B	ADRB3	CHRNA3	C8orf38	ZNF681		PALM2-AKAP2	KRT24	IGSF4B	LUZP2	COL11A2	PCK1		PATE1	LINC01591
	PAPD1	LRRN5	NOXA1	MRRF	LOC728392	C4orf43	OR6Y1	KRTAP4-4		C6orf206	RASGRP3	HIST1H1A	TBX18	KCNB1	THRB		MUSK	CDYL
	FTMT	KCNK10	RNF126	WNT3	CACNG3	MYF6	PLAC9	TMEM116		WDR69	LRRC15	ZCCHC12	ARSI	VGLL3	COLEC12		KLHL5	ARHGEF28
	WNT8A	TNFRSF10C	RP11-49G10.8	CLSTN2	C12orf56	CFHR2	SEMA5B	ACVR1C		PRKX	DNAJB6	EPHA8	AGAP1	KCNK2	BAIAP2		ATP10A	LOC101928882
	LCT	CYP2E1	PRAMEF1	RARA	RGS3	OR52E8	ABI3	TBC1D21		BARHL1	GZMK	SCNM1	LRRK1	AKT3	ZNF542		CST8	FCGR3A
	VPS33A	FGF14	OCIAD2	CA9	C4orf49	DFNA5	TDRG1	NOS1		THSD3	CPS1	ISLR	IQSEC3	CST1	C10orf72		TRIM10	ITGA8
	FLJ13841	TTC13	RASSF6	DCAF5	DMGDH	CYP11B1	CHST10	FSBP		COL4A6	UCN2	POLR2A	COL18A1	NF1P1	TIAM1		OSBPL5	IVL
	DEFB1	APC	EGFR	GABARAPL2	FOXF2	ZPBP	OGDH	GRB7		PHKG1	MINA	CSMD2	TRABD	CLEC4D	TTC13		MYH11	PROKR1
	RAI2	ABCB9	DEFB123	GAMT	PLCH1	ADH6	MCHR2	ARHGAP27		ARHGAP8	USP4	NOX4	LRFN5	LOC255167	MCAM		CD46	CCDC57
	LMO2	HTR6	IFNG	ADAMTS8	CLDN5	TRPV6	CD1D	C20orf42		SLCO4A1	MC4R	SYDE1	TFAP2A	IL31RA	LOC148696		IGF2AS	PLA2G4A
	CETN1	DHRS10	SGCG	RXRG	SLC6A7	HTR2A	NETO1	NPIP		COL8A1	C1S	C20orf102	SLC30A10	GZMA	RNF11		ADCK4	OR51I1
	SOST	NID2	ZBTB40	CLDN11	MAGED1	TTC25	C2	MLN		CSMD2	TNFSF8	NPTX1	RADIL	UCA1	C2orf89		OR2A5	NPFFR1
	CYP4F2	CHST2	C19orf21	LOC389634	NBEAL2	PIK3R5	ZNF599	TCEA2		CKB	THRSP	PCDHAC1	NID1	PRR5L	PLCE1		TMEM45A	FOXM1
	KLRB1	C7orf26	TP73L	FAM7A3	UCHL1	OR12D2	C20orf54	AGR2		HDGF	TCF1	LRRC17	TMEM90A	SPATA22	NOVA2		MAS1L	LOC102723362
	MPN2	DUSP1	IL17RC	ME3	CUGBP2	MSLNL	EEF1A2	CXCL9		SH3PX3	FSTL1	KCNJ6	RERG	WDR25	SLC4A4		AHSP	SLC14A2
	MAGEB4	CKB	MGC23244	CCDC74A	ZNF75A	PTDSS1	CLEC18B	HMGA2		LRRC3	CYP46A1	ARIH1	ESRRG	OR10S1	BARHL2		KIFC3	TM9SF4
	SYNJ2	FLJ31659	FLJ36004	CLIC6	GABRA4	MCF2L	ESRP1	C20orf151		PTX3	MGC11257	CIDEB	MTNR1B	CDH12	FRMD5		NUDT14	GABRA5
	TINAG	LEP	ZNF645	CRIM1	SPON2	CELSR1	PLCL1	SFRS6		KRTHB1	SPIC	MCF2L2	ZNF85	CACNG3	PDE6B		HGFAC	LOC654841
	CTRB1	ITGA5	PKP3	CLEC4GP1	JPH3	CTRB2	ASTN1	OSTbeta		EEF1A2	FLJ21749	FAM5C	PAX2	COL14A1	TNFSF9		KIAA1026	HNRNPKP3
	ANKRD38	TSPAN12	SMAF1	SLFN13	LMF1	SLN	GRXCR1	RORC		PAPSS1	KCNAB3	NEUROD1	ABCB9	OR13D1	SPON2		ARHGAP24	RFPL2
	MEFV	TRPV3	MS4A6E	MTMR9L	RWDD1	GLRX	LOC146336	RPUSD3		TBX21	ALOX12B	ARMCX4	RIOK3	LOC100130987	WNT5A		SLC5A11	MTMR6
	EPHX2	RBP1	HSBP1	DPYS	LOC200726	PATE4	RALGAPA2	SNTB1		HNRPUL1	GPR64	CUL7	SMAD7	C1QTNF7	FERMT3		EXOC6B	ASB15
	KLK10	CNIH3	THBS2	ALX3	MATK	FEZ1	PGAP1	OTUD7		FGF21	ACTL6B	CACNA1G	ST8SIA5	FER1L6	CPM		PRUNE2	SH3GL3
	NR2F2	GPX3	DNASE1L2	ACADS	RIN3	NID2	C22orf42	B3GNT3		HCK	ACF	GDAP1L1	EBF4	MIR1297	TTC36		TEX14	KIRREL3-AS2
	MMP21	TRPV4	CD1C	CACNA2D3	RORB	CNTNAP5	SERPINA1	FLJ30046		DPYSL5	TMEM40	CLIC6	PREX1	BAG3	KCNA6		CDC25C	INS-IGF2
	LBR	SCN4B	SGCA	PDK2	RASAL3	C4orf19	C1orf173	LOR		KRT7	EPN2	PCSK2	HLA-A	C14orf37	NID2		PRKG2	SYT1
	PGLYRP3	SH2D3C	MMP19	GUCY2D	FLJ40330	ZNF705A	DUSP6	ARIH1		PROK2	HSD17B6	C5orf21	ERCC2	OCM2	EMB		EYA4	SPTA1
	REG1B	HIST1H3F	MAGEA4	CHST9	ETS1	MIR520C	ZNF423	GPR152		BSN	METTL7B	SMCR8	CALCR	COL8A1	MIPEP		DEFB129	NRXN1
	ITIH5L	ENPP3	PGC	SLC2A4RG	RAC3	OR7E37P	SNORD115-15	ZDHHC19		MAP4K3	CCDC41	STOM	ZYX	PHACTR1	RIMS4		GFRAL	SRRM4
	MAGEA1	BCAN	THRSP	DLX4	LOC389634	MYO7A	SPTBN1	HSD17B4		EMP2	CTAGE5	FAM50B	SLC24A2	NHLH1	ZNF415		RGL1	FGF14-AS1
	ELF5	NUPL1	BCL2	GRM3	GRIA2	LIFR	ADCY1	MGC34830		HIST1H3C	TNFSF15	FMNL1	RIC3	GPR45	LRFN3		TOR3A	YEATS4
	PPY	CPT1C	KCNK18	KRT7	DLX4	TSPAN4	SCGB2A2	SIGLEC6		FLJ34503	KIAA0753	FBLN1	SH3PXD2A	FAM19A5	REXO1		SEC14L3	AJAP1
	DNMT1	ZSCAN1	DEFB1	GPR25	VAX1	RP1	DLGAP4	TMPRSS9		LOC126248	RASEF	EFNB3	DES	SMAD3	HAPLN1		LDLRAD3	ATP1A4
	DYM	UTS2R	BPHL	MTL5	DNMT3A	SYT2	TMCO5A	MMP24		SFRP4	CRYAA	F2R	PLOD3	LOC100271715	NPY2R		NUAK1	STAB2
	IPF1	PSCD3	SFN	JPH3	ZFYVE21	MAML3	ACSM3	VENTX		HLX1	CLEC12A	CNTN2	PTPRZ1	SPINT2	SPATS2L		MTOR	PDCD1LG2
	FA2H	C20orf112	CDH20	SERHL2	FOXB2	SEMG1	NLRP10	DBN1		COL19A1	GHRH	PHYHIPL	SELV	SPG20	RSPO4		IER2	RNU6-66P
	TGM4	IGSF2	SURF1	MMP28	ADD2	FCRL3	RNF128	FOXN1		GFRA3	SERPINA4	KIAA0319L	TSHZ3	IL18RAP	BSG		KIAA0895	FAM9A
	TAAR6	JSRP1	C20orf54	MYOD1	SHISA7	GALNT10	DEFB118	MTMR6		DCAMKL1	ALDH3B2	FBXL22	AADAT	PLCL1	LOC285419		C20orf166	TSNARE1
	CNGB1	TMEM52	PTH	OSBPL5	LOC374491	WIPF3	TRIML1	NGFRAP1		CASC5	TXNL4A	DNASE1L2	DDIT4L	ACTL9	RNF185		OLA1	FMNL2
	CLEC2A	FLJ37478	TGM4	PRIMA1	WNT3A	IAH1	PARP12	CLDN3		NPTX1	PFN1	GSH2	SLC22A17	OR4C12	HSPG2		GPC6	IGFBP7-AS1
	LZTS1	NFE2L1	IL22RA1	CLDN5	ANKRD18A	IQCE	COPS7B	ZNF323		VGF	WFDC12	DRD1	SYN2	NBEA	NAP1L4		CNOT4	ERC2
	CDX2	MGC2463	GIPR	HCG4P6	SYNGR3	CCDC33	MMAB	TFF3		CRYGD	GPR15	RP11-450P7.3	DOCK6	BRE	IGF2BP3		SCN10A	IGFBPL1
	SDFR1	SLC22A18	TMPRSS11B	HIC1	KIAA0922	MYLK3	TEKT5	PLA2G12B		PHYHIPL	ITGAL	PABPC3	ESPNP	PALM2	CHL1		FASN	ATP13A5
	LOC144501	SEMA3F	ARHGAP8	LMX1B	PHOX2B	KIAA1199	CREB5	CYP8B1		BMS1L	KRTHB1	FAM76A	GIPC3	LCE3E	SCFD2		DCAF4L1	RFPL1
	HTATIP2	MAP7	PRB4	SIX6	KCP	APOBEC1	EPHX4	CYP2D7P1		GRIA4	NOTCH4	INSL3	CNR2	CYFIP2	SYT15		BDNF	SERPINB12
	SYT8	CDH9	HSD3B7	STK33	KCNQ4	NCRNA00162	HIVEP3	C21orf63		ARL10	NARG1L	LOC342897	MAFA	CREG2	MKNK2		OR6Y1	LILRB2
	RBM35A	KCNH6	RFPL1	C11orf2	FOXD4L1	MPP2	BEND5	VGF		KCNA2	SLC3A1	HRASLS	TCTEX1D1	NKG7	TRERF1		ZCCHC14	DEFB118
	TSLP	CORO7	KITLG	ANKRD33B	DBX1	ENOX1	RTP2	COQ3		CENTG2	ARL14	GEFT	EHBP1L1	BTBD11	PRR18		GFRA1	LOC101929454
	MSMB	SLC16A11	C10orf111	EFHD1	KCNH7	TMEM33	MICALL2	DDX4		TCBA1	CST1	PEA15	INPP5A	CCL5	SLITRK5		MIR192	ROR2
	FLJ22655	MT3	ABHD7	SELV	LOC401463	LOC731789	MACF1	OCIAD2		HOM-TES-103	PANX3	HDAC11	WASF3	KIAA1217	SLC35F3		LOC151658	RTP1
	PTGES2	FAM69B	PSORS1C2	ITGA3	SYNPO	COL15A1	LPO	GNLY		KAL1	SOX9	KCNA7	PHYHIP	CRISP3	PDHB		TMPRSS13	CASC6
	CLCNKA	SYN2	FMR1NB	CBLN1	LOC100129637	NEDD1	ZNF700	INSL3		C1QL1	SGK2	ICAM4	ME3	RFPL1S	BPESC1		GMDS	KIF5C
	CHI3L2	CCDC65	OBP2B	NCAM1	ACADS	HTRA3	ISCA1L	GPA33		TEAD4	C1QB	P2RY11	NRN1	GOLGA6C	IL32		LOC255167	OR2G6
	CDIPT	EDN1	LYZL6	LOC100271722	KDR	SLC25A18	HTRA3	LYZL4		MCC	KIF5B	MMP17	MAPK8IP2	SERPINI2	ACTA1		LOC646214	CDKAL1
	C3orf37	NGFR	ILDR1	SYT15	MAST2	MED12L	OR2G3	PTCRA		LOC136306	HTN1	USP54	LRP1B	C1orf158	LOC400931		GJA10	LINC00229
	SLC7A11	FLJ46082	GATA5	TMEM131	JSRP1	GDAP1	LACTB2	MGC9712		GABRG2	Gcom1	GABRG2	DSCAM	LOC90246	GAD2		ITPR3	PLCG1-AS1
	CXCL1	MFNG	GPR132	HLA-C	GTF2F2	OTC	C1orf105	GPR15		NRCAM	SIT1	PLA2G5	SYNJ2	OR5I1	PTPRD		DOCK4	VSTM4
	PKD2L1	NME6	MMRN2	KCNA5	FRYL	HERC5	GRID2	ITIH5L		CNTN2	TXNRD1	PCDHGC3	BTC	SPANXN1	KLHL29		OR6P1	OR14C36
	HCCA2	FBXO2	IL21	LOC728743	SULT4A1	RPL17	RARB	MMP21		CLIPR-59	KCNQ1	IGFBP5	HAND1	KLF6	PDIK1L		VEGFC	PRAMEF4
	UPF3B	NKX2-2	FLJ11017	ZNF521	HTT	DNAJC17	ATG12	KLRB1		GATA3	CDCP2	LOC283849	RRP1	NCR3	LYPD1		LOC100128675	PRKG1-AS1
	C1orf124	FLJ34922	PHB2	CYGB	EPHB3	GOLGA8F	C20orf118	IL2RG		ARHGAP30	FBXW5	SLCO1C1	ZC3H3	CRHR2	PITX2		ZNF626	KCNG1
	UBL4B	ONECUT1	NR1H4	GPRC5B	BDNF	C11orf49	SETBP1	TGM4		RAB6A	CHCHD1	GPR15	LHX1	CAMK2B	RAB6C		TUBGCP2	GTSF1
	ZCCHC5	HCRTR1	SLC34A1	ZNF549	KIAA0495	KCNJ1	LOC100101938	ZNF619		MAGEH1	FLJ90579	ARG1	ZNF415	KCNH5	PHF15		EMR3	GRB10
	UNQ830	DAAM2	LOC223075	CRHR1	PRR16	COL29A1	ZNF598	VAMP8		SCUBE2	P2RY13	BCAN	CCNA1	FAM5B	GSX1		ADAMTS10	F7
	RBL2	NME5	AGER	RAX	FBXO22	C1orf180	KRTAP7-1	DEFB106A		SEZ6L	SLC39A12	CDC42	OTOP1	OPRM1	GJD4		CCL11	LINC01221
	WDR24	C3orf15	S100A14	RET	ZNF440	DTX1	LIFR	GPR84		KCNJ5	CCL4L2	DBN1	GRIK2	OR4X1	ASB18		BPTF	MIR1283-2
	C1orf58	C16orf54	HLA-DQA2	FLJ40330	NFIX	ZAR1	PRAMEF12	CYP11A1		FOXD3	LOC124220	NUCB1	EPHX3	TACR1	BHLHE22		MIR515-2	MIR548F5
	GNGT2	RTEL1	SEMA5A	EPHA7	IRF5	MYST4	ZFP92	NOXA1		ARMCX4	FLJ46365	NRCAM	KRBA1	FLJ23834	COMT		LILRA1	ERICH6B
	C14orf105	ECHDC3	FLJ43806	VCAN	ELP4	DPYS	CA14	TNFSF15		TUFT1	MUC1	C18orf4	SCNN1B	RNF150	OLFM1		CCDC27	RIMS1
	NOD27	TMEM71	FLJ23049	LCNL1	ARHGAP26	DEFB124	TGFBR2	MSMB		ZNF546	MAGEB1	ZNF91	NT5C1A	ANKRD20B	GPR88		KLF7	DEFB127
	PTPN6	SLIT1	ODF2	TWIST2	GRIN2C	C1orf226	KRTAP13-2	37135		CLDN6	SDCBP2	TMEM8	PPP1R3C	ZFP41	ACACA		NDFIP1	TIGIT
	ARHGAP27	FLJ32110	PGGT1B	PTDSS1	CFL2	SIPA1L1	OR1F1	MAGEA6		CART1	SMR3A	KCNIP2	CHST9	OR52N2	NOVA1		ZNF831	PATE4
	SLAMF6	HGFAC	CPS1	ZNF660	ZNF134	DEFB119	KRTDAP	TKTL2		FOXC2	C6orf66	HIST1H2AJ	UTS2R	OR1A2	PRHOXNB		TRIB1	PDSS1
	LALBA	ADAM8	TMEM44	CACNB1	FAM38B	OCEL1	VSX1	SRI		ST6GAL1	OR1E2	C20orf58	37681	FAM181A	CORO7		PTGDR	WASF3
	C20orf42	CXorf21	TERF2IP	LOC493754	KCNB2	LCP1	FGF6	MAGEA3		CSTL1	ICAM2	TMEM88	POU4F2	SLC22A24	BASP1		THRB	COL8A2
	MAP1D	HOXA6	C5AR1	SLC24A4	PPARGC1B	NEK3	CBX2	SERPINB4		HTR2B	XCR1	CSPG4	C20orf166	TRIML1	SLC35D3		CLP1	SPANXN5
	KRT5	C20orf98	C20orf75	SEZ6L	MRPS28	DARC	CYP2A13	MST1		CYP2B6	C9orf3	CNTNAP3	ZNRF3	IGSF11	CHST11		OR2H1	LCN6
	JM11	FLJ13236	CLEC2A	SPTBN4	NPTX1	C17orf66	PLA2G7	OR1E1		STAR	206	RNF138	ARHGEF10	CNRIP1	LHX5		DYNC2H1	LOC101927865
	LCN6	NTF3	ALDH3B1	RXRA	ZNF148	SNN	PNLIP	WBSCR19		LIMD2	MEP1A	TRPS1	SSTR4	CUBN	C6orf105		DAB1	38047
	C10orf27	NMNAT2	FOXA1	ASAP2	C17orf63	CXCL3	KIRREL3	FLJ22318		ZNF345	FLJ46358	IL1RAPL2	GABRB3	CCT6P1	PFKFB2		FGFR1OP	KCNU1
	SLC13A4	PLTP	FXYD3	RASAL3	GAMT	SLPI	PTN	C10orf35		GABRA1	NGEF	ACOT11	LOC100133991	CACNA1E	EHBP1L1		NTM	DOK5
	LSP1	LOC388407	SGCE	C7orf13	AP3B2	SF3A3	ATP1A2	RPA3		PACSIN1	GDAP1L1	RSHL1	ALX1	LOC100133469	LOC100133612		EBPL	CTB-12O2.1
	KEL	KCNQ1	IPF1	PROKR2	DOCK2	IGFL1	KCNH2	DTNBP1		CALB1	EDA2R	HSPA12B	C12orf40	MIR520C	CNOT8		ANTXR1	ZNF197
	C15orf43	ZBTB7B	CXCL1	LOC647121	RASGRP2	EMID1	SPRR2G	MGMT		LASS1	ZNF205	DPYSL2	KCNA5	WEE1	GATA4		TSEN54	TCF4
	FAM112B	PCDHB12	MALL	RPS15AP10	LOC389493	GRIN2A	ROBO4	ACSS2		TNKS1BP1	CRP	HAPLN4	CSGALNACT1	AVPR1A	GPR12		PCDHB2	KCNIP4
	C3orf32	CAB39L	IL20RA	GRB7	C3orf72	MRPL3	RNF181	TRIM43		LHFPL2	TRY1	DMRT3	KCNJ12	NEBL	CRMP1		PRAMEF6	OR10T2
	CCDC63	TRIM17	TIMD4	RIMS1	APPL2	FRK	DACH2	FABP5		SNRPN	DCUN1D3	FLJ34503	RTN4RL1	TBC1D29	CECR6		HPGDS	TMEM232
	LOC283487	LHFPL2	XDH	SYCN	SNTG1	INS	CDH18	ECH1		NTSR2	KRTAP21-1	ZNF662	TACR1	FGD6	FOXF1		BSN	TANGO2
	GSTO2	FOLR1	NEUROD6	C8orf48	SP8	PDLIM2	MIR598	RPS3A		SH2D4A	GLMN	CXXC1	SCRT1	NLRP7	CHSY1		SNORD114-23	SLC24A5
	PCDH12	PLEKHA4	DIRC1	TMEM233	CCKBR	SIGLEC5	SRCRB4D	UNC13D		PRAC	C18orf20	DNAJC6	NEUROG1	KCND2	SLC7A11		SLC26A4	LRRC4C
	RPP21	USP44	IL23A	HTR7	CNIH3	CLNK	OOEP	LDHD		FST	DEFB1	FLJ40172	MAFB	POTEA	BARX1		TTC36	CFAP47
	ARHGDIB	SEMA3B	LCN6	NKX1-2	FAM150A	SDR16C5	HMGCLL1	KLK5		OAF	RHO	LIN28	KCNS3	OR10T2	POU3F1		ELOVL5	ZNF831
	C18orf14	DCHS1	ARSE	TRABD	SCAPER	PHACTR1	LOC441666	APOC4		ALDH1A2	MGC27016	TCTEX1D1	CRHR1	CYP4Z2P	GALNT14		ALOXE3	LINC01098
	KIAA0746	GLRX5	GLIS2	REV1	FOLR1	NPDC1	C16orf78	STAR		PTPRJ	LCE2A	CCK	FAM83F	DEFB121	JDP2		CDH13	CLEC4E
	KCNMB1	FLJ32569	HBQ1	SLC46A2	NECAB1	MGAT5B	DOCK2	SLC12A8		CAMK4	TMPRSS11A	ARMC4	ARL4A	SCNN1G	SPIB		SULT1A1	FAM78B
	SSX5	C20orf103	SLC44A5	GRM7	CCDC105	AVP	CCDC144NL	C1orf59		RNH1	FLJ46230	LY86	MAD1L1	PRPH2	LHX8		LTBP1	NDN
	IL1R2	GPR6	NPIP	ATP6V0E1	FIBIN	PPP1R1B	CSNK1A1L	NR1I2		PTK2	B4GALT1	C20orf100	BHMT2	LONRF2	ANO1		ACCN1	VGLL3
	MMP20	C1QTNF5	VAMP5	NELF	RAB40B	LOC283856	VCX3B	IKBKE		ARMCX1	HSC20	AOC2	TXNRD1	PTCHD2	ZNF521		TMEM216	SLC15A1
	MGC29671	PARVB	MLLT11	GADD45B	PDGFRA	AZU1	CACNA2D3	DKK4		ADAMTSL5	ZNF157	SYT4	ARRDC2	IFNA8	SLC46A2		CD2AP	HLA-DPB2
	AADAC	CHRNA4	LY86	RBP5	AES	GREB1	CDH12	CYP1A2		GPR27	SOAT2	COCH	FAM19A1	LOC731779	HIVEP3		ARHGAP22	FGF12
	OSBPL2	ST3GAL6	SNX4	THBS1	NKPD1	DGKA	ZBED2	KERA		KCND2	GPAM	SPESP1	ARFGEF2	BMP4	FAM159B		ARSK	PLCG2
	FLJ27505	PCDH21	OBP2A	LOC388692	NCRNA00164	PTK6	PANX3	GRIK4		TMEM44	GDF8	PAX3	TTC12	BTNL2	FAM19A1		STXBP5	SERPINA3
	CBLC	BSN	NEBL	C1orf114	DEPDC6	ESAM	GNGT2	CPA3		C6orf105	CHRM3	LRP2	KRT72	FILIP1	NUMA1		SIK2	KIAA2022
	SMUG1	RAB34	EMP2	LYPD1	CPNE5	ITGA2B	LMO1	JM11		PRSS23	REG1A	FOLH1	RBM24	ACSM5	SMAD3		FBXL18	PRDM14
	BCL10	MAPK12	PITPNA	ADRA1A	TBC1D3P2	CRTAM	C7orf66	MTL5		AMT	TTC15	PCDHA13	RFTN1	CPVL	RAGE		KIAA1751	LOC554223
	KISS1	HSF4	UBQLN3	EIF4E3	NEURL1B	C2orf84	DSCAML1	TTLL2		HOXC5	NFAT5	C20orf149	FOXB2	MIR206	TNPO2		ARHGDIA	CFAP99
	ME3	LOC388152	C12orf4	DIP2C	GPR85	MACC1	DYNLRB1	NIPSNAP1		SEMA3E	ZAK	MXRA5	BDNF	OR10G9	HCG4		HRNBP3	BMP6
	CST3	ZNF546	C2	SCNN1B	FOXD4	C2orf48	GCNT1	AVIL		NPPB	HBII-438B	ACTG2	MEGF11	LHCGR	NPR3		MORN1	HTR3D
	SORD	TACSTD2	FLJ33860	LTBP4	OLIG3	MYO18A	CCL7	XDH		GUCY1A3	KDELR2	PSF1	TFAP2E	TUBA3C	GNG12		CSRNP3	NREP-AS1
	SERPINF1	WNT10B	CYP21A2	TMEM200C	APBA2	OR52N2	FAM118A	TMED6		RBAK	OR1D2	SLC15A2	C1orf114	MIR548F3	HCRTR2		SNRNP48	OR2T3
	DNMT3A	NME4	KIAA1018	MTMR7	CPXM1	C4orf22	C6orf27	NDUFA13		CNKSR3	WEE1	MGC62100	36951	NEK9	SERINC5		DEFB132	LOC100130331
	GP2	FUT9	MTMR6	NFIA	TSPAN4	FOLH1B	IKZF1	PLCZ1		LAMB2	TPM3	SLC12A5	AK5	ANGPT1	FLJ30058		LYSMD2	ADAMTS16
	ACSL5	KCNMB3	MMP21	NMNAT2	NPFFR2	BIN3	LILRB2	CD164L2		WNT3A	VPS18	ATXN2L	ATP11A	SNORD115-41	VWA2		HBG2	HRH1
	FLJ25143	FLJ39237	AIM2	ZBTB10	CABC1	ASCC2	MIR320D2	H-plk		LTBP3	C1QBP	MPDU1	ELAVL3	DEFB122	CHD7		PLBD2	SLC11A1
	TFF2	GABRA4	CFH	AHRR	NDST1	VAMP8	LOC285780	TCP10		MAB21L2	PSORS1C2	PPM1M	NEFM	KRTAP20-3	OSBPL5		NADSYN1	CFAP54
	TIMP1	SOCS1	RIMBP2	ANKFY1	MLLT6	SPRR3	OR4A15	CTLA4		PRG2	TTR	EGR2	TMC2	ESYT3	HBP1		FILIP1	CNIH3
	DMRTB1	SPDY1	CYP2F1	STIM2	DNAJC11	STXBP6	MRVI1	C6orf15		HKR1	PGBD3	CH25H	GRINA	C6orf217	NTM		STK39	LHFPL3-AS1
	PROK1	TRIM38	SPOCK2	COL18A1	KCNA4	SH3BP4	NRCAM	MGC10911		FAM5C	DLGAP4	DFNB31	OSMR	OR2L3	C7orf50		OPCML	MIR370
	GNRHR	COL8A1	CYP8B1	PTPRZ1	KCNS2	SEMA3E	MIR1204	SPATA19		MYH11	CX3CL1	NEFL	ANKRD34C	ENPP6	MIR34B		WDR19	ANGPT4
	GPX1	C14orf115	GGTL4	CD37	UNC80	TCN1	MYH11	SCEL		WFIKKN2	LINCR	SMO	LOC157627	COL5A1	C6orf174		VAPA	COL11A2
	BACH1	PPM1M	SMR3B	FBXO39	LHPP	PACRG	INPP5A	THRSP		PDGFD	NOXA1	NBPF3	ZSCAN18	FAM25A	CTNND2		IGF2R	EEF1DP3
	ADAM18	JRK	PER3	C14orf23	CCK	RBMS1	TRMU	PRDM11		PPM1M	FOXD4L1	HBA2	MGST2	DGKB	ATP2A3		TROAP	POU2F2
	UNC45B	SLC22A2	GHRH	BSX	ZNF718	MUC2	OR5P3	PTPN6		RIMS4	CHD2	KCNS3	BSX	LCE1D	KNDC1		LASS4	PDE1A
	TNNI2	MOXD1	ABO	SLC22A23	MEG3	WISP3	COL20A1	RHOBTB1		STEAP1	LYSMD4	ENO1	GABBR1	GPR139	UTF1		HIST1H1T	FAM181A
	FLJ46230	AFG3L1	TMOD3	BRD9	CD37	PDHX	LOC400578	ACR		FLJ12056	TRMU	CA3	IGFBP3	ODF3	CYP2B6		NFAT5	ZFAND3
	C6orf71	PROKR2	FUT2	C7orf52	LRAT	LXN	FMNL2	FLJ13265		EMILIN2	DSG1	XKR6	ZNF578	MITF	SLC20A2		PCDH7	ACSF2
	ASB12	KCND3	GFRA4	KIAA1462	FERD3L	LBP	KIAA0495	UBASH3A		ADCY5	KRTHB2	VAX1	SIAH3	EMR1	SLC8A3		OSGIN1	PRIM2
	CCDC47	LOC55908	MGC52423	OSMR	B4GALNT1	SPATA13	DAB1	KIF5B		IGFBP7	ANGPT4	DMBX1	PHF1	SLC26A9	TMEM63A		LOC150185	LINC01477
	DNAH5	TNFRSF25	UNC5CL	FARP1	RAB40C	LAMA3	OR1C1	TPSB2		GABRD	GPR45	RIS1	ZBTB8B	CDH26	C1QL3		CYP27C1	HCN4
	HAT1	ARHGEF16	COPA	MMEL1	MRPL44	GLI4	VAT1L	SPN		PALM	GABRA3	LRRN5	YIPF2	CNTNAP5	TRPC6		MNDA	LOC440910
	ZNF38	DLEC1	RTP1	CDC40	KCNS1	THBS2	FSTL5	MYH6		POU3F2	FLJ36004	KIAA0240	ODZ4	NRG1	NR0B1		ZC3H12A	LINC01333
	C14orf102	BNC2	FNDC3B	GRHL2	DLL3	CLSTN2	FLG2	HTN1		NLGN4X	MARCO	SOX10	EPS8L1	LOC285768	CCDC85C		GTF2F1	IDS
	SPRR4	TNNI1	ADAM21	ZNF528	GNAQ	NPTN	FLJ46361	FLJ45202		TMPRSS11A	C11orf39	SLC13A2	PPM1E	TCTE3	BCL2L11		SLC46A3	ZNF382
	GOLT1A	JPH3	FIP1L1	C17orf104	MME	CDH15	CHMP4C	LILRB5		PTN	TNFRSF7	PER3	CYP2A13	DDX4	ATPBD4		AMOTL1	FSHB
	MSH3	LIMS3	HCRT	HLA-H	MMP28	ZNF238	FGF12	ZNF267		MARCKS	DMWD	C14orf162	NRCAM	LOC646214	GHSR		MMRN1	CACNA1G
	WNT5B	RFX4	UROS	SEC31B	FAM196A	RER1	SPTBN4	LALBA		CPNE4	FLJ35785	KCNC3	CCDC64B	CCNI2	PPP1R13L		C17orf54	ACTN2
	SLC35D2	SUOX	ARRDC4	FBXO46	GRB7	CALM2	CHST13	F7		LRP1B	IL2RA	TF	MEG8	CLRN1	CSRNP3		SLC35A3	MPPED1
	XAGE5	COL7A1	SLC12A1	C1QL4	FRMPD4	CGB7	AQP7P1	CBFB		SLITL2	VTN	TRPA1	EGR2	TREML2	FOLH1		GTDC1	LMO2
	FLJ23878	PHKG1	CRYGA	FAM5C	EPHA7	TRPM8	SP8	IFNA14		USP2	C10orf10	PLEKHO1	TRIM73	FLJ43663	RBPMS		AKAP12	PRAMEF11
	MC2R	PLD1	PTK6	ODZ4	MKX	ART1	C10orf110	EIF3S2		KPNA1	MASP2	C10orf30	TRIM17	PTHLH	UBE2E3		TRPC4	COPS5
	KRTHA2	KCND2	TDRD5	EHD1	CSH2	ADARB2	NFE2L3	BCAS1		CRYBA4	PABPC1	EGLN1	TBR1	SLC6A3	DCTN1		LYNX1	LINC01101
	CDX1	ANKRD29	CYP4F11	SLC5A7	NOTCH1	C8A	C5orf13	C12orf46		MRC2	CD226	CD19	EMX1	MFRP	SFI1		ZMAT4	COL23A1
	KRT6IRS	GRM1	PCYT2	PRKAG2	MEF2C	PSORS1C1	C22orf34	RFK		GALNT3	MSLN	USP29	NOL4	VWA3A	LOC100128811		HHLA2	LOC401177
	FLJ22746	PLEKHF2	HIPK4	ZNF354C	STAC	TMPRSS11B	CLDN2	UGT2B4		GSCL	MAEL	TRIM22	LSP1	CAPN10	INPP5A		EXOG	COL22A1
	PKHD1	GLT8D2	PSMD5	PRDM6	SORCS1	LOC285740	FAM183B	UROC1		SERPINE1	ATP6V0D2	RASGEF1A	CR1	FLJ33360	BRUNOL4		FASTKD3	LCE6A
	ACSM3	SYT4	KREMEN1	DLEU7	ZSCAN1	EEF1DP3	IRS4	STARD6		CPXM	CALB2	DRG2	PTPN14	ZC3H11A	EGR3		TRIM42	OR2Z1
	DNAI2	SLC5A5	HMOX2	NDRG2	ECEL1P2	C14orf180	UNC5A	MARK2		ST3GAL6	RAXL1	FOXL2	PSD3	CWF19L2	N4BP3		REG1A	OR52N2
	ZCCHC13	TMEM61	CDH12	CHP2	CENPF	TAP2	AGXT	ZBED2		SMCR8	SLC11A1	APOA5	GNAL	CCDC67	EN2		TMOD2	C1QC
	RTP3	CSMD2	WDFY3	ATP1B2	MGC23270	LRRC31	EBF1	FBXO6		KBTBD5	C1orf64	PLEKHA4	HS3ST3A1	CCL8	ADAM23		ELOVL2	CLSTN2
	GPR1	TGFBR3	FAM49A	DYNLL2	TFAP2D	SERPINB12	DYDC1	CTRB1		DYNC1I1	OR10A5	DHRS10	DOCK1	OR2M5	PROM2		PBX3	DUXA
	C8orf51	RPH3A	SETX	ADCY4	ACOT11	UMOD	FOXI1	ASB17		WNT5A	HTR3B	CYYR1	RCSD1	BASP1	INSC		RPS6KA2	MIR568
	RNF41	HOXD8	BANF1	C12orf42	RGMA	RIMS4	PGLYRP4	AMN		GJA7	DYM	C11orf2	COX19	MYC	UCHL1		SORCS2	SCN10A
	IL17	TPD52L1	PIP	SLC25A40	EPHB2	DENND1B	VENTXP1	TDRD9		OGFR	SLC5A11	INGX	KIAA1199	OR10G4	MOBP		MEGF11	OR52A1
	ATP6V0A4	AKAP2	MAGEB6	PAK7	SNAPC4	LTBP3	HDAC9	CCDC54		PNLIPRP2	CLDN3	HIC1	ADAMTSL3	SLC35F4	DLX5		MTMR10	IL22
	DGKA	ZNF569	PTPN18	RPH3AL	PDE1C	KCNJ16	PDHX	HYAL2		GABRB3	NAT1	C14orf119	KIF13B	MTNR1B	FAM168A		RXRB	MT1HL1
	GPR32	CIDEB	C1orf135	LHX1	ZDHHC14	NKPD1	KHDRBS2	PDCD6IP		PARD6A	LEP	FADS1	STAG3	LUZP2	TBX5		NXNL1	KRBOX1-AS1
	EPN3	LSAMP	HOXA11	KCNC2	MEST	KRT5	TUFT1	PSG6		BMP3	TMC2	ZNF655	FEM1A	ADAMTS8	CMTM1		CDC42BPA	OR10K1
	SSX6	CYB5R1	MBL2	GPR135	BAZ2B	IL17F	SPTBN5	PEPP-2		TMEM106A	SULT2A1	TRPV4	GAL3ST3	MIR320D2	RXFP3		CTDP1	C16orf78
	MMP19	NEIL1	SLC26A3	FOLH1	PCDHB18	PPP2R5A	NLRP14	TFR2		CARD8	PRDM11	RHOJ	LHX9	TYR	MBNL1		GRID2IP	VENTXP1
	CX3CR1	PBX1	CAPS2	GPT2	FAM46C	KIAA1409	PLEKHG4B	ZD52F10		CA4	FAM12B	CALCB	LRIG1	HBB	KLK6		ZNF385B	HMP19
	FAM71C	TACR1	GH1	NCOR2	CSPG5	JAKMIP3	PXT1	UNQ9438		RBM10	TSTA3	LRRC3	SLC2A5	GLUD2	GRK5		OGDH	SNORD115-16
	TNF	HEM1	KRT20	MKL1	EPHA6	SEC16B	LFNG	MTM1		KATNB1	SARDH	SMPX	AKTIP	SLC44A5	ANKRD45		DAD1L	ZNF776
	FCRL2	C1orf76	CEP1	GDF1	COL14A1	EHF	LCN10	VCY		SCARA3	ADRA1D	PRIMA1	TMEM179	FAM169B	C6orf186		HS3ST4	BAIAP2L1
	AMAC1L2	C20orf86	FLJ10661	P2RX2	CADM3	FAM55B	ARPP-21	HIGD1B		LIMS1	VTI1B	C14orf115	ITPKB	MACF1	FGF17		CYP2S1	ADGRB1
	KLHL4	LOC340602	HSDL1	CRMP1	MIR762	PCDH24	DLGAP2	GPR172A		DCAKD	OTUD6A	RPS6KA2	STX1B	SIGLEC8	C1QL1		TMTC4	MAGI2
	BCL2	ALDH5A1	CEL	EXD3	HTR7	FCRLB	PXDN	CRNN		TBX3	PKP4	OR2L13	EPHB4	MAPT	TMEM51		GRIK3	LOC102467222
	C16orf28	ALOX15	GPR1	CD46	LHCGR	OR10AG1	COG7	EGFL11		CYP26B1	RANBP5	AUTS2	MYH14	SEMA6B	CYP26B1		KNG1	GAS7
	ETV7	SFRP5	RAD23A	TRAPPC9	LEPR	GOLGA8C	MAP2	SPRR2E		HPS3	SERPINB2	GPR25	MRAP2	VPS52	C9orf69		NKAIN4	TMCC1
	SERPINA1	CDKN2B	PHLDB3	RNLS	LOC645166	MOG	SH2D2A	MUC15		NCAM1	RAB27B	EMILIN1	C14orf23	AUTS2	PDIA2		MS4A6E	GRK7
	BRDG1	COL9A2	FLJ22555	WNT6	NFKBIA	TRIM40	CHD3	GDPD3		ALDH5A1	MOG	KIAA1913	RAD23A	INS	ADCYAP1R1		NEIL1	C1orf110
	GPR39	MGC62100	LOC284912	EXOC3L2	PAX3	GFRA1	LOC284805	ANXA9		DSC2	MAGEC2	EDG1	SPON2	THADA	OCA2		CCDC106	AGBL1-AS1
	AYTL1	Ells1	FLJ33706	PAX7	DMRTA1	ATP11A	MAGI1	OLFM4		LOC654342	PPP1CC	C7orf11	PKNOX2	AIM2	DAB1		ANKFN1	TGM5
	SARDH	PLEKHA6	RPL31	DAPK2	IRX3	NRXN3	GMEB1	CYP2A7		STK32B	PHF13	POU4F1	SNCA	UBE2E2	EVC2		EHMT1	TREM2
	BSND	RGS14	LOC124220	EHBP1L1	AKAP12	ZNF479	TG	ZNF683		RCBTB2	C20orf75	WRN	PRDM6	NCKAP5	GFOD2		RGS1	OR5I1
	EPX	CHST12	C1orf124	IL17REL	ZMIZ1	SLC29A4	BEYLA	MLC1		SLIT1	PRB4	CLN8	C21orf29	ZNF467	ZNF334		2009-09-01	RUFY4
	CCDC70	GEFT	C3orf22	SUCLG1	ZFR2	NOVA1	PIK3CG	TOM1L1		LHX1	GZMA	GLUD1	MEST	MAP3K5	LIFR		NCOA4	C2orf71
	RHOBTB1	KCNAB3	LCE3A	WIF1	BARHL1	MAD1L1	CAMK1G	CLDN4		FLJ39237	KRT8	DIRAS2	SRRM4	PEX6	PROZ		TRIM71	ANK1
	CTSL2	FLJ40125	FCRL4	PCDH11X	ARHGAP6	KIAA1161	TMEM132C	CLEC4G		ADAMTS8	GSTA5	ZNF254	HOXD10	RCSD1	TRIM26		GYLTL1B	LINC00540
	C3	MKL1	EIF3S2	HOXC9	C1orf114	MYH7B	FAM90A7	PRDM15		KCNQ1	MYH1	CYTL1	ZEB1	COPS7B	PGAP3		WTIP	CCDC33
	NANP	CLIC6	CHRNA3	BDNF	FLJ45983	PIK3R1	HOOK1	RAB11FIP2		VAX1	KRTAP9-3	ASCL2	STAC	GLT1D1	TRAF3		DPP10	FCN3
	SLC2A2	COL4A6	LOC57149	SLC19A3	KCNN1	FZD5	KRTAP15-1	KRT17		PVR	SLC7A11	PCDHGB7	OXR1	C12orf42	KIF1B		PSG5	PDE11A
	TMEM102	PRICKLE1	CLEC2B	PNMAL1	TSPAN2	C1QC	SIGLEC8	SP140		RPRML	7A5	SLC39A2	C4orf19	NCRNA00164	ANKRD33B		MBNL2	CLEC2A
	C15orf32	TMEM74	TMEM16G	GATA4	NOVA2	HDDC3	FGF19	DSCR10		BTBD5	GZMM	SEMA7A	CDC42EP4	KRTAP8-1	UTS2D		TANC1	LOC101929681
	ACY1	IGSF4B	NUFIP1	NFKBIA	EPO	RAB6B	COL19A1	C6orf71		FLJ32786	GGTLA1	SYT5	ARSJ	SH2D2A	KCTD1		GAPDH	ANKRD55
	IFI16	NDRG2	CSPG3	PDZD2	ZIC5	SULF1	C8orf22	APOBEC3A		FLJ41327	NT5C2	RAMP2	RCBTB1	ENC1	ELOVL4		CLTB	RALB
	ADAM2	PTX3	SIGLEC7	FDFT1	TNS3	MTUS2	RFX4	SSX2		ASAM	DSCR10	40059	IRAK3	ITGAX	PLB1		SCOC	JAM2
	TNFRSF1B	TNRC4	CES1	KIF23	GINS4	RASGEF1B	KCND2	MGC4399		CLDN15	PPP4R2	PLCD1	DSCAML1	NPY	KCNQ2		FAM198A	MAP2K6
	PTHLH	C1orf182	C21orf129	KCNC1	LRP1B	CLTC	ANO1	GALNT8		ZNF365	TPSAB1	MPP5	VAX2	VEPH1	KCNMA1		RARG	TSPYL5
	LY75	GJA7	RETNLB	ST8SIA2	WNK2	FAM53B	RNASE1	GRB10		NMNAT2	FLJ30046	HOXA3	MMP25	KCNK15	TMEM132C		USH2A	RNF219-AS1
	GPR31	SLC1A2	MX2	KIAA1804	SORCS2	SRGAP3	GP1BB	FANCA		ISLR2	BCDIN3	GHRHR	ODZ3	F11R	EPB41		KRTAP20-3	ASIC4
	CXADR	ARHGEF12	SLC22A18AS	PPP2R2B	PLB1	GOLSYN	OPTC	WDR21C		CDH6	IL1F8	MOSPD3	C20orf103	ADNP2	ADD2		TTLL8	TTC9
	ARSF	CHD8	FLJ46481	TNFSF11	CAPN8	LOC285780	BRSK2	HP		ONECUT1	ALDOB	ELK4	KCNK10	CHIA	TRIM72		GPR98	IRAK3
	OSCAR	ZNF365	OR10A5	MCM7	MMP9	TTC7B	LOC150568	C5AR1		KIAA2013	C17orf73	BHMT	RBM8A	RASSF1	FOXC2		HIF3A	LOC101929551
	NAPSA	IFITM2	FLJ45717	MIR663	CDR2	DISP2	PI3	SLC35D2		CAMK2N1	ATPVA;	RAB8A	SLC35D3	SPATC1	GLT1D1		FUT8	TMEM257
	DDX27	C14orf108	C21orf121	GPR83	TMEM175	CNTD1	IL12B	FLJ37078		ATBF1	LIFR	SLC6A5	CDH3	AKAP8L	MTMR9L		C11orf63	CST4
	FKBP4	CCDC14	MYH4	ADAMTS18	GRID2	BAT5	PIGB	MYO1A		CYFIP1	PQLC1	ATP1B2	TBX2	37681	WDR27		PDZK1IP1	COLQ
	PIK3R5	PRR7	FBXL5	LBX1	FLJ42709	CDK6	TM7SF4	TNK1		PCDH7	CHRNB3	RCSD1	KCNN1	MIR129-1	STK10		SLC8A1	CPN2
	SEC14L3	TNK2	DVL3	APC	SATB2	PTPRE	NCKAP5	SLCO1B1		PRP2	TRIM63	EN2	SYT3	GALNT13	CCR10		TAP2	LOC100129055
	PTPRK	C14orf68	MAGEA8	C17orf70	TMEM200C	SLC26A1	SEMA3C	PTPRE		FEV	FOLR2	CDH7	LRP8	RIMS4	MGAT5		CXCL3	LINC01511
	ZNF436	C9orf52	APOA2	ALDH1B1	WNK3	BTF3L1	KIAA0284	ANKRD38		PNMA3	CSAG2	HIST1H3D	SYT10	SSC5D	CLCNKB		SIPA1L2	RFTN2
	AEBP1	SNCB	AADAT	PAX3	GLRA1	MIPEP	SPATA13	PPP2R4		COL2A1	LRG1	TNFSF4	ANKRD45	EBPL	PPAPDC1A		KAZALD1	LOC101927421
	TEX13B	FADS2	RORC	ACOT7	NR2F1	CGB	LBX2	LYZ		MUC1	CHRFAM7A	VILL	SOX1	PVT1	ZSCAN23		C20orf135	SYT3
	AGER	ACCN2	LIPH	C1orf77	KCNB1	NRP2	DIRAS2	MS4A1		KCNK17	IGLL1	USP44	RTKN	H2BFM	RAB2B		UBE2E2	ENTHD1
	FMO4	CD109	CORO1A	ZNF347	CALY	ZSWIM7	ANGPT4	ART1		RASIP1	PIGO	STK10	FOXK1	NEK11	HPSE2		PSD3	TCEA3
	CNTN6	ADORA2B	SERPINC1	ESPNP	ZNF264	B3GNTL1	HRH1	TCAP		MGST2	TINAG	FEZ1	ESPN	FLG	SIK3		HHIPL2	LOC401312
	RBMX2	ADAM19	C1orf33	OLIG3	LOC100271722	CACNG2	MIR30A	PAH		ALOX12	OR10H1	EFCBP2	CNTN5	DMBT1	ISLR2		RPS5	THSD7A
	LOC339768	C7orf19	SFRP5	PPFIA4	PDE1B	BASE	HIBADH	HBZ		C20orf98	GYPA	MGAT4A	LOC150786	RAB3C	SLC19A1		SIM1	ASXL3
	SIGLEC11	MOS	CDKN1C	TEPP	FBXO17	ELMO1	L3MBTL	SIT1		PTPN20B	RAB6A	GNE	SEMA3C	C1QTNF4	TP73		CCDC147	KCNB2
	NEBL	ZNF230	ENOSF1	CDH8	TCF15	PRRX2	THSD7A	SERPINA4		CENTA2	SERPINF1	HOM-TES-103	ZFP82	LACRT	WDR8		FAM110A	EFHD1
	ENPP6	MCF2L2	CCL15	OLFM1	DZIP1	F3	GPR77	SOAT2		CRABP1	PKP2	LTBP3	LOC440839	PDXK	ZFP82		KANK3	MIR519A2
	APBA2	T	DEFB129	GMPPA	TPX2	MFAP2	ZIK1	STYK1		PARD3	NOX3	NMNAT2	EPHA4	PNPLA5	LARP1		LRRIQ4	PPP2R2C
	CHSY1	BHMT	CGB5	AP1B1	PMP22	SH2D4B	CLDN1	KIAA0746		SCRT2	LEPR	UGDH	ZNF285A	XKR4	NTN1		PRDM1	CASC20
	TAGAP	WRN	DHX57	COMP	PRDM13	HRNR	ANK1	HIF3A		RAB27B	NCL	ZFP28	CLGN	C15orf59	PALM2		HLA-DRA	TCN1
	HIVEP2	NTRK1	MTHFR	TNXB	ADAMTS12	OR6Y1	GOLSYN	CHD1L		CDH24	C18orf16	THBS2	CARTPT	BRS3	LOC728743		CD59	DNAH3
	SGCG	SOCS2	CD209	MKX	FAM135A	ZNF280B	GRK4	MAGEB18		TSR1	SCN9A	CDKN1C	ARID3B	CCL23	DUSP18		HCN2	MAP6
	INSL6	ZNF583	HIGD1B	CACNA1B	ZNF467	LOC150568	BAGE5	TFF2		HLF	LAT2	SPATS1	CSMD3	GPX5	EMX1		CRYBB3	SPTBN1
	RAD9B	PHF3	LILRB1	SPRED3	ZNF469	CYTH1	ZNF710	SIRPD		ARF5	NUP43	LRRN3	OVOL2	PRDM7	C20orf112		NEUROD4	SIRPB1
	PLA2G5	LY6G6C	CUZD1	ST3GAL3	TXNRD1	RTN1	FNDC1	FCGR2A		BOC	CYP2F1	KCNE1L	RHOB	RPL23AP82	RYR2		LCE2B	COL4A1
	ZNF281	JAG2	CTRB1	MOS	ST6GALNAC3	CNTN2	NECAB2	FKHL18		SOX18	BTBD3	GLT8D2	TLX1NB	MIR1324	EBF2		C6orf10	C20orf197
	MCOLN3	NFIX	CDX1	PER2	KLHL33	WNT7A	LRRN2	FCER1A		CTSF	TMEM45B	KCNQ1	PTGFR	FRG1B	2008-03-01		CLSTN2	LINC01502
	PYCR1	BPESC1	RBM35A	PRRT4	ADCY1	EPHA10	VAMP8	SLC44A4		ZIM2	STOML3	C20orf86	C1orf94	OSBPL6	CD1D		IGF2BP1	TNFSF8
	IFNA5	SLC17A8	LRCH4	DKK3	CARD14	GPR133	CCDC83	SLC16A3		CDKN1C	H2AFX	KIAA1893	KBTBD5	PMEPA1	FARP2		FAM100B	DNAJC7
	TMC6	SYK	LOC389199	TMC2	DLG4	TREM2	LRTM1	ATP12A		FLJ12505	WNT8A	CD109	APCDD1L	SNORD115-8	TNFSF12		KCNE2	LOC102546299
	TMEM92	FLJ13639	SERPINB5	KIF1B	CAPN2	MYT1L	PSG7	SLC26A8		SOX15	LASP1	KIFC3	NHSL1	OR8J3	CHST10		CCBE1	CCL8
	LGR5	CHFR	GPKOW	IL12RB2	EBF2	CD5	SPANXN2	CNGB3		RARB	ZNF691	TBX1	SALL2	HMHB1	ADAMTS1		TMEM144	XKR4
	KRT6L	TMEM106A	SELP	APBA2	CHST3	PPP2R5C	BCL9	CASP6		PKIA	EDN2	GLI3	PTPRD	SNORD115-9	NRF1		HCG26	GACAT1
	PRKAG3	FSTL5	ACPT	FBLL1	TMEM229A	SHISA7	ABHD12B	TGM2		CH25H	CFB	EMILIN2	C6orf27	NGF	WDR48		RUFY1	LRRK2
	CEBPG	STRN3	MAPK15	KDR	CROCC	AKAP11	NFIA	PRDM7		GAPDHS	NOP5/NOP58	BMP6	CCDC104	PIK3C2G	EEFSEC		KCNJ16	ROR1
	MAGEA4	ALS2CR11	TP73	PL-5283	GABRA1	SLC22A24	PREX2	CD300LB		ZNF583	BSG	SLC6A7	LGR5	RALGAPA2	LMX1B		KCNQ3	FAM149B1
	DHODH	TBC1D10B	GUCA1C	C9orf4	UNC13D	NCRNA00111	IFLTD1	GJB2		POU2F2	GPR128	VEGFB	CD38	SPINK8	C1orf114		MCHR2	WWC1
	RLBP1	FLJ46358	CDH17	HBM	SLC16A12	KLF17	KIAA0141	C21orf129		FLJ32569	CNTN4	MS4A10	ADRBK2	SLC16A12	CRHR2		BBS12	VSIG10L
	LRRN5	EPHB3	RNF25	NKAIN2	GLRA3	SYCE1	KIAA2022	C2orf27		ONECUT2	S100A7	CRYGD	HSPBP1	SIGLEC12	MYB		ADH1C	KCNQ3
	PRAME	OPCML	CSAG1	PSD	PODN	TMEM141	UNC5D	37226		MEGF10	ZDHHC24	CSF1R	ZNF683	OTUD6A	SLC18A3		MIR377	MAGEB5
	ATP5E	DPYSL5	C4orf7	ZSWIM2	MEF2D	AGR3	GBA	ITGAL		SH3BP1	FLJ20184	RB1	PRICKLE1	C11orf80	LTB4R2		SLC4A1	S100A7
	FLJ37078	S100A3	RPL23	UQCRFS1	LTBP4	LARP4B	MYL1	RAD9B		SLC15A2	FLJ33860	MRC2	PPYR1	CDYL	MAD1L1		SPPL2B	MYT1
	TJP1	SNF1LK	STON1	SYT1	C10orf11	SCEL	ABCC8	KRTAP17-1		GALGT	ACSM3	FAM19A2	MICALL2	OR5L2	MED11		SMPD3	DNTT
	RAB24	DBN1	DPPA3	DMGDH	TRIM67	ZFAT	ADRA1B	PGK2		HTR6	SIGLEC6	DSCR6	HOXB13	ZSCAN5B	GP1BB		CDH17	MTHFD1L
	BPIL2	HIF3A	OR8B8	LEPR	PDE4B	IL1RAPL2	TAS1R2	SGPP2		CCDC65	ANKDD1A	PSENEN	EIF5A2	PKHD1	UBAC1		PTP4A3	VEPH1
	MTHFR	LAX1	NUP210	HSPG2	BCAR1	PDE7B	KLK12	CLEC3A		B3GAT2	SLC5A4	PTPNS1	MICA	GRAP2	MRPS28		EFHD2	CUX2
	MAP7	LOC136306	THAP10	ZFP91	KCNH3	ZNRF1	UTP23	SLC11A1		FSTL1	ELAVL4	RNMTL1	MSH5	SPERT	BCAT1		LAMA5	NPAS3
	FOLR1	MAGEE2	YTHDC1	LRRC23	ACCN1	SLFN11	VENTX	DEFB1		CLIC6	PTPN6	EPB42	PODN	TRPC3	ZEB2		TBX19	HPSE2
	ATP9A	ZNF198	ME1	FOLR1	PKIA	GUCY2C	LPAR5	HTN3		MAP3K6	GUP1	KCNH1	BMP2	MBL1P	SEMA5B		SLC41A1	LOC100996671
	LRRC7	MPHOSPH9	FANCG	LPPR4	C8orf56	STK38	RAB21	KRTAP19-2		GYPC	MTA1	VASH1	ERC2	TRIM60	YAP1		SEC23B	CES5A
	AGT	SPACA4	FLJ30046	VGLL4	ANKRD19	MIR543	PDILT	CAD		SLC1A2	CYP11A1	NEGR1	KITLG	C3orf32	PDGFD		NAPG	SPG20
	NDUFA11	ELK3	DGAT2L6	AFF1	ZEB1	APBB2	NEK7	NPBWR2		KBTBD4	FLJ21106	WNT5A	ZNF134	GABRB3	CCDC140		GLIS1	ANKRD6
	FLJ33641	DZIP1	MST1	PAQR9	CYYR1	KIFC2	RGL2	WFDC6		FBXL22	C1orf163	RIMS4	SPATS2L	CCDC129	RABGAP1L		GRIP1	CCDC3
	ZNF683	POLR3D	GLP2R	SGCE	HLA-A	ANKRD22	LOC285830	SGCZ		ST6GALNAC2	EDG7	LHX3	CPSF7	COL6A3	PIAS1		NR2C1	DIO2-AS1
	TECTB	WFDC1	CCBP2	HTR1A	TMC2	FUT3	SPRR2A	KRT25D		SPIB	P15;	ABHD9	PLAC9	CYP11B2	GRID2IP		LGALS8	EHF
	DSC2	FOXF1	USP26	OTOP3	CTNNA2	DEFA6	MIR518A2	CEACAM5		PDE1B	COL8A2	INPP5B	EPB41L3	RGS22	ANK2		HSD17B4	BMP10
	ITGB1BP1	GPR34	PRG4	ITM2C	MTL5	PAPOLA	GPIHBP1	CD300LG		FXYD7	PRSS7	C17orf39	MYH10	ANO4	NTHL1		LRRN4	CERKL
	POP1	PRKCE	CEACAM1	RASGEF1C	SPSB4	C1orf52	LAMC2	DPPA3		ANGPTL2	C5	SRPK2	SERINC2	CHST11	GPC5		NCLN	SDK2
	ARHGEF9	C6orf206	GRB7	OVOL1	HDAC4	RPS6KA2	YIF1B	LYZL6		TBX2	CASQ2	PRRT1	MIR124-1	CALCB	CPT1C		KIAA2022	KRTAP19-1
	C2	CBS	SSX6	NRXN1	PANX2	NF1P1	C5orf62	NHLH2		PPGB	LYN	TNFRSF7	CACNG3	PSG9	ST8SIA1		C21orf49	HTR4
	CYR61	NEFH	UGT1A6	SYT10	SLC17A7	DRD2	MGC34034	STON1		NCSTN	SOX12	CRYAB	TRIM15	ZMYND8	BAHD1		MIR187	PPAPDC1A
	LAMB1	XKR6	S100A12	OXR1	PKLR	HELLS	KIAA1217	PYY		CNTN4	MAP1LC3A	NCR1	SLIT1	ATXN1	GPR123		GPR162	SLC26A4
	ZBTB16	WNT1	SPIC	FAM129B	IGFBP3	PREX2	TCP10L2	ZNF157		ADAM15	SPPL2A	RPL26	ZNF606	PDILT	UTRN		DPP6	KIAA1549
	AGXT2	ANKRD5	GTF3C5	C16orf73	MYOZ3	MASP1	ARHGEF2	CDH1		DNAJB6	TYRO3	RPRML	STX3	AURKC	SLC16A8		LOC283867	CELF4
	NUDT16	ITGB1BP3	C9orf89	SVIL	PCDHB15	CACNA1I	D2HGDH	CDX1		GNA11	RNPC1	PCDHB1	CHRNA3	FGF10	AQP11		PAX2	OR4D1
	F10	CYFIP2	MYL7	FOXD4L1	TSC22D3	ZCCHC14	LOC153328	HESX1		LIG4	CORO2B	AXUD1	DNAJC8	COL1A1	RAB34		TMCO5A	KIR3DX1
	RTP1	ZNF177	GGTLA4	FLJ42875	ZFP28	GPR37L1	KCNIP3	CD40LG		DDB2	AQP10	NTF3	PDZD2	PSG8	B4GALNT1		DNAJC14	PLA2G4E
	MTUS1	RFFL	ABCA9	C16orf57	SYNE1	BEST3	DOCK3	MYL1		CABP7	KRAS1;	FKBP1B	PTPRN	SNORD115-42	PRDM12		EMID1	OLAH
	PKP3	FLJ45256	GZMK	DNTT	PTPRZ1	C16orf72	ACTBL2	TAAR6		GAS2L2	CNGB1	WDR69	VPS52	RFTN1	ANKRD19		KRTAP6-2	TACR3
	AACS	ABCA3	DLK1	CSMD3	CCDC106	GATA6	SLC25A18	ARNT		PSMA7	UROS	TFAP2A	ZNF670	AMMECR1	LRRC14B		MARCO	CYP11B2
	APP	SRGAP1	ERVK6	WWTR1	SNTG2	STK3	CYLC2	DYRK4		GLT8D2	PPP1R13L	COX7A1	KRT7	C4orf6	NDRG2		SLC44A5	SPDYE4
	FAM112A	UBE2F	PECAM1	RAB7A	CARTPT	TXNRD2	NHEDC1	CLEC12B		LY96	SCAMP2	DIRAS1	POU2F2	CXCR1	HAAO		C1QTNF7	TM4SF1-AS1
	SH3BGRL2	SLC45A3	HAL	C5orf38	LOC728743	GRB10	MBL2	HAMP		DPP4	ERVK6	ARG99	RASAL3	MIR1204	PTH1R		CES8	HECTD2-AS1
	FAM77C	SLC35F3	FRMD1	ZBTB38	COL12A1	SLC22A25	USP28	FAM20B		C7orf19	ANKRD22	COL2A1	SLC1A2	H1FOO	CYP7B1		RIPK3	TMEM221
	PLEKHA5	CDH6	PEG3	SMAD3	GPT2	ACTN1	CD1B	SH3BP5		COL7A1	DCR2;	ZC3H11A	ABCC3	OR52L1	RELN		DYRK3	PDE4DIP
	OR8B8	HOXB2	PGLYRP2	RIOK3	DNTT	C21orf84	MMP8	NACAL		TGFB2	DDX52	HSD3B7	WDR66	SNORD114-22	PIP4K2A		HPSE2	LOC645949
	PRB4	SYNPO	TULP2	H1FX	RPH3AL	XPO7	APOB	SLC7A5		GFI1B	MAX	NLGN4X	FAM53A	SPRED2	CD40		GNAO1	RHOJ
	RGS8	FUT1	SH3KBP1	KSR1	CSMD1	ZSCAN18	TMEM184A	FAM71A		SMO	HAGH	ECHDC3	MIR124-2	GAP43	SLC6A2		FAM122C	KRTAP13-3
	VIPR1	HMG20B	TMPRSS11D	KCNA4	ACTN2	TIMP2	OR4D2	ANAPC4		HMGCS2	KIAA0240	RBM10	CDH10	RHOJ	RPSAP58		COL4A1	SV2B
	NIF3L1BP1	NLGN3	WDR58	RORB	ZNF528	ST8SIA2	LOC730668	TSTA3		ENTPD5	MGC39633	LOC221091	SLC30A3	CPAMD8	UTS2R		NXPH2	SELP
	MGC35048	TGFB3	SFRS12	HLA-A	WNT10A	SOCS5	KRTAP9-2	GAST		PCDHA13	CCDC63	CALB1	SLC10A4	LAPTM4B	KIAA0652		DOCK1	CX3CR1
	ALKBH	FOLH1	FGD4	ST6GALNAC3	TCTEX1D1	ADAM8	FGF10	FAM38B		ZFHX1B	FXYD4	OTOP2	SULT2B1	PLSCR2	NTRK3		C1orf61	FAM160B1
	IFIH1	SLC39A2	MFAP2	ANKRD10	WNT16	AKAP8L	SPANXA2	GCM1		PCDHB2	PHLDA2	FLJ23588	DCHS2	RAPGEF5	CYTSB		CABLES1	OR10X1
	CYP19A1	SPTBN2	SORT1	C6orf27	GRIA3	KCNQ1	LGALS13	LOC284912		PCDHGC3	NAT9	UNC5A	TRIM4	LTBP1	MMP23B		NELL2	C2orf74
	SLC25A17	NTF5	SFTPG	SH3PXD2A	ANKRD11	GOLGA6D	CLCN1	MYADML		C14orf108	APIN	FXYD2	NCRNA00111	CARS	CRYL1		RNF220	MIR548AU
	RAD51L3	MYR8	STK6	SPOCK3	FOXP1	KIAA1026	ZFR2	LOC165186		CD109	AFG3L1	GRIA1	LOC286016	DMKN	C2orf40		MAP3K8	LCE1B
	BTBD3	EVC2	TMEM43	FZD7	PSD	KSR1	PCLO	TXNL4A		FSTL5	C16orf57	TNFAIP8	SPATS1	AVP	SFRS1		FBXO10	MIR654
	LOC196264	BIVM	GULP1	C9orf129	GPR50	C1orf114	SPTB	CDC45L		TSPAN15	ZNF306	FUCA1	SCUBE3	TPM3	FOSB		C14orf184	C10orf90
	PPME1	PLCE1	AQP10	PRDM5	COLEC12	OBSL1	HCN1	CCL17		LYPLA1	FBXO6	VIL1	FOXA1	SPOCK3	MSX2P1		ST5	KIF1A
	C11orf38	PCDHGC3	C10orf92	TDRD10	TNFSF9	CCL20	ENTPD6	PDE4DIP		ZNF550	LOC51315	GDPD5	BCL11B	THBS2	FBXO44		C6orf58	FAM135B
	GMNN	CES2	PPAP2C	CDKN2A	UCN	SLC22A18	CDH20	IL20RA		HYAL1	NCK1	NIPA2	HDGFRP3	TCN2	DBX2		FAM180B	H2BFM
	FLJ30313	XTP7	FLJ90586	USP54	HSPA8	TRIM39	TECTA	FNDC3B		HDAC3	PIK4CB	B3GNT4	GRID2IP	GPR112	FAM55A		EDN2	CDH10
	RNF14	ANKMY2	C8orf34	FERD3L	PKDCC	APOLD1	KRTAP20-1	MALL		FLJ10847	DNAH5	FAM107A	FAM155A	LYG2	NGF		GNL3	SOX2-OT
	ROM1	MGC32020	CD1D	HLA-F	TRAPPC9	EGFLAM	TFEC	GRAP2		ANKRD25	HNRPA0	FLJ32569	TMEM45A	LCE2B	ELK4		PGD	MIR3650
	MTL5	SLCO4A1	FAM79B	ACSS3	CHAT	ENGASE	CXorf1	CHFR		WDFY3	A2ML1	ZNF569	BRP44L	C18orf1	DCHS2		WDR36	LINC01310
	TLN2	ST3GAL4	NALP6	AGBL4	NUBPL	SIRPD	NEUROD4	LOC346673		KIF1A	S100A2	HOXC13	COL4A3	CACNG5	BPGM		C22orf26	P2RY14
	CYB561	RUNX1	ENTPD2	HCK	DLC1	GCM1	MAGEC2	CNGA3		PUNC	CAPN7	P4HA3	GNASAS	ERBB4	CHRM2		APOE	LOC101928540
	RAD51C	PDE6A	ASB5	MLNR	RBM24	LMOD1	FAM170B	MS4A7		LRRTM1	ZPLD1	CHRNA9	ANO5	DCAF4L2	REV3L		FBXO42	LOC101927159
	KRT9	HHEX	LGALS7	RAI1	2004-03-01	CTNND2	SNORD114-18	BCNP1		SMARCA1	CEBPE	WDR52	SLC17A7	CLDN4	ZBTB10		MIR596	ZSCAN18
	GZMB	ANGPT2	ABHD11	ASCL4	CDH9	RPTOR	SLC35F4	C17orf73		PCDHAC1	IFNA4	FAM78A	ACTN2	SRD5A2	BTNL9		TOLLIP	NEGR1
	GABRR1	DYRK1B	HLA-DMA	C17orf102	NCRNA00028	CHST10	OR8H1	RLN3R2		SLC35C2	GALNT13	CPXM	PP14571	FOXN3	NR0B2		FMNL2	CACNG6
	MGC44505	MAGED4	C16orf47	LMO2	SLFN12L	PLEKHG3	STEAP2	C10orf89		HPRT1	CEACAM8	TNFRSF10D	MIR375	ACSM4	IGDCC4		CREB3L2	LOC338963
	FLJ36004	SNURF	KLHL4	ANKH	ICAM4	VAMP5	SOHLH1	INHA		FLJ23588	MAP3K6	STXBP2	NUDCD3	LBP	MFSD4		ALG9	HMGCLL1
	HSPC268	HAPLN4	CD80	HDAC4	C6orf136	COX18	DNASE1L1	SLC29A4		PDCD1	GPR62	CRK	ITGB1	FRG2B	GABRA5		DCN	LINC00271
	MYBPH	ADAMTS8	C12orf46	MGC23270	ARHGAP22	LPPR4	TRPC4AP	MGAM		ZFP42	MYLPF	GALNS	FUT9	DENND5A	EBF4		MPZ	KRTAP8-1
	NGFRAP1	PRDM2	PFKM	EVI5L	HTR1B	FAM60A	OR2W1	UPK2		ADAM33	RPL9	MGMT	CHRDL2	KIAA0495	CYBA		FAM119B	LOC101927835
	CDH12	NYX	IL17RE	SYNPO	LOR	FLJ43663	VPREB1	HNF4A		GREM1	MPHOSPH9	TP53TG3	ACSS3	SYT3	WWTR1		LOC388796	LOC284395
	IL1RL1	LPIN1	FGF13	RAB40C	QKI	MIR200B	MCF2L	CRYAA		CBFB	APOC2	ITR	PRSS35	CFHR4	FLJ41350		CCDC78	MAGEA12
	AQP4	LOC342897	ZNF610	PHF21B	SYT10	GPR161	ANXA2	RGSL2		RNF152	COG5	MGC39545	WNT6	SAAL1	OBSL1		MUC21	NSG1
	RNF126	PTPRCAP	PAPSS2	FOXJ2	LOC389033	FERMT3	HRAS	MBD3L1		PTEN	KCNH5	MGC24381	PENK	TRIP11	C10orf93		GPR111	DENND2A
	FOXQ1	C4BPA	TFEC	ZNF285A	IL12RB2	PCNXL2	OR6K2	SRMS		PNPLA5	RSC1A1	MYH10	RASGRP2	KRT19	PHF21B		SLC17A2	SLC2A14
	MYL4	RASAL2	MRPL43	AMH	FAM7A3	TK1	FBXL22	LRTM1		CENTA1	CDH20	JDP2	A2BP1	OR2T6	VAT1L		ACP2	SNORD115-40
	ATG12	ADCY7	SNAPC4	YPEL4	PRRT1	SORBS1	IL2RG	MGC22001		MGC33407	ECH1	CNIH3	ZSCAN1	RIPK4	SLC13A2		MFAP3	FAM181A-AS1
	CNOT6	NEUROG1	FRK	GREB1L	GPNMB	OR6K3	DNASE2	ANKRD7		THBS2	RGS5	RPA1	C16orf73	EGFL7	PXDN		LCE2A	KRTAP20-4
	SPP1	AUTS2	IL1RL1	CNTF	JAKMIP1	RAI14	ITPR1	KRT25C		PPP1R14A	LILRB5	ZSCAN1	PUS7	CCDC54	CA12		CCL26	LINC00901
	C20orf39	PTPRZ1	ANKDD1A	EHD3	SOX7	TMED6	GABRA5	TUB		LOC342897	LCN2	EIF3S1	RXRG	ZSCAN18	WNT3		LOC100130331	ZNF404
	TSTA3	DLX1	MPP3	TAL1	VASH2	ACSL6	SNORD115-29	TNFRSF9		LRPAP1	BAGE	KCNC4	EFHD1	TMEM45A	BAHCC1		ALKBH5	SPATA8-AS1
	COL17A1	C3orf62	SLC24A2	MFSD9	EHMT2	C14orf49	TMEM134	C21orf42		FOXL2	OR7A17	CLDN15	PABPC3	KRTAP26-1	ARHGEF7		ABTB2	THBS2
	MAGEB2	RCSD1	WNT8A	TGFB2	CDC42BPB	WDR36	MIR377	DEFB32		SLC7A11	IL1F9	DHX32	MMP9	HRNR	FBXL21		SLC25A18	RNGTT
	RECQL5	STK33	C1orf56	SLC18A2	CYTH2	ACER1	APOBEC3F	PNPLA2		MAGI3	PIGS	SPDY1	SEMA3A	MIR134	HMX3		LEPREL1	CCKBR
	RBPMS	PTF1A	FLJ37587	ZMIZ1	FAM133A	IL7R	F3	RAB6A		C20orf151	DOPEY2	CLEC1A	NUCB2	A2BP1	BDKRB1		TNFSF9	CCRL2
	TMEM12	TCP11L1	FLJ38379	GLRA3	ZNF232	FAM55D	KRTAP4-7	TPTE2		PSD	SHANK2	ZPBP2	SNAP25	KIF7	CYP26A1		SPG7	SHC2
	FLJ45909	STOM	STAP2	WNT10A	ATP2A1	C7orf10	ACMSD	CALML4		MGC26856	LYZL6	CCRK	CCBE1	NINL	SLC35F1		C21orf99	AMER2
	FRK	PAX9	SPRY2	RAB6C	PRDM6	S100A6	DEFB124	UNQ3033		P2RY5	TRPM5	TMEM66	FLNC	C10orf96	PARD6G		OR5B3	CARD11
	ZNFN1A1	C9orf90	OSBPL5	SOCS3	LHX6	P2RX5	MKLN1	FUT3		CALCA	WBSCR23	MON1A	RORB	PSG10	DEPDC6		MAST3	CYP2F1
	MEG3	SYNCRIP	SEMA3B	ZNF75A	C10orf93	RAD18	CDYL	LRMP		MAP2	GLRX2	TAC1	ZNF43	GNG4	WDR17		MIR942	JPH2
	PKP2	FLJ20032	CLEC1A	GNAQ	CYGB	TCAM1	SCGB1D1	FCGBP		CTSZ	CIITA	VAMP2	SLC12A5	ZPBP	ARHGDIG		CA10	C1orf158
	LYZL6	EMILIN3	ELSPBP1	CRY2	KIAA2018	AKAP3	KIAA0182	PSENEN		OGG1	NFE2L2	CBX4	RBBP4	KRTAP25-1	RNF175		ARNT	SPAG17
	DUSP1	C6orf118	KRTHA3B	SYT14	ANKH	TMEM175	GPR111	BRUNOL5		MRGPRF	MAGEA3	RORC	KCNE3	C20orf123	RNF13		SNORA80B	EFCAB6
	NEK9	TEF	GNPTG	ZNF641	PCSK2	C1orf21	NLRC3	RNF2		HIST1H3E	RNF128	CXCL14	BNIP3	GOLGA6L6	SLC16A12		GPR142	KCNQ5
	PSCA	PTPRJ	ZPBP	ISLR2	SPPL3	FANK1	MAG	TCF8		TNNI3	HSD17B2	FLJ25006	LHFPL4	TPH2	ADARB2		OR10J1	ABCD2
	ADCY3	HBA2	LOC122258	CHFR	ULBP1	FAM195B	OR5I1	APIN		GRIN1	SORD	DAPK1	VPS26B	PNKD	FGF3		DIP2B	LINC00485
	GDF8	C6orf151	CRYAA	PDE4D	EPS8L1	SLC39A4	DGAT1	CD86		GSH2	C9orf91	TNFRSF13C	ZCCHC24	FAM83A	MGAT3		KCNQ1	OR52E4
	GRB7	ALS2CR2	GML	TNFSF9	FGF4	KRTAP15-1	SAA2	NALP11		CACNA2D2	SLC24A5	TBX2	FAT1	ZNF732	GOSR2		FAM107B	FAM19A2
	OPRS1	ZNF550	INHBE	ADAM12	C5orf38	BTBD7	TM6SF2	ILDR1		LTBP2	RNF43	RPH3A	PPFIA2	OR8S1	ELAVL4		OSTalpha	SNRPA1
	RB1	OAS1	LIFR	PTCHD2	HOXC4	C20orf54	CAPN14	IL17		SHD	GYPB	PLD1	SULT4A1	REXO1L2P	UBR4		PCDH9	LIFR-AS1
	C14orf49	CD84	ANXA13	KIF19	HTR2C	SFTPA1	MIR1185-2	DNAJC5B		WASF3	RETNLB	HOXD12	CPOX	CACNA1B	PRDX5		NCAPD2	P2RY6
	C10orf81	ZNF442	FKBP4	SNCB	LRRC61	HTR1E	IL18RAP	PSCD4		GRM1	CUL2	CLEC11A	NKX2-6	LHFPL3	MEG3		TRAF5	PNPLA5
	DUS2L	GPR30	PSCD4	CROCC	FGF10	HEPH	OR7D2	RGS9		SNTG1	BTNL2	PSD	SSBP4	CDCP1	CNTN4		TBC1D15	SYNE3
	DEGS1	OR10H1	FAM3D	CD1D	LOC100130274	TEX101	HTR1E	PHLDB3		NTN1	MORF4L1	WNT7A	C8orf48	PLEKHG4B	RAB43		FAM84B	RSAD2
	BACE1	ADRBK2	UNQ5810	C2orf81	PTDSS1	CDC42BPG	LOC100271715	CSH1		KIAA1212	MLN	MLH1	BAT1	LOC100133669	BCL11A		GUCA2B	PAMR1
	C6orf27	ANTXR1	TXLNA	SPTBN2	PAQR9	MEGF11	DCP2	CECR5		DNAJC6	PARP15	RAB39B	CPAMD8	RASGRP2	GRM5		ZFHX4	LINC01392
	GLTP	FLJ44861	IBSP	KCNT2	LOC388692	TPSG1	DNAJB2	C2		VAMP8	NEBL	FBS1	NTSR1	IRGC	SLC18A2		LOC149620	LDB2
	HK3	LASS1	SLC14A1	GPR158	FNIP2	NR2E3	PADI4	HBII-13		LOC57228	SMAD7	MLF1	GIPR	KCNK16	TMEM105		CNTNAP2	IL18RAP
	C8orf46	NDN	IL2	SFRP5	HS3ST3B1	ADAMTS3	COL9A3	SLD5		NME4	MANSC1	GALNT3	LBX2	VENTXP1	MIR1227		FBRSL1	NUP50
	OSTbeta	XYLT1	PTPRH	IGFBP5	RHCG	FAM66B	STRA8	ENSA		CPNE8	ATXN10	NFIX	GPN1	ADD2	INA		GFI1	COL6A6
	FATE1	C6orf78	WBSCR19	PALM	PHYHIP	HUS1	CLMN	CYFIP1		B3GNT6	MGAT1	ZNF287	RNF214	ACSBG2	MMP28		IGFBP2	NUDT10
	HMOX1	TTLL10	NDUFA13	UTS2R	UGT3A2	NCAM1	BRUNOL4	C11orf39		RGC32	TXNL1	C19orf30	LOC647979	CD1C	GREB1L		RNASE1	PPP1R1A
	TM4SF4	CD48	L2HGDH	TRPM8	ZSCAN23	KCNK12	OR4C16	MEPE		PSG5	CDHH;	TJP2	C12orf43	MRC2	SLC5A6		SLC25A30	C8A
	UNC13D	TACC2	STARD6	MTA1	NOL4	RAB24	THSD7B	LGALS14		SASH1	NR5A2	PGD	CS	HTR2C	LCN2		EYA1	TSPAN19
	C9orf89	RAB6A	VPS37B	MCHR2	EHD3	PLD5	EPHA6	SLC22A18AS		AQP3	MPST	SCN5A	SPAG1	PGLYRP2	EPO		ASB2	HTR2A
	UNQ5810	AQP3	STARD8	TSPAN9	INS-IGF2	UGT1A6	TP53	SLC2A7		CTGF	SPINT1	FOLR1	HMGA2	MYCT1	HDAC1		TPK1	LOC105370306
	CIB3	TLCD1	C20orf77	KCNS2	LOC375196	ZNF670	KCNQ5	LUZP4		NHN1	PLOD1	EPB41L3	ESRP1	CHRNA4	INHBB		KIAA1045	MEG3
	LSM11	FLJ90575	NCKAP1	GABRA4	BMP4	LOC340094	C8orf34	MATN2		PRKD1	C3orf14	SIT1	ZNF528	OVCH1	CR1		KIAA0146	UGT3A1
	KNTC2	VNN2	ATP6V0A4	GAL3ST3	ELAVL2	NCRNA00094	TMEM144	TINAGL1		GALNT11	SPATA7	TP53	TMEM56	ZCCHC14	BCL2		HTR1D	MIR154
	STS	CHMP4C	FURIN	GFRA2	REXO2	LOC284837	SLCO1A2	VAT1		MSRB3	PRKACA	DLG4	RAET1L	LOC154822	RNF165		HECW1	OR5H6
	SOAT2	RAB3C	LYPLA1	CTDSPL	ESX1	PLAC8	MIP	AIP		JSRP1	BRDG1	HCG9	ARMC4	RHOF	ZIC1		ALK	RAP1GAP2
	EPS8L3	FKBPL	SSNA1	NANS	BHMT2	KIAA1984	DEF6	FGFR3		GPC2	ARID4A	TUBB2B	HNRNPF	C17orf47	GUCY1A3		MAT2A	C1orf101
	LARGE	FOXJ1	LOC400986	GPR12	ASTN1	SGMS1	SLC24A2	LCT		EPHX2	SYT1	MOCS1	GPNMB	DEFB128	CTBP2		KCNQ5	MMP8
	EMCN	STRN4	FRG1	MTNR1B	RAB11FIP4	ZBED4	OR51B4	NAPSA		SYCE1	LSM1	ZNF329	EPCAM	TCAM1	FCGBP		MITF	LINC01117
	HOXB1	SMPD3	MYH6	MSI2	OR7E5P	ST14	HCST	INDOL1		MOCOS	GRM4	PCDHB3	KIAA1598	RAD21L1	PPP4R2		LOC404266	LCE2D
	FLJ41327	NCAM1	ABP1	ZNF799	TRIM15	STON1	PTPRQ	CIDEC		IL12RB2	MESDC1	ATF7	NMNAT3	HCK	HMX2		B3GNT9	LILRA2
	SP3	KCNJ8	MPG	STEAP3	HMGCLL1	MIR548H4	MIR516A1	CABP5		DOC2A	PCSK4	MOBKL2B	LRRC4B	CR1L	PAX1		ANO7	FAR2P1
	IL10	ADAMDEC1	FLJ23878	SLC12A5	OPRM1	PCDH9	TPH2	MST1R		LGI3	LCT	CASP6	LRRC4C	MS4A15	SLC25A29		C2orf71	C8B
	C3orf35	ERBB4	CBFB	TCTEX1D1	SST	C20orf185	SCUBE1	TREML1		LOC196264	IFITM1	MSN	LOC255167	EML6	ZNRF1		CD300LG	OR2L3
	FOXI1	CCL23	PIK3R1	CPT1C	XYLT1	PDCD1	SPRR3	ACTL6B		NXPH3	FBXW8	KCNE2	ASCL4	HLA-DOA	HOXD11		SEC16B	PAPPA
	SPO11	CBARA1	RBP4	MIR1180	ODF3B	BMP6	FCGBP	LAMB3		MOBKL2B	ACSL5	MTMR9	GAS2L1	SCHIP1	ADCYAP1		TRAF4	CDH17
	ZBTB40	MOSPD3	ALDOB	C3orf26	LPXN	MFSD9	S100A9	VAV1		SIGLEC6	OLFM4	FXYD7	CD37	HTR5A	C1QTNF6		SNX4	SLC6A17
	GPR141	CORO6	ANKRD7	NAT8L	ST6GAL1	PROCA1	CHODL	GREB1		RRAGD	CASP1	ZNF71	NOTCH3	MAP2K6	NMNAT3		SPOCK3	LINC00945
	DIO2	HPN	KLRD1	UGT3A1	TMEM90A	NCKAP1L	FAM110A	SSX3		RBP5	SSX7	POPDC2	PHKB	NLRP4	OTX2		FAM26E	FAM198A
	NOS1AP	SERP1	IL31RA	ZIC3	PALM2	OR52B2	YSK4	ABCA9		MAP1B	TRHR	MRPS23	C20orf194	MCF2	MGC16275		BAI1	CALN1
	UNQ9438	CHCHD2	IL19	EGR3	LOC157627	MID1	MIR1297	CBLC		ARG1	THEM5	ADAM8	MGEA5	FAT2	ANO6		OR2T1	TMEM131
	LIPH	PARD6A	SLC7A11	PRTG	BST1	DEFB135	SCIN	CCDC42		DKK3	PKP3	SMAD2	ST8SIA3	KRT24	QPRT		IGFBP4	KCNQ2
	LOC92017	BCL6	HIVEP2	CNTNAP5	LBH	MAP1LC3B2	HTR5A	DNAJB13		UBPH	CYP11B1	CLK4	MAMSTR	OR5B3	KCNJ2		FAM82A1	LINC00159
	CAMLG	RGS7	C1QB	INS-IGF2	PLCB1	MR1	SARDH	CXorf20		CCK	GLI1	RAI17	ACHE	G6PC2	LOC100128542		RIOK1	ZNF667
	SCYE1	KCNK9	SYT2	NTNG1	HCG4P6	ADRA1B	ZDHHC7	CD28		CYP2S1	TP73L	C3orf14	SP5	CFLAR	NTNG1		MON2	ERICH1-AS1
	MS4A7	DOCK1	FAM62C	DBNDD2	ZNRF1	SLC5A4	HS3ST4	MGC48915		SLA	GPR157	CDH10	C1QTNF4	CLSTN2	PLEKHG3		STXBP6	BIRC8
	KCNH8	ZNF563	HYLS1	ZNF710	LOC100192379	NCRNA00157	CACNA1E	DEFB105A		GMEB2	LGALS7	FLJ33790	RGS17	SLC2A1	CHST12		ANKRD35	CSF2
	ACSBG1	MICAL-L2	EMCN	DAP	C16orf62	MIR548I4	KCNN3	GPLD1		ADAMTS19	PTK6	SHD	GPRC5B	BEST2	GRID2		CALCRL	ATP10A
	ARRDC4	ZNF623	AFP	CACNA1E	RAB39	FLVCR2	PRMT8	CSPG3		ANGPT1	PCDHB6	STRN4	GATA2	PARK2	ADAMTS8		HYDIN	ZNF479
	COL8A2	LOC400696	H-plk	SLC19A1	CCBE1	PDZK1IP1	CEP55	FAM19A3		EDN3	CD72	TAX1BP3	C1orf25	AGAP6	PLXND1		CAB39	LINC01435
	SLC5A4	SYCP1	LIPC	NEFL	C10orf72	SAA3P	SIRPB1	VTN		MLL2	FAM84A	MUC4	TDRD10	ZNF608	TLX3		TTLL5	MIR2681
	PRSS27	GLI3	TMPRSS9	C1orf200	RNASE7	ZNRF3	TLR10	APOM		PAX9	FECH	WASF3	NEUROD4	IQCJ	SYT9		NFE2L3	LOC100506178
	ASPM	GBGT1	CCDC14	TNIP1	KCNC1	TMEM132D	PSG3	NKG7		ZNF663	MDS1	ADAM10	C21orf99	MIR411	TGFBR2		CCDC93	NOS1AP
	FOLR3	PCDHA13	MOSC2	NR5A1	NQO2	TNNI2	LRRC55	AVPR2		HOXD13	EMILIN1	SNX1	UACA	DKFZP434L187	LOC441177		PSMF1	ZNF578
	TMEM16G	TMEFF1	OR10H1	SPON2	LOC440839	WNT16	SYTL3	SETBP1		PTP4A2	PGR	LPHN2	ZIM2	OR7A5	FLT3		C10orf79	LOC101448202
	B3GNT3	FEZ1	MTNR1A	CALM3	TDH	MIR329-2	CST9	PRG4		SEMA4D	C14orf10	CENTA2	IL12RB2	SNORD114-29	CCNY		CCDC84	SNORD115-22
	GJB2	BTBD3	RASGRP3	CHRNA3	TACR3	C1QA	SLC2A9	ARL4		FLJ30313	RLN3	OGFOD1	FRAS1	SPRR2A	COBL		INTS1	AGPAT3
	MAGEA10	CPXM	SYNC1	TLX3	HAS1	SPDEF	TLN2	AQP12A		TCF3	MYH8	TMEM74	NCRNA00028	GALNTL5	NEUROG3		ARHGAP28	CSMD1
	C10orf125	MIPOL1	CPO	S1PR1	GGTLC1	SNORD115-19	NOSTRIN	CXCL3		CPNE9	SLC44A2	C1orf54	WNT3	IGDCC3	LOC440461		LIPG	GNAO1
	CLEC4F	FGF12	GUCY1A3	C8orf56	ZNF415	DIRC1	TCP10L	TMEM16G		FLNC	IPL;	RNF152	ZNF142	CNBD1	CD34		FLJ22536	CDK15
	GIMAP5	HERV-FRD	PNMA5	SMOC2	PTH1R	PARVG	SLC6A1	SPTA1		RGS7	LOC338799	LSM1	HS3ST3B1	CRB1	KIAA0754		MIR21	CHST13
	MT1B	ZDHHC15	CREBBP	SST	FLJ12825	C11orf61	PILRA	KIR3DL2		SLC26A10	CHRNA1	CTCFL	PLCB1	AASS	38596		LRP6	SLIT1
	HSD17B6	CACNA1G	DCUN1D1	MGAT5B	NCOR2	CLDN4	AFF2	CSF3R		HHIP	LOC346673	DPT	HFE2	KRT72	PKD1		RUNX1T1	MTFMT
	NUP210	EGFR	AMAC1L2	HIST1H2BI	KIAA2022	FAM153B	RADIL	DNAH5		FLJ32784	SETX	CUL3	GATS	PDX1	NOTUM		FANK1	LOC101927640
	ACPT	ZNF570	C14orf152	TCEB3	ZNF835	THEM5	ESRP2	TAAR5		MGMT	TPSB2	FLJ22688	HLA-H	MAGEA2	RGL2		G6PC2	CSNK1A1L
	MGC15523	JAG1	C6orf152	CSPG5	CDKL2	CCNJL	CCDC141	ABO		LR8	BTN1A1	HNRNPG-T	ZFAND1	LPCAT2	CSF3		CCNYL1	LOC101928203
	HEPH	BSDC1	ARHGEF4	REXO2	KLHDC8A	MTIF2	NET1	RNASE11		LYNX1	WNT16	PCDHB16	LOC285780	SIGLEC7	PLAU		MCC	LINC01005
	SLC6A18	DSCR6	MYL5	TSLP	LHFPL3	FCRL4	GRM2	EDG7		SPOCK2	ITGB7	PISD	FGFR1	IRS4	AP3B2		KIF15	TRUB1
	ASB16	GLT8D1	CPA1	EHD2	ZNF570	FGF6	C16orf80	SLC39A4		RASL10B	GPR4	WNT3	KIAA0495	GGTLC2	PP14571		OGG1	GOLGA6L2
	FLJ44186	AKAP10	APOB	NETO1	NLGN4Y	TBXAS1	CUX2	SORD		PDIK1L	KRT20	KCND3	LOC401097	SYT9	ZBTB46		MST1R	SLC36A1
	OR3A1	ARL10	CST3	ADRA2C	SLC30A10	NKAIN2	SLC26A9	C8orf37		CACNA1D	CALML3	PTTG1IP	SRD5A2	KRT33A	CX3CL1		FABP1	TMEM169
	WDFY2	CALCA	BACE1	RAP1GAP2	FOXD4L3	KIAA0247	C10orf41	SBEM		TMEFF1	CX62	S100A9	FAM13A	DFNB31	ADAM15		RFFL	CDH11
	GPR128	GSTO2	ARL14	SLC24A2	GPR27	DIP2B	SNHG11	PKD2L1		RAB33A	RPL23	EPHB6	KIFC1	FMNL2	RARA		NOS1AP	MAGI1
	K6IRS4	PDE1B	CARD10	NRN1	SCEL	MS4A2	ZIM2	C1orf87		ARTN	LGALS14	LTF	PLEKHA5	PDGFRA	RP5-1022P6.2		GRIN2C	UNC13C
	DMPK	NUDT4	FCRL1	EFCAB4B	RIMS1	TRAF5	MXRA5	TSC2		RAP1A	NR3C1	ENTH	ITM2B	TAS2R40	ZCCHC14		SERINC5	CRHR2
	OPTC	MLCK	TMEM51	LTBP2	C6orf118	GALNT3	MIPEP	C1orf116		KCNJ6	FMO1	UBL4A	C5orf38	SLC6A17	IQSEC3		MIER2	SIRPB2
	DDX52	BCL10	CXorf48	CDH12	LBX1	ACCN1	GDF10	STAP2		BAI3	ITGA6	PCGF6	RERE	DNAH17	HMGCS2		BAT5	SNORD115-24
	OCLN	DCHS2	MAS1	ANP32B	MYO16	PSTPIP1	CSF1R	TECTA		DBN1	FLJ46363	RECK	ZNF23	FCN2	AKNA		PAH	SYT6
	TULP2	CH25H	ZFR	NEIL3	AMH	BTBD11	OR14J1	IL6		WNT7A	TRIM43	DLG3	DDX24	SAP30BP	PDXDC1		PTPRV	RASSF8
	SLC17A1	CCL14	MRGPRX2	ERI3	RLTPR	TBC1D29	MIR2113	C11orf49		EN2	LSM6	NPFF	DLEU1	MIR518A2	C17orf46		AMZ1	OR10G8
	FLJ38451	TRAF1	SLC39A4	ZBTB16	SEZ6L	GHITM	KRT74	C4BPB		ZNF287	TRA2A	PIGO	MAP7	HDAC9	HS6ST3		C6orf103	LINC01135
	PCBP3	MSRB3	ASGR1	SGCZ	SLTM	SLC5A11	ECEL1P2	SLC23A2		TESK1	456	SF3A1	SLCO4C1	CFHR2	CAMTA1		HSD17B12	OR52B2
	BCL11A	DOC2A	GCM1	HBP1	IRX2	EPHB3	EFCAB3	LOC122258		NNAT	INDOL1	SFRP4	SOX7	KCNAB1	FAM123B		EP400NL	PPP2R2B
	CSNK1G2	MYO1F	C16orf24	OTP	PHLDB1	USP29	PTP4A1	C10orf91		ANK2	HSPA6	ADAM19	CLTCL1	IL2	TMEM179		PC	HCN1
	UPK1B	LIMK1	S100A2	ELAVL4	TFAP2C	ERI1	DEPDC1	FURIN		C1orf182	DECR1	C1orf104	SLC2A13	ST8SIA5	RGS20		LOC100133469	THEG5
	SH3TC2	GJB4	NOS1	HHIP	TBC1D5	RICS	EMR3	TSSK6		CBX4	HYLS1	RAD23A	C7orf49	KIAA1274	NT5C1A		EDIL3	FAM107B
	NKTR	GUCY1A2	PDCD1LG2	LRRC3B	FLJ30058	NLRP6	PRKD1	OR1A1		GLI3	RGL2	HIPK1	ATP5SL	PROKR2	CLDN5		C14orf118	SPEF2
	LYZL4	SATB1	HAT1	PCDH1	LOC150786	PSD3	TACR1	AHCY		PLEKHC1	ECGF1	ADCY9	NTSR2	ATP6V1G3	NEFH		ESYT3	SARDH
	EIF4A1	RRAGD	RBED1	FLNC	SCRT1	PLS1	UGT3A1	ZNF300		AOAH	CDC42EP2	LSM16	C12orf68	BRUNOL4	SLC25A13		TYR	LINC01115
	ABCG5	COASY	SLC22A12	TP53I11	S1PR1	SPTB	TEP1	ZNF38		OSBPL5	EGFL11	FLJ22386	SFRS13B	DAB1	C7orf31		KRT20	COL4A6
	HOXD1	PNMT	TLR7	CDK2AP1	HCN4	AQP12B	TAS2R1	PGC		ERBB2	SNRPN	C18orf10	SGEF	MIP	C14orf43		CCL4	LOC101929631
	APOA1	ZCRB1	CCDC63	CD40	MFSD4	FKBP5	WSB1	RB1		VIPR1	DBF4	CNDP2	SLC6A5	RNASE10	SNX17		SYMPK	KIAA1024L
	KRT8	LYSMD2	ACMSD	MIR124-2	HLA-H	NCOA4	WFDC12	GNGT2		FTMT	PITPNA	STX11	ZNF304	SCGB1D2	PHYHIP		PNLIP	MORN1
	THBS2	WDRPUH	TSC2	PAX2	HLA-C	PNPLA2	ZSCAN1	C10orf81		FADS1	NDST4	C14orf43	EPN2	CNKSR2	WNT6		SHB	BRINP1
	ODF2	IL24	LRRC15	HLA-G	UTS2R	VIPR2	KIR3DP1	ACCN5		FLJ46072	ISG20L1	PLEKHC1	GAPDHS	DEFA10P	PSD		CLEC4M	FAT3
	TMEM51	PYDC1	GPR39	BRUNOL4	ABL2	SCAMP2	ACSL3	ANXA4		S100A1	PSG6	SORBS1	ETV2	PLUNC	ATXN7		RPS6KC1	ZNF540
	OR7A5	TF	IL2RG	CTNNA2	MIR9-3	C16orf11	NOVA1	RNF25		RAB40B	KCNK4	SLC16A8	2010-09-01	CFHR1	CELSR1		LAMB3	OR5P3
	OPN1LW	RARSL	HLA-DQB2	CAPN2	ZNF549	MIR129-1	PAK1	PTPRC		HS3ST1	ABCC12	RCBTB2	MIER1	C8orf22	PHOX2A		FAM181A	LOC101929721
	BRCA1	EDN3	LRMP	C19orf23	LOC348840	TSPYL5	AGAP6	S100A14		SLC22A17	NEB	TRPM3	CHRM2	A2ML1	HTRA1		ATP5B	KPNA1
	MET	XCL2	IMPACT	GABRB3	ITGA3	FAR2	KRT72	PCDHB6		RFP	BRAF1;	GPT	ANKRD33B	MUC16	SHC3		TRPV2	RGS7
	MST1R	KCNS1	LIM2	SLFN12L	CYP7B1	FGF14	MIB2	FBN3		GRB10	COL6A3	CIB2	GUK1	OR51M1	RFX4		JAK3	CEACAM21
	SORL1	R3HDML	MB	COL14A1	C6orf147	CPLX4	KNDC1	PTHLH		MAP4K1	C12orf36	DKFZP586H2123	HRH3	PARD3	NKX2-3		DRAM1	CADM3
	CCRL2	EPDR1	MGC5297	NTF3	LPCAT1	KIAA1751	LOC257358	DIRC1		MRPS18C	ZNF324	SEC23B	ZC3H8	PKIA	LOC389634		OR8B12	UNC5D
	SLC25A11	BCL2L12	F3	HLA-B	C20orf166	SLC12A9	CFLAR	ZNF445		PHOX2B	ADH6	CHGA	MADCAM1	SLC38A8	PEX26		ITSN1	GHRH
	HOXD4	ITCH	ROBO1	HCN4	NID1	EYA4	DYNC1I1	PDE6C		SNX7	XYLT2	CCL27	GAMT	PRM2	FLOT1		HDAC9	EGFEM1P
	SDCBP2	LMX1B	SLC6A14	TPPP	EPHX3	OR4S1	SSC5D	PLUNC		TNFAIP8	LGP1	CABC1	C15orf59	SMPD4	MIR663		SNX15	CCL7
	KCNJ9	DKFZP586H2123	RNF2	SLC35D3	ZNF793	MYO16	ZP4	ATP1A3		KCNAB1	SNX2	SLC15A3	MLST8	CCR1	TCEB3		FANCA	OR2L8
	CD164L2	POU3F3	PKHD1	NBEAL2	NRN1	MFHAS1	CLEC14A	ITGB6		ADAMTS14	TMC7	LOC148898	NUP62	PCDHB2	C13orf23		CHI3L1	CD1E
	SORT1	TRIM4	SREBF1	ZNF570	VIM	TADA2B	FFAR2	TMEM10		ST13	FLJ32675	RER1	ADCY5	MRGPRG	BIK		C10orf116	BPIFB3
	MKNK1	ARRDC4	CX40.1	SOX7	KSR1	TCF15	STK38L	GYPA		NFE2L1	SAP130	ST3GAL3	MIR1258	JAKMIP3	PGM1		MRPL38	NPHP3-AS1
	LCN2	CD6	TM4SF20	TNFAIP8L3	ZNF256	SLC6A14	CMA1	OR1E2		TNFRSF7	MYT1	ST6GAL1	LCMT1	GAD2	DSCR6		MAP1LC3B2	CALCR
	ICAM2	FLJ42486	CTAGE5	RNF207	FLJ42875	TCTE1	CYP8B1	CCR6		FAM78A	PPP1R15B	CKMT2	NPTX2	ZBTB46	ABCC1		CBFA2T2	TCTE1
	SCGB3A2	FLJ35725	NOX1	RGS3	CDH22	MIR493	PRKAR2B	SULT1C1		SLC22A2	OCIAD2	ZFHX1B	CABP7	C13orf16	STEAP3		SFTPD	KSR2
	PCDHB11	FLJ32784	DYM	HTR2C	GLI3	BEYLA	KRTAP19-8	CX3CR1		SHANK2	ENPP6	PPP1R13B	TSEN15	SPRR1A	C5orf56		BRF1	GRK4
	PLA2G2E	IPO8	FSHR	LPCAT1	CMIP	TMTC2	KIAA1731	C20orf179		SURF6	PTGFRN	MOAP1	PRPF31	TSNARE1	KRT27		KIAA1486	CDC20B
	GDF9	WFIKKN1	APCS	PAFAH2	SYCP2L	LEKR1	RERE	NAGPA		SERPING1	TFF3	PAQR7	CD81	C3orf77	SP3		SNORD114-22	MIR376C
	CRHBP	CLSTN2	ZDHHC16	LYSMD4	GATA2	BMP10	CACNB4	CLIC1		C6orf62	PRG3	CLDN6	NUP153	C10orf128	STK39		LPIN3	DST
	HPD	NFATC2IP	C10orf116	GABRA1	LYPD1	CDYL	CASP14	SAA4		PSG9	MAGEA2B	PTPN2	MCF2L	FURIN	PPFIA2		PSG6	ARSG
	OBP2B	ADRB1	TAS1R2	PPP1R3C	HAS2AS	FAM184A	GABRR3	RTN4R		KCNQ3	CDC6	PLSCR4	AQP5	FLJ36000	PAX7		KIF13A	PRAMEF20
	FEM1C	FUT5	CYP2S1	GNB2	SPRYD5	ANTXR1	CCDC144B	CER1		POU4F1	GABRG3	RAB1A	POMC	KRT5	FABP1		FBN2	OR2J2
	PI4K2B	IQCF1	CLEC4F	RNASE7	MUC12	MAP3K5	DPYS	PHF3		CD82	CRYZL1	NT5C1A	SH2D4A	CCL4L1	NLGN4X		MAN1A1	LINC00400
	MGC35212	C12orf35	PCMT1	CALY	ZDHHC15	PNKD	PMEPA1	GALNT13		EPHX1	DLX2	HNF4G	CHFR	LYN	TNFRSF11A		BICC1	NOL4
	PPP2CB	PVT1	BBOX1	PGLYRP1	DAP	LOC339524	SSX7	TCP11		FBXW10	S100B	GTSE1	PNMA2	COL5A2	EXT1		FXYD7	PPIAL4E
	LOC113179	ATP7B	RNF8	ZNF626	TBC1D3	ACOXL	C7orf70	TRIM63		BNIP3	CXCL5	PLXNB1	RALGAPB	IDS	NAALAD2		CST1	CACNA2D1
	C19orf21	CD58	ZNF19	C15orf57	FAM155B	HINFP	MED29	L3MBTL2		LARGE	MST1	WDHD1	DTNBP1	BEX1	ULBP1		DEF6	LINC01272
	DLK1	ABHD9	APOE	ZDHHC14	SHOX2	AKAP9	UNKL	CYP11B2		PKDREJ	AML2;	PDZRN4	LOC282997	KRTAP23-1	SFXN5		MICAL2	PCAT5
	PEG10	IRX2	VIP	GPT	LMO2	ERLIN1	RTN3	ProSAPiP1		MGC11257	SLC10A2	LOC113179	MLXIPL	TMEM189	CCKBR		NLGN1	MIR320D2
	BARX2	USP6NL	FLJ33708	ZNF257	B3GALNT1	GALNT9	LIMS1	HRH1		TCF20	FLJ44186	C20orf103	SPTBN1	LCE1A	C18orf34		RFX7	OR5M10
	ZNF157	LTK	BNC2	TDH	LHX2	STAC2	SNTG2	WASPIP		RTN1	CASP9	NTSR1	PIGT	ZNF876P	FEZ2		HEPACAM	LOC339568
	ChGn	TRIP12	UGT1A10	FAM155A	ZNF365	S100P	FLJ25363	NEBL		KIAA1446	TNFAIP6	PITX3	NINL	TC2N	FLJ45983		ESRRB	PHF20
	LGALS8	PCNT2	APOH	KCNQ4	KNDC1	MCM7	CLIC1	ENDOGL1		FAM57A	TRIM29	TNFSF12-TNFSF13	GNAS	CLEC2A	DACT2		SLC17A3	HTR3A
	TRA2A	EIF2S2	PRDM11	PRPF8	ODZ3	KCNJ9	NUBP1	LOC339768		NPY5R	PPP2R4	DMXL1	HLA-B	DEFB133	PTPRE		HCP5	KLK9
	SMCP	TTC5	NACAL	ZNF740	TECPR2	CHRNB3	B4GALT1	IL29		ARHGDIA	DUSP8	TLE1	LOC375196	C10orf93	TCF15		FBN1	OR6C65
	KRT6C	ORC4L	CASP8	DES	UNC5A	TCP11L1	GRM3	DKFZp434B1231		C14orf132	SSX4	FGF14	KCNH3	TMPRSS3	MST1P9		EFNA5	BEX1
	CXCR6	PPAP2B	KRT2B	GFI1	GOLGA8F	TTC12	IGSF9	PFN1		CDK3	ORP5;	NKX3-1	TAF3	MIR1257	FNBP4		NOD2	GTF2A1L
	HIPK4	CDSN	OR1E1	HTRA3	HLA-B	TM2D3	FAM181A	HBG1		NTF5	COX4I2	CPSF3L	EHMT2	CARD14	SCNN1B		LOC400794	TTLL4
	CLCN1	BZRAP1	BRDG1	TSHZ3	TIGD5	TMEM40	CT47B1	NIF3L1BP1		C6orf150	LYZL4	CAST1	CDX2	TMEM107	CHRNE		TBC1D22A	KRT73
	CHMP4C	KCNJ6	ERBB2	LHX3	RASGEF1C	GRM8	PFKFB1	RNPC1		DHCR24	OR3A3	SCRN1	ALDH1A3	HSD17B8	SULT1A1		DIDO1	ABCC3
	PICALM	ZNF254	CCL4L2	TUFT1	SLC12A8	TMEM139	ASB18	C14orf166B		FKBP1B	PDE4DIP	NOTCH3	LYPD5	MS4A5	FAM38B		LOXL3	FGF12-AS1
	SNX7	DPP4	ZNF567	ARID1B	DCTN1	CMIP	C3P1	CA6		TMEM59	GPR84	EBF3	NOTO	OTOR	ONECUT2		ADPGK	OR1B1
	SKIV2L	TIMP2	TNXB	PTPRO	LDB2	GEFT	BCYRN1	GAS6		A2BP1	MUC15	AMACR	ARL5C	CYP21A2	THY1		CLNK	LOC285804
	HIST1H2AA	PGD	ITGB1BP2	SETD2	MTNR1B	FAP	TAF13	LYSMD4		SLC22A18	STMN4	GABRR2	RBM33	MYST3	MKX		SSR3	SALL1
	ZGPAT	RUNX1T1	SLC37A4	ZFR2	DCHS2	MAP2K5	ADM2	F11R		C1QTNF5	CHRM1	RPL17	FZD7	DNMT3L	NDRG4		LOC150568	OR2T34
	EDEM1	WFDC2	PSENEN	PAQR7	HBM	SLC2A12	ASCC2	NR5A2		ICAM5	REG3A	RPL38	HAS1	TNRC18	ARHGAP26		H1F0	ITGAX
	NRTN	VILL	SPG7	KLF9	PPT2	TMEM189	DCD	GJB6		ESPN	CDCA4	ADAMTS10	GPR135	A2M	CLIP4		CREG2	RPLP2
	TMEM125	CACNA2D2	IGLL1	GLI3	C8orf48	PPP1R3E	SPTLC3	CYLC2		DLNB14	DSCR5	MGC2408	LRRC4	FCRLB	CCDC46		TCTN2	ITGBL1
	SLC4A5	TRPM3	MATN3	HOXB3	FAM181B	CREB5	LRRC7	CLDN14		LCK	SDC3	KIF1C	ERBB3	FAM153B	IGLON5		AGAP1	ANKRD20A8P
	C12orf12	CYP4B1	MGAM	SSTR2	IGFBP5	TPSAB1	ZNF484	NAT1		FAM113B	LOC122258	LOC284948	B4GALT2	TNS1	GNAS		TAS1R1	LOC101929607
	C20orf144	WASF3	NDUFV1	BOLA2	PCSK6	PAWR	OVCH2	FZD9		HIF3A	OTUD7	SV2B	PCSK9	CD33	ZSWIM2		CXCR2	SLC9A3
	CEACAM6	ARHGEF4	CEBPA	SH3D20	RICH2	ATG9B	SIGLEC16	DHCR24		PLEKHF1	WIF1	DNASE1	GPR125	UNC13C	LHFPL2		ZNF799	OTOR
	GZMM	TRIM29	KLK11	EML1	SNORD115-10	KDELR2	ENPP6	CDC2		ENTPD3	COX7B2	CDC42BPB	PDIA6	GPR4	NCRNA00164		GRK5	C7orf33
	SLC39A14	PCDHAC1	C14orf49	HLA-DPB1	ACACA	TBX21	CASP8	KLRK1		CYB5R1	LRP3	ARF6	STT3A	OR10AG1	VIL1		SMTNL2	ROBO2
	GREB1	FAM49B	KERA	PTCH1	CDC42EP5	PDGFRA	CLEC16A	RIMS2		SLC15A3	PDPK1	TDRD5	GALR3	KRTAP21-2	TMEM196		EHBP1	DKFZp434L192
	CGA	SH3BP1	SLCO1B1	C14orf39	HCK	NIPAL3	TRDN	TNFRSF4		HHEX	PGGT1B	CXorf22	E4F1	RASGRF1	ESRRB		CADM1	FSHR
	G6PC2	UGT2B17	CD5L	ADAM23	LMX1B	KRT86	HEPACAM	ANP32C		NFASC	GGTLA4	CD38	WBSCR27	PNOC	GABRP		CPT2	SPHKAP
	C12orf36	TTC4	GPLD1	KIF5A	LUZP2	ADCK2	FLJ22536	STMN4		RNF122	C21orf42	C6orf68	MIR574	PLIN5	ZNF549		GFAP	EVC2
	VCX	ADM	LYSMD4	PDE1B	ARHGAP12	SNORD114-1	MIR1295	FLJ46481		IQSEC1	FLJ21125	LTBP2	GFPT2	SNORD113-6	NDST1		CPZ	BRSK1
	RBM5	URP2	HOXD11	PPM1F	FMN2	OR2M2	ACSM4	KCNK7		BCL2	TNFRSF19L	COL9A2	DIS3L	MIR329-2	NARS2		PTPN6	OR10A6
	CMAS	SIX4	PZP	PENK	TNXB	ELOVL2	F5	NT5DC3		FGF20	YTHDC2	NECAP2	ZNF512B	CATSPER1	TUBA8		CHSY1	CLDN10-AS1
	KRTHB4	WFIKKN2	C11orf39	TBR1	TLX1NB	C18orf26	SDHA	ATG5		COL9A2	IL23A	HOXD10	ARHGEF7	KIAA1644	CD38		SGK269	SLC35F4
	ZNF449	SMPDL3A	COL9A1	UGT3A2	PALM	UGT1A10	TUBA3C	BPHL		ERAS	OR5P3	KIAA0963	RCOR1	ZFYVE28	GTF2IRD1		PSCA	COL13A1
	MGC35206	GNAO1	DKFZp434B1231	FLJ22536	GPR143	TLR5	CACNG3	F5		CNAP1	RNF166	ITPKA	HOXC13	UNC45B	POU2F1		PURG	TMEFF2
	RSPO2	LGI2	NR2E3	LUZP2	KCNK7	ALG1L	LOC100132707	SALF		ZNF76	FLJ36116	NFKBIL2	ABR	TRIM42	RAPGEF4		ADAM7	DSCAM-AS1
	FKSG2	XCL1	BCL11B	ABTB1	ZDHHC22	SGCG	CAPN12	SPINT2		SLC8A2	TNK1	C9orf3	OBSL1	FLRT2	PPP2R2B		PIWIL2	LRRC8C
	PPFIA3	BIRC1	DUS4L	ARSI	ALOX5	DUSP6	EYA2	GYPB		C16orf48	TTL	NALP6	ATP6V1H	MFAP5	TBC1D16		NCAM1	LINC00113
	PTK6	BTBD2	NSMCE1	NID1	EPHA10	PDLIM4	HYAL4	SPP2		EVA1	RARSL	KCNG3	NKIRAS2	IGFL3	GABBR1		DYNLT1	AFAP1L1
	DEK	BCAP29	MGC10911	GINS4	MBP	SH3RF1	CORO2A	PCDH12		KCNMA1	CASP4	SNTG1	VASH1	FCGR3B	LOC728392		ZNF709	ACSM1
	DYRK4	VRK3	HTR2A	TRIM50	TBCD	DUSP18	C10orf96	KRT6B		SRCRB4D	CEPT1	STK17A	DOCK10	RASGRP3	AP2A2		HAR1A	KCNJ15
	HINT2	TCF12	GPR172A	RUVBL1	ADAMTS20	MCAM	LOC148145	SLC3A1		AMOTL2	CHI3L1	ZNF663	GPR124	GZMK	BCL2L15		TMEM53	PCDH9
	STAR	CRYGD	DGKA	NME5	GRIK2	NRG3	PSTPIP1	GIMAP5		ACCN4	AKAP11	TFAP2B	ZNF540	SBSN	TPRG1		PXDN	HEPN1
	FYB	ADAM23	C15orf21	CACNA1H	CNPY1	BTBD18	PCDH9	SRPX2		ITGAL	CYB5A	PREX1	PBX2	GPR177	AMZ1		TNRC18	HKDC1
	PYGO2	DMRT2	CGB8	CCK	CD177	CD33	SHC4	FABP6		ASCL1	FLJ25801	PRKCH	LOC100132215	PEAR1	UCN		ODZ3	SSC5D
	FKHL18	TSGA14	EPHA2	GIYD1	GNRH2	CRIP2	HEXB	LOC222171		ABR	MS4A7	PCDHAC2	OGDHL	BTBD7	TSPAN9		FAM83A	LINC01520
	TPH1	NEUROD2	CHRM1	CHRNE	FOSB	ABLIM1	CCND1	OR3A3		ELAVL2	XPA	KIAA1737	NR2F2	IL2RA	KCNE2		GUCA1C	ADAMTS6
	E2F2	STAT5B	GENX-3414	FBXL16	NRF1	KCNG4	DNTT	ZNF536		ADRA1D	FLJ25421	TNFRSF10C	GLTSCR2	CD300LG	CNGA3		KIAA0907	SVOP
	CD300C	TNFSF7	APOL5	DLL3	GAS7	IGDCC4	GHR	KCNH5		DOLPP1	PCDHA9	ELOVL5	RPTOR	DCAF12L1	RAB31		PVT1	TBC1D22B
	ABCA8	FEN1	DPEP3	TSC22D3	PHYHD1	NDRG1	ITGB1	CRB3		ADAM2	EIF3S2	POU3F2	MAP7D1	TMEM90A	FAM181B		WNT5B	SETD8
	TNP2	GCKR	GMPR	LAG3	ZNF738	C3orf51	SPRR2C	TRIP13		CRIP3	LOC57228	HYI	DACH1	FCHO1	ZFP28		MYBPC1	DEFB129
	ACTN1	APOA1	TMPRSS2	HSPA2	GJD4	MIR1265	NPHS1	LCE2B		PTPRK	SUMF1	PRRG2	POU4F3	LCN1	CFTR		ERC2	LOC100506474
	TMTC2	CDYL	PRG3	GJD2	HLA-F	KCNH5	NXF2B	TCL1B		FSTL3	KRT1B	MAP3K14	CTBP1	NLRP9	BMP2		NLGN2	OTOG
	TRIM40	RAC3	TOM1L1	DDX25	C10orf18	TMEM105	LST1	C14orf11		HEYL	KCNAB2	LOXL2	TOR1AIP1	C7orf71	NKX2-4		GUCY1B3	BRCAT107
	PDK4	AP1S1	OTOF	RCC2	TCF7L1	RAB3IL1	ZBTB32	GJA12		F2R	SPINK1	ADAMTS19	TTLL6	CDKAL1	GSX2		TDRD1	CHIT1
	IL6	LSM16	CCT6A	KIAA1161	PROP1	PGK2	EHD2	SLC9A2		ZNF141	TEX13B	SUHW3	TRAPPC9	TCEA2	PRIMA1		KIF5B	SLC16A7
	STK19	C11orf45	SERPINF1	PRMT8	STIM2	LY75	SNORD115-10	UGT1A10		GJA5	C20orf70	C6orf145	OLFM2	ZNF826	GABARAP		OR52N5	SCIN
	BMP15	TCF19	MORF4L1	RNU5E	HADH	RFX3	MIR488	GMFG		PTPRN2	RDH5	STX1B2	PGLYRP1	C20orf70	PRDM6		OAS3	TCF7L1
	RNF185	MARK4	PROZ	CHAT	CYP2A13	UNC5C	UNC5C	SLCO1C1		ADAM19	COPS2	CCHCR1	CCDC114	PPBPL2	CAPN8		EXT1	LINC01470
	GBP4	GSC	DCHS1	PAFAH1B1	ARL6IP5	DEFA5	LYPD6	SLC7A11		CHRNA2	DCUN1D1	LOC136306	ZIC1	EIF4E	PPARGC1A		GPR65	SLC12A5
	OPHN1	DKFZP566N034	FLJ22746	ARRB1	CCR10	TREML2	OR2J2	LILRA1		C14orf143	HSD3B7	C10orf57	TSPAN9	GMCL1	CPSF6		C4BPB	SVEP1
	C5orf20	YES1	TFR2	MMP2	SLC2A4RG	GZMK	PNPLA4	SLC39A5		SEZ6L2	LRP6	PHKG1	RGL3	OR10C1	ZNF85		NEDD9	PSMD2
	GATA5	PRRG2	NOS2A	SLC6A5	HELT	XPO4	FOLH1B	XLKD1		C1orf104	ZNF206	TUBB8	MAGOHB	KIAA1409	AK5		TSPAN15	SGIP1
	GLRX2	EDAR	MYLPF	KIAA0664	ARMCX1	JAKMIP1	GNG2	EPS8L3		HGFAC	JM11	IL11	FAM83D	CLEC14A	ZNF804B		STK32B	PRND
	MMP12	ARHGEF7	SLC44A4	PTPRS	GAD1	KBTBD11	ASGR1	MAPK1		IL1RAPL1	WDR37	SDF2L1	PHACTR2	MRGPRX4	NKX6-2		FLT4	DYDC2
	KRTAP1-1	ESPN	PPP1CC	MCF2L2	RBPJL	SH2D3C	OCA2	AQP4		MYR8	IMPAD1	FLJ38288	XKR5	CACNG2	NRK		CCBP2	ANO6
	FXC1	C20orf149	MGC15523	PSTPIP1	EML1	GFAP	RAB11FIP3	MYBL2		B4GALT1	SLC4A7	RPS14	TNR	KRTAP22-1	ZNF492		OR5T3	CYYR1
	PTPN22	LRP1B	C8G	SULT4A1	ZNF709	RB1	FEZ1	ICAM2		OTOP2	SNRPD2	ATG4A	DTX3	SERPINB12	CCDC151		UBQLN3	ABI3
	LOC124220	PHPT1	KCNMB1	DBX1	ANTXR2	FAT1	TMC8	PLAC1		TBX4	MAP1A	CBX1	PLK1S1	KCNMB1	PTH2R		YPEL2	ARGLU1
	HRG	PFAAP5	C20orf39	UNC80	PAX2	CCT8L2	LOC100128076	AGXT		GNRH2	FPR1	H2AFX	AFAP1	TIGIT	RAB39		NADK	REPS1
	EPOR	CHRDL1	POP1	LOR	CDH3	FAM181A	KIAA1147	CLIC3		FGF2	C1orf80	HRH3	DYNC1I1	KRTAP1-5	LTBP4		TBC1D26	LOC101928437
	FOXH1	PCTK3	TGM1	LGALS3	KCTD2	PDE6B	SUNC1	NGEF		SERPINF1	RAD23A	SYNGR3	GRINL1A	MIR516A2	BNC2		DDR2	KRTAP4-9
	WFDC13	ABCB8	HDAC9	TADA2B	C3orf26	TMTC1	LYPLA2	CACNB1		RGS17	FAT	NDUFAF1	PHYHIPL	ZSCAN23	ELL		OR8S1	LINC00944
	SERPINF2	INSM2	PDHA2	ZNF43	ZBTB7B	CAMK2A	ZBP1	RAB24		MYLK	KIAA0090	LTK	HCN4	EFEMP1	MRO		OR5K2	SNORD114-31
	C7orf16	MEOX2	MT1F	ANKMY1	RET	LTBP2	FKBP7	TSPAN16		XLF	MB	CACNA1H	HCN2	C13orf29	C11orf87		SLC33A1	RFX3-AS1
	MPPED2	ARMCX2	RDH8	ZNF671	HAND2	EPHA8	OR5V1	LSP1		DDEF2	XYLB	HPN	BTG2	PTK6	KCNK17		C3orf77	GPR158
	ACRBP	TANK	ENPP7	ASTN1	UQCRFS1	BMPR1B	SPAG16	SULT2B1		ZNF71	CXorf15	CLDN19	UNC5A	TFAP2D	DGKZ		DHX32	LY86
	TBPL1	PHACS	LRRC46	GRM6	KRT7	GALNTL2	OLFML2B	INPP5E		TAGLN	ZNF267	TEAD1	DNER	FN1	PITPNC1		FAM83C	ZSCAN1
	CD22	GPATC3	CDC27	PHLDB1	EDARADD	MCCC2	LGALS14	RNF8		ANKMY1	OSCAR	SS18	SIRPA	TEAD4	IL5RA		CHRM3	ADGB
	CHST13	SH3PX3	SCO1	MUM1	ICA1	ETV5	FOXN3	RPL3L		ANGPTL1	NXT2	PRG2	GPX7	CDR2	GALNTL1		OTOL1	BPIFB1
	NRM	CNGB1	C1orf71	BAT4	XPO7	UOX	GK2	COL6A3		NEIL1	ARHGEF18	CORO1B	PTPRE	C1D	CLSTN1		DDAH1	OR14J1
	CLDN3	LOC134147	IVL	MDGA1	NHSL1	SHQ1	TNP1	SBP1		CILP2	HBG1	FGF1	C7orf25	RGPD3	OLFM2		BLVRA	BPIFB2
	GFRA2	WNT5A	RABGAP1	SPATS2L	COL22A1	A2BP1	BEST3	ADORA1		ZNF175	FAM57A	OCA2	KIAA1704	KIAA1755	KIF13B		SNORD115-41	CISTR
	GLTSCR2	RBMS2	KRTAP9-3	TUBA8	TMEM62	CACNA1G	GJA1	SPANXD		PCGF6	ITLN1	IL24	GRP	LAMA4	RASL10A		CFLAR	ZNF32-AS3
	FLJ26443	CEACAM8	OR5I1	SAFB2	FAM190A	ITGB6	EPHA8	NOS2A		LTC4S	ACTL6A	TSR1	FAM35A	BMPR1B	NLGN2		PKNOX2	PTCSC3
	STEAP3	SEMA3E	TFF1	EPO	LASS4	ESR1	PRND	TPO		CDH26	LMO7	C1orf166	RPRM	RSPH3	BARHL1		PTPN14	LRP1B
	MGC10911	DDX10	GYPA	UBE2D3	CDH8	YEATS4	C15orf60	KRT8		PTPN5	KRT25C	GAMT	CALY	OSBPL3	ZNF667		FSTL1	ANKRD20A3
	GAS2L3	BOC	C6orf15	C2orf55	C15orf51	PHACTR3	C5orf23	TOP1MT		ZNF530	YIPF4	NNMT	DBC1	COL29A1	AGAP3		GALNT10	NID1
	DSG2	ADAMTSL5	MKRN3	C4orf10	UNC13A	C14orf132	OR4X1	RAB25		KCTD12	GNPNAT1	ATP6V1B2	ZNF257	GPR85	CYB5B		CYP1A2	C9orf170
	NFE2L3	SCARA3	TEB1	FGFR4	GOLGA9P	INADL	SLC12A7	FLJ36004		RGS14	TSPAN32	BCL2	HOXB9	S100A3	MTNR1B		DUSP13	SPATA17
	PHLDA2	C17orf81	CHAC1	SOX2OT	ALPL	UST	SOX11	AMPD1		KIAA0196	HTR3C	FLJ20032	MIB2	CUGBP2	TLL2		SND1	ANO2
	GDAP1L1	SHANK2	MUC7	SPPL3	LOC285768	PLXNA1	RNF122	CDH20		S100A7	DKFZP566N034	OLFML1	ZNF793	LOC100126784	LRIG3		CDCP2	SLITRK4
	ETF1	ZPBP2	XCR1	UBAC1	DFNA5	GBA	LDB2	MTSS1		PABPC3	EPN3	C18orf19	THOC1	RAPGEF4	DOK7		ISCA1	LCE1C
	HMG20A	RYK	CGB1	MIR548G	LOC100126784	SERPINA11	DEFB122	FCAR		ADAM8	BTNL9	SUPT4H1	DDX41	RPL13AP17	NEDD9		SPTB	EXOC3L2
	NDRG1	MGC16291	PAQR7	NUAK2	NCALD	TMEM200C	ITLN1	FN3K		SPACA3	JRK	PRSS21	BACE1	IL21R	TWIST2		TBC1D28	TMEM128
	CD37	C20orf152	WDR21C	MYO1B	SLC29A4	MIR526A2	ACSM5	GNAT2		PYDC1	ASB16	CDH24	LPP	SEMG1	DDX6		RNF113B	MIR646HG
	FCGR2A	PRIC285	CD4	IGSF21	KCNJ12	EPS8L2	RIMKLB	KCNJ9		HPCA	RBAK	PGRMC1	ANKRD34B	CPLX2	REPS1		EMP1	KRTAP25-1
	FKBP9	M6PR	UBE3B	ZNF804A	CMYA5	COL8A2	FIBCD1	CSN1S1		INHA	ATPIF1	KLF13	CDH22	IRS2	APOLD1		VWF	ZCCHC18
	WASPIP	DSG4	COL17A1	MYF6	PTPRQ	CHPF	KLHL1	GPRC5D		C3orf62	PDIK1L	40065	OSGIN1	KRT7	LRFN2		ITGA11	ACSM4
	TSPAN8	CCDC22		ZBTB46	GNB1L	FMO6P	CEACAM20	RHD		PLK2	PTPU2;	ARHGDIG	SLC9A2	ROBO4	COX10		SEL1L	EHD4
	KLK2	THPO		MAP3K7IP2	ATP11A	NEFM	C2CD4A	CUBN		GPR25	KRTAP19-6	FLNA	VEGFB	MYEOV	FAM78B		TSHR	LOC100128164
	C20orf135	VSIG2		ARMC4	EOMES	MALT1	UBQLN3	NBL1		NIF3L1BP1	ACAT1	FGF20	HCG9	NT5E	NCK2		SDCCAG8	OR2A2
	CYP7A1	TSPAN15		GOLM1	SRRM3	HEPHL1	PPFIA2	HDAC10		PRRT1	RYK	MS4A2	SST	MYCBPAP	LOC283392		TRAM2	KALRN
	SNX4	ZNF272		CALD1	ABL1	RNF150	IFNA8	AYTL1		PPARGC1B	ATG4C	MYNN	RFC2	PNLIPRP3	UQCRFS1		TRIM62	IL23R
	TIAM2	HCLS1		CSK	RPSAP58	MAML2	LOC440040	SERPINB2		MSI1	NDUFS2	ZNF167	FLJ12825	USP6	ANK3		NCL	KRT27
	ASIP	AMY2A		KCNK2	C9orf4	CCDC132	HEPHL1	ASGR1		GARNL3	RNF14	PCDHB2	CARD11	PLEKHM3	CACNB2		LOC729668	TNN
	YSK4	CD79B		FZD10	CHST1	C1orf55	C13orf33	ABCC12		MIPOL1	PYHIN1	IGFBP7	PNRC1	GPR113	LRFN5		ENOX1	LRCOL1
	PPEF1	FAM89B		EDAR	LHX4	GOLGA6L6	TNS1	SLC23A1		H2AFY	WBSCR14	SLC9A1	GAB2	MIR1295	PBX1		SLC25A3	PLCXD3
	SRPX2	CTBP2		TRAF7	CHRDL2	TMCO4	KLF17	LOC400986		CRHR1	ACTRT1	CSPG6	PYCARD	KNTC1	ALK		CASP4	PDGFD
	TM4SF5	IL18BP		NLRC5	CRH	NBEAL2	FUT10	REXO4		TRAF1	LOC284912	MED18	ZNF880	SCGB1D4	IRX6		LOC388387	RPL23AP82
	C21orf129	DYRK3		ANXA13	C2orf81	TICAM1	PRSS1	NELF		FLJ20920	C10orf77	MKRN3	GJA4	ETV3L	MAP3K14		ADAMTS17	LINC01539
	GPR132	NUP155		PLEKHG2	NPTX2	PGLYRP1	ANKS1B	UGT2A1		KCNK5	ZNF553	SLC1A1	SEC14L1	MYH11	LOC100271722		MYLIP	PREX1
	FLJ37549	CLEC2D		CHRDL2	TMEM35	PLEKHG5	ZNF532	SLC14A1		PTGDR	IL26	C1orf118	TMEM51	CEBPE	GRM3		ADK	CCDC60
	GALNAC4S-6ST	TBR1		FOXN3	P2RX2	KCNH3	OR2T33	XPNPEP2		SMARCA3	CLEC5A	TACR2	FOXQ1	KIAA1671	QRSL1		SPRY4	ZNF423
	REGL	FLJ25422		RASL10A	MIB2	FABP1	ZNF704	MYL5		C6	SRXN1	EN1	UHMK1	ZFR2	ARSI		ODZ2	CD163
	OR2K2	K6IRS4		MEST	HHAT	ADAMTS12	FOXN4	NALP6		GDAP1L1	FLJ23878	C1orf135	UMOD	COL4A1	GLYATL3		ARL15	MMP13
	P2RY2	GPR101		ASS1	MESTIT1	CFHR4	TNF	RASGEF1A		TGFBR3	C21orf86	ITGB3	KIAA0427	FAM126A	GPRIN3		SLFN13	MYO18B
	L3MBTL	FAM18B2		TNFRSF10D	NUDT10	DISP1	C13orf36	BATF		C20orf149	ATP1A1	WDR78	FEZ1	KIFC2	ACSL5		LRP1B	TBC1D5
	TTC1	RBBP9		FAM150A	CDH10	RFTN1	MIR516A2	SCAP1		TNFSF12-TNFSF13	ZBTB11	TSGA14	MCF2L2	LOC441601	EPB41L2		SLC39A3	JPH3
	CRYBB1	LYPD5		CNOT1	STK33	KCNE1	FBRSL1	MAG		NEGR1	WDR7	BOC	EOMES	RNF220	GSTM1		OTOA	ADGRG4
	NFIB	LSM14A		FOXB1	FAM185A	SYNPO2L	KCNN1	TGIF2LX		COCH	MTCH1	CD248	SHC3	VN1R4	TRAPPC9		CDH4	MYO16
	PSTPIP1	HIST1H4I		EVX1	KCND2	LYPD6	RRBP1	IL28RA		KCNJ9	PPBP	FBXO7	ZNF593	XIRP1	SOX1		UBE2CBP	GC
	PSMC2	SNF8		AKAP2	DAAM2	FAT2	HSD11B1	TCF1		DACH2	HIGD2A	GDI1	PRDX2	HS3ST4	CAMK1D		ZC3H10	TRIM15
	XKR8	KLF5		SALL4	TCF4	LOC728606	CMIP	ACADVL		NALP6	C19orf21	GFRA3	VPS45	OR10A3	KSR1		C8orf84	RXFP2
	OLFML2A	RALGPS1		KCNMA1	TBC1D4	PRODH2	GRK1	OIT3		GGTL4	CYP2S1	HS6ST3	FAF2	CCDC30	DEGS2		PIPOX	SUSD4
	PLK1	CCR8		ZNF440	RTN4RL1	PKD1L3	C6orf89	IL1F10		HOXD8	C10orf35	SNAI2	ATP2A1	OR8B3	EGR4		MEG8	B3GAT1
	TMED6	SMAD6		HFE2	LOC440910	CES7	RAB36	MGC35212		DISP1	FLJ10996	FLT3LG	C2orf70	PFKFB3	RGNEF		LRRN2	IL25
	CX40.1	CAMK4		RASGEF1A	C6orf223	RBCK1	LMO7	TRPV5		C21orf81	DSCR6	IMMP2L	NAGK	FAM65B	RP1		C10orf57	GRIP1
	CAPN9	KL		ZBTB40	IRS4	ELFN2	HSPA8	K6IRS3		GLTP	NBPF3	LPP	ZNF256	ABHD12B	C10orf46		PLAC1	NOVA1
	RLN3R2	LRP2		LYST	LRRFIP1	GABRA6	NDST3	KLHDC7A		DYNLRB2	UROC1	NOL9	DUSP26	MED16	OTX2OS1		TGFBR2	MGC57346-CRHR1
	FLJ23322	HCK		TRIM54	ARSI	RHAG	SELV	DNASE1L2		CHRD	HLA-DPA1	P518	CLEC4G	LAYN	AP1B1		KRT222	SCGN
	SMAD9	PSTPIP1		EMB	CPLX3	MIR655	TXNRD2	MGC10993		IL20RA	PJA2	NME5	H1FX	LOC253724	OSTalpha		TP63	CXorf36
	CREBBP	C1orf61		RGS14	TCEAL6	C6	SLC44A5	NAPRT1		ADAM11	ZDHHC19	CXX1	RBPJL	POPDC3	ITGB1		LCOR	CCDC7
	CLPS	EPN3		AKAP12	LOC100130872	FAM176A	MYC	CBR3		DHX15	HEBP1	CACNG2	EPHA10	ARNTL2	CDC42BPB		MED16	FILIP1L
	KIFC2	ORMDL3		ACSL6	TTLL5	FGF19	TNFRSF9	ANXA13		SEC22L3	GLUD2	GATA3	ZFP42	DNAH10	RGS3		ARPP-21	LOC285768
	CLDN1	ABAT		CRH	ZNF521	CUL4A	C16orf89	PDE7B		QIL1	IL3	MYBBP1A	KCND2	IFT140	CDK18		HMHB1	LHFPL3
	C5AR1	PROM2		SPRED2	KIAA1257	NHSL1	TCF7L1	TLCD1		PLTP	SPN	CFL2	CHRNE	KRTAP20-1	LRRFIP1		MLKL	SLC8A1
	PROC	NRCAM		TBX21	AP2A2	SYPL2	MS4A15	TXN2		MRPL28	STK3	PRPSAP2	SYCE1	TTLL8	ETV5		APOBEC3D	MYH13
	PPP3CA	SYT2		SNX33	RPRM	SPTBN5	OR10X1	MGC34824		PHLDA2	RSHL2	GSTM5	HMGN1	NDRG1	C11orf2		MGC2752	GPC3
	BTNL9	SOX30		C19orf29	CALCR	OR10C1	BBS2	PARVG		PTPRH	SERBP1	C14orf132	RFC4	ELFN1	PDZD2		LPAR5	SPATA31E1
	SULT1C1	ATBF1		C4orf49	BNIP3	MUC12	CDC14C	SULT2A1		PAX8	C9orf78	IRX2	CUTA	SEC14L5	ABL1		TK2	C7orf66
	MTM1	KARS		POLR2B	C10orf53	PTPRS	PCDH24	KNDC1		PBOV1	PRSSL1	OFD1	BUB1	TEX14	SOX14		SPINK7	GRIK3
	ASCL3	NEUROD1		BTG2	CDH18	PDE6G	MIR520C	SSX4		OXT	C11orf49	PRKX	GOLSYN	BAX	TXNRD1		CNR2	HTR5A-AS1
	CTDP1	C1QL1		CAND2	CDKN2A	SYTL5	SOBP	TXLNA		SOCS2	ALDH3B1	EXTL1	APBA2	RFPL4B	KIAA1671		GNAT1	LINC00571
	SLC16A5	TAL2		HTT	CLK1	VENTXP7	CCDC62	PPM1A		PLXDC1	DLNB14	DGKZ	C7orf50	PLD1	PPARGC1B		37226	KRTAP27-1
	HCP5	KCNIP2		RFC4	TRIO	CAP2	C16orf73	SETX		ANK1	ACPP	GYPC	FOXA2	SSX7	C7orf41		MYO7B	RIMS3
	SYK	RTN1		IGF2R	POM121L2	ATPGD1	EFNA3	SYT8		PLEKHO1	ENTPD2	TESC	ATMIN	CNIH3	HOXA4		VPS52	CNTN2
	MOCOS	TNFRSF14		LASP1	ZNF530	EIF2C2	OR4C46	PTPRH		LRRC54	CRB1	FECH	UTP3	ITGAE	MMP23A		KCNJ9	RASGRF1
	ZD52F10	SFTPG		ADAMTS20	YTHDC1	OR1F1	CD300E	GAB1		KCNA7	ATP6AP1	JRK	HSH2D	PLA2G7	MYF6		CRYL1	MIR1261
	GUCY2C	FLJ20245		WNK2	ELMOD1	LHFPL3	PLEKHG5	KLK3		EIF4E	SEC14L4	SEC11L1	STYX	ZC3HAV1L	DOCK10		C19orf21	CHST9
	CUBN	KCNC1		PHTF1	STARD8	PROX1	WDR59	GZMM		IL1RAPL2	LRP2BP	FOXN4	FZD6	ZNF572	SOX5		TANC2	MRC1
	PGDS	HIST1H3A		CDC42BPB	TNFAIP2	RAB20	SCGB1D4	VNN3		TSP50	GALNT1	GFAP	PFKFB4	C13orf35	ULBP2		CCDC88C	TOR1AIP2
	PTCRA	SYT10		NPAS4	C20orf117	LOC285419	MIR548N	IL17RE		PNCK	TP53TG3	DZIP1L	DENND3	LAD1	DIP2C		LOC93432	TOPAZ1
	HSDL1	MS4A12		N4BP2L2	ITGA2B	SERPINA9	RP1	SNAPC2		LPL	CAMKK1	MGC15476	RRM2B	OR5T3	AMOTL2		FAM188B	LINGO1
	LOC284837	TXK		SPATA13	TMEM163	MPRIP	TRPC6	IL18BP		KCNS3	CLIC1	MGC21830	DIDO1	TMTC1	LIMD1		VSTM2A	TMEM233
	WDR44	HOXD4		PIK3R5	LIME1	MYO3A	KIAA1274	CHMP7		C10orf99	DDR2	SMARCA3	KIAA1244	NFE2L3	SLC13A5		CHRNA3	FBXO36
	PLK2	CD160		SLC22A17	STX1B	OR5A1	MMP2	PDZK1		GCNT1	SIGLEC7	TCF3	RYR1	MIR520B	CCDC88C		APOBEC3A	ACSM2B
	PCOLN3	KCNJ5		PREX1	VGLL2	NECAB2	RNASE10	SCN2B		STK3	SFTPB	ZNF710	SUSD4	MTO1	MMD		RASGRP2	LMNTD1
	EPDR1	LGI4		TIGD5	NFIC	LHFPL2	DENND1A	CCL2		SERBP1	IKBKE	COL7A1	THAP5	SFN	TMEM145		TEAD1	C10orf105
	PTPN9	ICAM5		OTOP1	SERPINA12	TFF3	DEFB125	HAK		TSSK3	ANKRD1	FIBCD1	ATP6V1B1	MMP1	MMP11		ROR1	GABRB2
	INHBE	MATN1		SLIT1	STOM	SCGB1D4	FLJ30058	MPV17		EIF2S3	WDR68	TREX1	CALM3	C6orf132	PIP5K1B		IPO5	LINC00368
	HSD17B2	CENTD2		NCAN	IRF2	KLRK1	HSD17B8	C3AR1		CSPG5	RNF138	GSTZ1	ARL5A	LPO	SOX2OT		APOBEC4	AWAT1
	LCE3A	IL27		YBX2	C9orf47	A4GNT	ITK	LOC148137		RAB3C	PKD1	MRLC2	BCAR1	C10orf50	C9orf106		SLC37A4	CYTH4
	UHRF1	APS		CLGN	TCEB3	C17orf106	FYCO1	CCT6A		UCP1	C12orf4	FOXC2	NFIC	GRHL2	RFX1		PDE11A	LOC100506023
	NME7	ZFHX1B		SLC30A10	FZD7	IL1A	RIPK4	IFNA4		H1F0	DMBX1	CDH6	LOC100130987	SNORD115-14	SIX6		FBXL13	LINC00836
	MCM2	CDC25A		FAM40B	PDCD4	ATXN7	UST	ACSM1		ELA3A	C20orf43	ADRBK1	PHLDA2	TNFAIP8	VAX1		GRIN1	NPS
	AMPD1	SMARCA3		RAB39	BMP8A	CLU	CCDC129	GIP		NKX6-1	FGF6	SMARCD3	ZNF843	IVNS1ABP	TM4SF1		RASSF3	LINC00632
	OS9	EYA2		AMZ1	FAM19A1	FOXR2	LOC154822	PSTPIP1		TNFRSF17	TNF	RNASE8	NMUR1	MIR1256	JAKMIP3		PPP4C	LOC101928700
	SLC5A5	CYB561D2		LOC200726	EEPD1	STK31	OR6K3	SLC24A5		VASH1	GML	DEXI	DOCK5	SNORD115-6	HIST3H2A		FLOT2	IL12A-AS1
	PAGE1	PHYHIPL		ZCCHC2	SLC45A2	SLC44A4	MIR891A	CSF3		WASPIP	P2RY10	RNF185	PPP1R14A	CCDC40	CYGB		MAP1B	AEBP1
	OLFM4	INPP5E		ZSCAN12	HLA-G	C14orf38	ADAMTSL3	GLTSCR2		USHBP1	GAS2L2	SERPING1	ACBD6	SLCO1A2	NKX2-6		WFDC10B	SNORD115-33
	KCNK10	CNOT2		RBBP6	NTF3	PCOLCE	INS	C10orf125		SAMD11	TMEM10	DCTN5	MRPS31	SNAR-G1	NEURL		LGI1	GCSAML-AS1
	SERPINA10	KBTBD5		LRP1B	SLC6A4	SLC40A1	SNX33	BTC		WHSC1	AGER	PLOD1	RFESD	EFCAB3	ZNF578		PLXNC1	KCNK16
	PAIP1	POU3F2		CLDN6	NRXN1	ANXA6	TNFRSF1B	PPP4R2		STC2	ORM1	AP1M1	ARGLU1	NXN	LIMCH1		C3orf17	PNPLA7
	SURF1	CRB2		CTBP1	SIRPA	DSTN	CAND2	OAS1		ADAMTS7	LARP1	FASLG	NEUROD2	PPM1L	GRIA2		SLC6A1	DEFB122
	P2RY14	CLDN14		ATP10A	CCDC140	LOC90246	KCND3	MYBPC2		C18orf4	SLC22A18AS	EIF2B3	VSTM2L	METTL9	ARX		SNX24	GATA1
	ADH6	C12orf23		EPHX3	PRLHR	C6orf57	DNAH11	CCDC63		WFIKKN1	GCNT3	KIAA1012	FAM196A	IRAK2	BCAR3		C13orf35	MTRNR2L8
	TSPAN7	MYOCD		FOXD3	ALOX12B	ZEB1	C11orf75	ATM		KIAA0980	ELF5	ZFP37	SLITRK1	WISP1	TNFSF18		ZNF619	PMEPA1
	GJB5	PAG1		PPFIA2	SLC9A3R2	OTOA	OR4C3	UNQ473		MRPL20	TSKS	DCHS1	CHD4	SNHG11	PDZK1		BFSP1	LELP1
	GPLD1	RASIP1		C16orf45	ST8SIA2	CCR2	SFT2D3	ChGn		CNTFR	DEDD2	ALG1	LRTOMT	C10orf53	LOR		KIFC1	SLC24A4
	C6orf25	C3orf14		ENO1	OLFM2	GRAMD2	SPANXN4	LRRC21		CAPN2	NPIP	C14orf173	NPAS2	S100A7	HAPLN4		LOC653486	LINC00363
	TNPO1	ITGAE		MOXD1	ZNF790	TSTD1	MARK2	RPL31		FLJ14834	NT_008818.15	GLT25D2	SPC25	FAM9A	PPP1R14D		TTLL3	LOC101929312
	UNC93A	CRABP1		DLG4	EIF4E3	KCNK16	CACNG5	PRSS7		TFAP2A	C15orf32	DKFZp727G131	FAM63A	PRR16	ANXA6		AJAP1	LINC00474
	GPRC5A	CDK2		STAMBPL1	SIX1	COG3	GOLGA6L6	PABPC1		BAI1	PPME1	KIAA0090	CNNM2	PTCRA	PRKCB		IGSF22	DOCK4
	PLXNA4B	MTNR1B		NVL	ZNF354C	CHMP4C	MRGPRG	ACMSD		NFYC	CTAG1B	B4GALT1	MNX1	TMCC1	OTP		ARHGAP21	RAB3B
	BLR1	IFNK		TRERF1	RHOT2	NEUROD4	NYX	UNQ5810		C6orf145	MYADML	CHST8	LYRM5	TRIM29	CLEC4GP1		ETFDH	CNRIP1
	CEBPA	SPIN2		NACAD	IZUMO1	EVC2	ROBO1	ZNF324		FAM62C	GALNT7	RANBP1	TMEM65	TRIM50	SDHAP3		KIF5C	WDR49
	FANCF	PTK7		LOC440926	GRIN3A	C21orf54	LRRK1	MOG		SPIN2	LRRC21	EFHD2	CDA	TMEFF2	REPIN1		PCGF3	HPN
	FECH	PDRG1		OPRM1	ROBO1	SLC26A4	MAGEC1	NANP		CHMP4C	AMY2A	UBE2L6	PPT2	IFLTD1	CYP1B1		PRKDC	GUSBP10
	ARSD	WISP2		INSM2	HMX3	COL6A3	ARTN	LOC57149		SNURF	LGALS3BP	UNQ2446	AMIGO3	RTP1	TOP1MT		CACNA1G	LOC101927588
	CAD	PALM2-AKAP2		GNAL	DEXI	MIR496	FAM180A	P2RY14		LOC284948	GALNT12	LIPE	TFAP2D	SAA2	WASF2		GAR1	ST3GAL1
	CDSN	DNASE2		RFTN1	HHIP	MOSPD2	KALRN	HSD3B1		KIAA0020	CEP72	GDF3	RSPO1	FFAR1	LOC100188947		RYR2	RADIL
	TM7SF4	ZC3H11A		FSTL1	EPB41L3	XKR4	SERPINB12	KRT2A		RAB5C	C21orf99	EML1	ZNF549	TWIST2	KIAA0427		CDCA2	CD300LG
	MPPED1	CTSH		GJD3	GRHL2	PROKR1	ABCA17P	MGC23244		EN1	LDHAL6A	P15RS	ITGA6	PDE4D	MGAT4A		LIG1	SFTPD
	SNTB1	PAOX		PNMAL2	BAT4	LOC100128076	ZNF135	MYH3		IPF1	GNAL	HBA1	ALAS1	SLC5A8	KIAA2013		ABHD3	OLR1
	MATK	HSPA2		NLGN1	ZNF773	XKR9	AVPR2	ARHGAP8		TRERF1	FLJ45717	CCL14	CXCL3	SYT4	EPHA8		GSTA1	ENPEP
	PLEK2	ADH5		UTF1	ANKFY1	COL12A1	BMPR1B	HRASLS5		ATP6V0C	GPR56	WDR76	EPHA7	ADAMTS5	BDNF		LOC400804	LOC101929284
	SASH1	C16orf46		POLS	HS6ST3	PPFIA4	IL22RA2	PXT1		CHGA	SIGLEC10	NMUR1	FAM131B	SCN4A	FBLN2		CALCB	CRX
	ARMCX6	TAC3		SLITRK1	HEPACAM	NR1I3	ERG	IGSF11		CPZ	CPA1	ZNF643	DLK1	OR2T27	CREB3L1		ARHGAP27	PKD1L2
	CALCB	HTLF		HOTAIR	SSH1	WFDC6	LOC146880	CA2		EFNB2	KRT16	DMRT2	SCYL2	C16orf82	ARRB1		POM121L4P	MYH11
	SNAPC5	GLYCTK		ZNF418	LYNX1	SLC26A3	PPM1H	SIRT6		LOC161931	PNLIPRP1	BIK	VPS28	LRFN2	ECE1		ADAM28	OR13G1
	FAM12B	GIF		GRM5	ZNF471	C3orf67	ARNT2	EDN2		IRAK3	USH3A	MTERF	FOXK2	ZC3H4	KIAA0895L		ZNF157	OR52N1
	RDS	MYO1B		ZNRF1	PTPRF	TRPC7	ADAM28	SELL		PCDHB11	SLC22A11	IL12RB2	NDN	PAK3	CALY		HERC6	MRPL13
	SBSN	ZNF559		KCNB1	PTPRN	FAM25A	C19orf46	SEC14L3		MYEF2	MBD3L1	RAB39	ZNF177	HLA-DPB1	CLEC11A		GALNTL2	FLG
	CAMP	CCKBR		UNC5B	ARID3A	EFNA2	LOC150622	ESM1		OGN	GPR37L1	raptor	PLEKHN1	MIR548F1	EDC3		CRIP2	OR5K2
	F9	MAP2		CALCA	ZADH2	PRIMA1	SFTPB	ZNF206		BCAN	CSTB	GABRQ	ZNF696	C20orf151	LRFN1		SPERT	SORCS2
	EDNRB	SLC2A1		GRK5	HRH3	MSRA	DNMT3A	TRPV6		DHH	UNQ5810	DKK3	CNOT1	C14orf105	LOC400043		ZNF727	CHRDL1
	ZNF219	CHRNA9		GNA12	CCDC57	SPOCK2	RPL23AP82	C8A		RYR1	MAGEA6	LRRC42	FLJ36000	CAPN14	GFRA2		KCNB2	SAA2-SAA4
	TGM1	C14orf111		PPFIA3	CACNB1	HEPACAM	UBE2L6	TEB1		DCX	BCAS1	PARK7	GNAQ	MIR489	GCM2		PGF	LOC643711
	NENF	SH3GL3		KCNN1	TRO	BLK	CLEC4E	IL18		ATP2A1	ETHE1	ZNF688	PNMAL2	SAMD12	LGR6		MAP3K13	LINC00494
	GLP2R	HIST2H2AA		COLEC12	TOX2	DLG4	VIPR2	AP1S1		HS6ST3	IFI44	DCUN1D1	GRIN3A	AMY2B	IL11RA		UGT1A8	OR7D4
	PRLR	GJA4		TMEM35	PCDH1	SGK2	MC3R	ODZ1		TFAP2E	SMPDL3A	RUFY3	MAP1B	ICA1	SNTB1		KBTBD11	C1orf95
	ZFAND1	CORO1A		LOC100132215	TRIB2	PURG	CD1C	GPR56		TPM4	GFRA4	BCDIN3	LOXL2	TGIF2LX	HOXC9		CD2	LINC01257
	SIRT6	GPR68		CCDC140	CDK6	CCDC91	GPR115	KCTD17		C10orf33	DSC2	LY6E	GRIN1	BCAS3	DCUN1D1		CLIC1	MIR2114
	GPR56	FKBP1B		PABPC4L	XKR4	TMEM170A	PRIM2	UBIAD1		XYLB	SHRM	TNRC4	STAU1	NTSR1	DBC1		PRDM2	MIR6722
	LOC165186	RCN3		DZIP1	ZNF814	DVWA	LOXHD1	FMR1NB		FLJ46156	PIK3C2B	ANKRD20A1	LPCAT3	SCOC	HSF4		GRPEL2	COX8C
	LOC119710	NAGA		SLC27A6	SYT1	PLB1	SNORD113-6	SLC37A4		SLC28A2	ACR	FIBP	FADS2	PLCH2	TIMP2		GRPR	SLC6A1
	C21orf123	CYP3A43		DIXDC1	EGFL6	SSBP3	HTT	B3GALT1		LPHN2	ALX4	ABCB4	MAEA	DCT	NEU4		GMCL1	LOC101929427
	ADH1C	PCSK2		TMEM90A	GPT	C9orf139	ABP1	TAAR1		SCNM1	ABR	GRM1	RAB1A	MAGEB16	LBX2		EIF4E3	RNF17
	OAS2	VCPIP1		ZNF256	C9orf129	MBNL1	AZGP1	MAP1D		MAP3K14	PVRL4	SFRS2	MMP15	ZMAT1	CTNNA2		NAT1	AMMECR1
	NDUFA5	GRAMD3		ODZ3	ZIM2	ENDOD1	WDR49	C15orf5		HAL	CRY1	GNG8	RAB3C	GPR133	IGF2AS		NMNAT3	TPO
	SEZ6L	PTPN5		NDST1	SOCS3	OR2B11	ANKRD9	EPHA2		CTNNA2	C22orf15	AP3M2	SNX7	LOC407835	IGSF21		TCF7L1	ADNP2
	SEMG2	SVIL		ATP2A3	FLJ22536	CREM	C20orf107	CCIN		F11R	RPL4	LATS1	ARHGEF10L	KIF2B	ARFIP1		ZNF644	FAM159B
	PRLH	WDR40B		RPTOR	LOC400043	PLD1	C3orf50	TMC6		DHDDS	CGB1	FIGNL1	ST6GAL2	FAM24A	TMTC3		ATPGD1	MTNR1B
	H2BFS	ASB6		MLXIP	EXD2	NR1D1	SPANXC	ANXA8		TTR	CDC42SE1	JSRP1	TMEM216	KLHDC4	CAST		CYP2E1	HIP1
	SCYL1	RGS3		SORBS3	CHRDL1	EHD3	NBEA	RPL23		GPR176	DUS2L	C1orf176	BCL7B	BAALC	SLC5A1		EI24	CLDN16
	TFAP2D	SSU72		NPTX2	CCDC40	TRPM5	SNORD115-40	CRISPLD2		ROR2	Kua	STT3B	PDLIM4	TRIM64B	ADAMTS17		TOP1P2	SSPO
	RIPK3	LILRB4		NR3C1	BTNL2	SPAG4L	BFSP1	PHLDA2		LHFP	B4GALT2	MGC34647	THRA	PSD2	BAALC		ELAC2	LOC100130587
	PRF1	C12orf31		MAP3K1	EED	RGMA	CDO1	CT45-2		CRY1	FLJ10925	APOC4	DBX1	PNPLA1	DUSP4		RGNEF	ZFHX4-AS1
	CACNG2	PHOX2B		MEX3B	CDC10L	SRGAP1	PPM1L	SERPINH1		FSD1	ZC3H11A	ZNF23	ARHGAP12	KRTAP21-1	ABR		CADPS	DEFB126
	VWA1	DISP2		SLC48A1	NEFH	MYO5C	FAM75A6	GGTLA4		C19orf26	FCRLM2	ST6GALNAC2	RFX2	CX3CR1	PLEKHN1		C15orf38	KCNC2
	LYG2	MAP1A		NPFFR2	GPR149	FBRSL1	NACA	GPR55		TRIM60	CRSP8	COL4A3	HAGHL	FAM186A	STBD1		TIPARP	MIR526A1
	LCP1	OSTM1		ENO2	MIR548F5	SLC30A3	DCTN2	KA35		PEA15	ELF4	LMAN2	CTSZ	SMARCD3	C3orf42		IFRD1	PHF21B
	SACM1L	SLC6A5		EBF4	PCDHGA2	AGAP1	PAK3	HIST1H4K		FLJ46247	GBP4	FGF11	HLA-C	CPOX	SCRT1		SLCO1A2	SCGB1D1
	TACSTD1	LOC93343		TOX	EMX2	PRAMEF11	INS-IGF2	MYLK2		ARHGAP27	DSCR9	NPAS3	NSUN6	CACNB4	FAM196A		CNTN2	ZBTB17
	TUBB3	ARHGEF1		BHMT2	CCDC36	ANK3	MAPRE3	FFAR1		CDK10	RTP1	CD79A	DNAJC6	HTR3A	CRHR1		PEG10	LINC01375
	C7orf33	IRS4		FOXD2	DSCAM	TCF12	SND1	LCE1C		CDC42EP1	CBLN1	PRM1	ELANE	FAM196B	CCM2		ARHGDIB	KCNJ6
	KLF1	SESN3		GRID2IP	WFS1	MTL5	PARP4	NEB		LPIN1	NRM	RRH	SUZ12P	DNPEP	KIAA0556		ERN1	PPP1R12B
	PNPLA2	DNAJC6		ATP2A1	DRD1	HYLS1	HS3ST5	C10orf83		HEM1	FA1;	ZNF615	SVIL	SEMA5B	CTDSPL		DPCR1	TSGA13
	WAS	SPAG16		C7orf50	HHIPL1	PGD	PKNOX2	PARP9		NRG2	KIR3DL2	COL27A1	PKLR	FMO1	ZNF606		FGF6	OR1L3
	ECD	CSK		PKDCC	ZNF652	MGC27382	RIMS2	IL8RB		ENC1	NDUFAF1	HLF	INSL3	OCA2	CACNB1		AQP9	MIR147A
	SLC1A6	CLCNKB		HSF1	C17orf51	CCNA1	MIR518D	CX3CL1		CPT1C	SLCO1B1	SH2D4B	MLLT6	GABRA1	PPYR1		DNAJC17	PTPRZ1
	ICOS	TRIM9		NAP1L4	MGAT4B	GFPT2	GTF2IRD1	WISP3		CDX2	TRPV5	OLFML3	NOL11	CORO2B	WNT4		VCL	LINC00442
	ZNF75	LTC4S		EXOC4	ADRA1B	GOLIM4	C8orf47	BZRP		CCDC19	MRGPRX3	SLC5A5	RNMTL1	SLC39A4	ATP1B2		CBS	KHDC1
	DNAJC5B	C16orf48		MAMDC2	VTI1B	HNRNPAB	DEFB132	C5		SV2B	C9orf150	ZNRF1	BMP8A	CDK15	DMRT3		DBF4B	MIR7152
	OVOL2	VEGFB		GAS2L2	SNORA30	DCAF17	SPRED2	HNRNPG-T		ZNF350	KIAA1468	DYNC1I1	CALCA	PAMR1	RAP1GAP2		PLA1A	FMR1NB
	FABP6	PACSIN1		UBFD1	KIF18B	STRADB	NEK1	ZIC2		KIAA1984	SLC39A4	PIGH	THSD7B	MC3R	STARD13		ACRC	ZDHHC4
	HPS4	SUPT3H		MEI1	RESP18	CEACAM18	SNORD115-8	ADH6		CDH3	NPBWR2	MEGF10	ZNF781	CCDC36	LMO2		SERGEF	TRIM49
	SERPINB7	OSM		UBE2QL1	AIFM3	ANXA2	RGPD1	TXNDC3		SNN	DCP1A	PCM1	TMEM233	PON1	PAK6		SIRPG	CNIH2
	FMO3	FLJ21062		PTPRF	NRK	COX6C	SLC16A12	TM4SF4		FLJ39599	ANXA8	NEU4	LTBR	RGL1	LOC493754		MTHFD1L	SLC7A3
	WIPI1	C1orf150		GBGT1	CALCA	ATP1B1	OR2B3	MYH4		CXCL12	BNC2	MRPS21	MIR638	TMCO4	DLX4		HEATR2	OR8B4
	INSRR	TMEM85		CARD11	DSE	GDF1	TREML3	INHBE		ZNF544	FLJ20444	ALDOA	KCNK13	HIVEP3	PPP1R14A		LOC285692	CCDC37
	IQGAP1	NELL2		PDGFB	B3GAT2	CDH5	NGEF	AP1G2		ANP32C	C3AR1	LHX2	ZNF805	SCN3A	BMF		PNPLA1	C8orf88
	ARL14	COL16A1		NR0B1	AMIGO3	GPRIN3	KIR2DS4	CACNG5		WEE1	TRAF6	FUT11	FBXO17	CHRNB3	CDCP1		RAET1L	D21S2088E
	TBX22	KLF7		EID3	ZNF518B	MYOG	NLGN4X	CCL3L3		REEP2	ASCL3	PCDHB8	MOBP	RNASE1	FNIP2		KRT85	ADAMTS10
	FLJ20184	PYGM		COL12A1	C3orf14	BAGE5	FAM100A	PGCP		LHX6	MLLT11	PAK2	MAML2	TG	LTBP2		FLG	FCRL1
	PDHX	B3GNT6		TBC1D4	ZBTB46	HLA-DQA2	GRTP1	C10orf99		PYGL	MMP1	ADRA1D	BCAT1	DMRT1	TDH		NCRNA00171	GBE1
	C6orf69	NFYB		CCDC74B	NEUROG1	KRT26	ZNF341	RPL36AL		KCNK13	SFN	PLEKHA6	SAMD12	S100A7L2	PRKD2		BCL11A	LINC01029
	RAP80	PRKCDBP		FRMPD4	SEMA3F	MYOM2	KIF1A	GPR31		SLC25A15	ELF2	ESPL1	COL22A1	TMEM40	PTK6		CDKN1A	HMHB1
	NOS3	RAD18		TUB	ANKRD34C	AGAP6	RAD52	KRT25A		RNF182	RBM5	THSD3	ABCC8	MAGEA4	FAM184B		MBOAT2	MYH8
	FAM26C	C17orf62		GALNT2	FAM5C	AQP11	C16orf82	FXYD3		OSTM1	AMPD1	BNC2	TMEM45B	PBX1	FUCA1		TCF3	TBX21
	KLK12	FLJ12505		ZNF557	REXO1	TRIM2	UBD	PIWIL1		WNT3	TTC16	TAS2R48	NINJ1	FGF6	MICAL3		MRPL22	C10orf71
	XK	NTSR1		ZNF718	FAIM3	C6orf173	OR2T3	RNF14		RET	KYNU	KLK6	CCNL1	RIC3	TMEM229B		LOC154822	LOC102724511
	PAGE5	CA4		CA14	GUCY2D	PKMYT1	LOC116437	HYAL1		INHBB	C6orf182	HAND1	PAK6	GAGE2A	DYDC2		FAM172A	TRIM77
	FNDC3B	TMEM63A		CALCR	C3orf42	PIP	EYA4	MAGEB1		LIM2	GJB7	CCDC65	PRAC	ENO1	SH3D19		KCNH8	CGNL1
	SEMA3B	TOMM34		NFIL3	GRM2	KLF5	FIGN	SPATA12		ZNF501	NR0B2	ARL4C	DPEP3	PMCHL2	EIF4E		CHST10	TNXA
	KDELC1	TCBA1		KLF2	TP53I11	SLC1A3	AP3B2	TRIM36		RPL38	DHX15	SEC24D	HHIPL1	SLC23A2	ZP2		GSR	CD81-AS1
	SQRDL	FLJ36268		IRS4	CSDAP1	AKAP12	FLJ43663	VPREB1		BAIAP3	YIPF5	TEF	TBX21	MYF5	ELOF1		ALDH4A1	KDR
	LPL	ATP6V1B1		DLL1	CMTM3	TRIB1	SPZ1	NEUROD6		NFATC1	NES1;	KCNA2	LOH12CR1	CEACAM21	GABRA1		C22orf24	OR1J2
	CD3D	C10orf4		KNDC1	TRIM8	KLK1	SUCLG2	MEFV		CYP2A6	UNQ3033	HMBS	SNED1	IQCG	C12orf34		C1QTNF1	GNPNAT1
	PROKR2	FAM48A		C16orf80	TMEM63A	GRID2IP	BLCAP	AHR		FHL1	C8orf76	FHL1	ITFG3	ZNF804A	JPH3		S100PBP	NRG2
	RHAG	IMPACT		NECAB1	VWA2	SAMD14	OR2T27	NXF5		COX7A1	AMDHD1	HKR1	LAMB2	SACS	ZNF469		LDLRAD1	MAMLD1
	RNASEH2A	ZNF435		RBPMS2	RPS15AP10	MEF2C	CAPNS1	LGALS9		NDUFS2	FAT2	HPRT1	CACNG6	MAGEA10	ROBO1		TRIM27	OR51M1
	HTRA3	MFSD3		TTC7A	SLC6A6	OR52A4	TRIM41	GABRR1		EFNA1	TRIM4	PCDHB5	RBP1	BEND5	ProSAPiP1		USP32	FAM189A1
	RGS20	DFNB31		NDUFA4L2	ART3	PHF15	MYOM2	SYTL1		IL11	RDH14	ISYNA1	C15orf51	LOC100130000	ATP10A		POLR3C	STOX2
	TMLHE	VANGL1		SLC43A3	TRAF7	ATP5S	MACC1	RNASE1		ACTR5	HIST1H4D	TSPAN3	UPF3A	KIAA1026	NGFR		COMMD4	CIDEC
	NSUN6	BCL2L10		NT5C1A	MCF2	SLIT2	PAX4	TRIM17		TRIM54	SMUG1	AGER	MLNR	GRXCR1	LASP1		CAMK2G	TSHZ3
	CD209	SFRP4		INPP5E	CSGALNACT1	LRRC66	RASGEF1C	HSD17B6		TNS1	CNKSR1	ATRNL1	MIR203	GNGT1	ST6GAL1		TMEM67	FANK1
	NCRMS	RPS6KA2		EBF2	GNASAS	NDST1	FOXK1	PICALM		OVOL2	HTN3	ALOX15	HIGD1A	ZNF568	CCNJL		DNAJB6	GLIS1
	GALR3	HTRA3		AMIGO3	SNORD56B	GOLGA6A	APPL2	GJA3		DLX1	FN5	KIF1A	NEK6	LOC400804	C12orf42		JMJD1C	RNU6-81P
	RBM6	CTDSP2		TMEM218	VAV2	INPP5K	MIR449B	CARD15		CCDC63	EPB41L2	JAGN1	MIR596	PRDM6	KCNN2		NPFFR2	WDR11-AS1
	PHF20	RB1		AES	COL6A4P2	CD207	DPYD	DHODH		ZNF7	HISPPD2A	SEPW1	ZNF718	PROL1	CYP4F12		DNAH17	C14orf132
	ERBB3	RP11-450P7.3		USP24	PACRG	CLDN11	FAM83A	AMY2A		BHMT	SIX5	SLC39A3	TNRC18	ASB14	CACNA1C		ABCF1	DNAJC5B
	ODF1	TXNDC6		BMP2K	STON2	WDFY3	OR12D3	PTGDS		ASB2	TBC1D22B	ELOF1	CACNA1B	SULT2B1	CDC42EP3		C2orf57	WFDC12
	SLC27A2	SYT5		CARD14	TTLL8	AKAP13	CACNB2	FLJ46156		LGP1	F7	SOAT2	LAMB3	LOC150568	GRIK1		NHS	KIAA0125
	SPHAR	ZGPAT		PACS2	KHDC1	SLC2A5	EHMT2	SLC22A12		TFDP2	LOC126248	C9orf45	FAM13B	ABCC11	KCNAB1		OR7A17	PSG2
	LCE5A	PFN4		ATXN7L1	MAB21L1	RIPK3	ANKRD7	DCN		ST3GAL4	SIGLEC12	PCDH21	PSMD13	LOC285501	LPPR3		DEFB118	GIMAP7
	PCK1	SITPEC		C9orf21	PAQR7	TMPRSS6	C20orf151	FGD2		SLC10A4	C1orf150	PIWIL2	SUCLA2	VCX3B	CLEC3B		NELL1	PDXK
	IMP4	B4GALT6		FAM59B	C7orf50	AP1S1	POTEA	CEACAM3		DGAT1	CYP2E1	TM9SF1	MKRN2	ZNF662	LRRK1		ALOX5	LCP1
	GATA1	INT1		HOXC12	HIST1H2AM	BTNL8	C13orf35	SLC41A2		BMP6	GABARAP	TBL3	FAM46A	HIST2H2BF	CACNA2D1		NFATC1	MIR1257
	AVP	KCNK3		GPR37	SLC22A17	BCL2L15	LRRC6	BMP8B		KCNN2	ENPP7	AKAP2	RPS6KA4	RIT2	LAG3		ARMCX5	GPM6A
	ZNF445	U2AF1		ODZ2	PTENP1	CHCHD1	FAM169A	CD14		IL17RC	VNN1	CDK5R2	ZNF622	LAMC1	KIF25		TMCO4	LOC729296
	ARCN1	DNM3		GPRASP2	PSG9	GALNTL5	ADD2	DEFA6		CROT	PLEKHA4	ZBTB40	PLEKHA1	HCRT	ADRA2C		UNC5D	TASP1
	AARS	GRIN2B		LMBRD1	MIR1258	EPB41	TRHDE	WAS		TK1	C4orf7	SPARC	SEL1L	PRAMEF18	NTNG2		CNTNAP5	MMP1
	C16orf47	ABI3		PCDH11Y	MEIS3P1	BCL2L1	PATE3	LIPC		MRPS21	ADORA2A	ANAPC1	RTN4IP1	PTPRC	ST5		MARS2	THEMIS
	CD48	IGF2		ZFP28	GFRA2	ADORA2A	AHCY	SPOCK2		OSM	RHOQ	ZNF141	MACROD1	TCHHL1	GRIN3B		TPD52	FAM65C
	WRB	PEA15		TMEM215	NCRNA00092	ZNF385B	SLC12A8	HYLS1		SPR	GPR172A	CBARA1	ADCY6	OR51S1	EPB41L3		C10orf55	SNORD114-9
	GRM8	DAPK1		MIR1258	MYT1	NOS2	ITPK1	PECAM1		FLJ30707	LRTM1	HNRPM	TSPAN4	MIR187	TMEM131		RDH10	PNKD
	CNDP1	OTOP2		YTHDC1	EFHC2	ZBTB3	ASB4	TUBGCP2		SEMA3F	DNAJA4	C21orf84	BTBD11	MYF6	PIP5K1C		CNTN5	KIR2DL4
	DNAJB13	CENTG2		DAXX	NACAD	C7orf50	TRPC3	CHAC1		CHGB	KIAA1704	DKFZp451M2119	C1orf122	IRF4	TANC1		NAGLU	CNBD2
	ONECUT2	GTF3A		KIAA1609	SLITRK2	ERI3	OR4C12	GCNT3		EBF	FAM9B	C21orf124	TMEM53	CD1B	AKAP6		KLHL1	BCKDK
	CHAF1B	PHTF1		MBP	TBC1D3H	KCNK18	SPATS2	TMOD3		SPRR1B	PLA2G12B	DNAL4	CAPS2	CHST10	THSD7A		PTPRR	PDE2A
	SERPINI1	LYPLAL1		PODN	JPH2	CLDN7	ATP8B2	REGL		LIN7A	BDH	PIM1	HS3ST1	GDI1	NAALADL2		TPCN1	SLC13A4
	AGMAT	RPS27A		ABCC1	DYSF	ANKRD55	CCDC27	MGC15523		CXCR4	MGC33367	RUNX1T1	RIPK4	KAZALD1	RBM24		TLE1	LOC440173
	DDIT4	SLC2A11		RSPO1	LIN28	TRIT1	NBLA00301	PNMT		SYT4	H2AFY	KBTBD4	GFI1	LRRC30	LRRC4B		AFAP1L1	APBA2
	NFS1	KCNQ1DN		HTR1B	TRIM31	CMBL	GJB7	SRP68		VAT1	EVA1	MAD2L2	GABRD	KIR2DL1	C8orf42		RABGAP1	PRIMA1
	TRAK1	THRAP3		CDK13	LRCH2	BEND5	C22orf25	FLJ42291		FAM50B	ASNS	C9orf114	SNX13	PLXNB2	TNFSF11		ADAMTSL4	LINC01304
	HAPLN2	TNFRSF11A		EMX1	ZFP91	KDM3A	IL17A	LOC340602		LOC134147	TEAD4	MGC19604	ZNF667	CD300A	TTC3		MBD3L1	OR56B1
	EMP2	C9orf68		DSCAM	PGM1	KIAA0317	HEATR2	NBPF3		FLJ90805	GAS2L1	COLEC10	ZNF323	STAB2	MAP4K4		TMCO7	CCSER1
	TRPV3	KCNK13		BNIP3	SLC22A16	GC	VWF	PLP1		PRKACB	SLC44A5	PAFAH2	EIF2AK4	KRTAP19-5	PAQR9		TRIP13	PLEK
	C1orf179	ZNF580		TSPO	INPP5B	TRIM77	STEAP1	RPL38		CHML	IL22	LCN12	DDX46	MIR1283-2	PMEPA1		ZNF844	TMBIM1
	ANAPC13	DNM2		SLC9A2	RCSD1	CKM	SALL1	PLA2G2E		MKL1	POP2	JOSD2	C1orf92	PRSS45	EBF3		C6orf186	WWTR1
	PAFAH1B3	CASC5		KCNF1	CA14	NPY2R	ZNF536	HOXD1		SSX5	CSN1S1	CCT6B	RPS16	HEPACAM	GDI2		SNORA80	TRIM55
	OKL38	C6orf139		SPTBN5	PNLIPRP1	MRC2	INHBE	DDEF1		DRD2	BECN1	SLC30A7	FAM184A	FAIM3	SCN4B		TLL2	TTBK1
	CLEC1A	MDS1		MAP4	PCP4L1	HEPACAM2	ENC1	WFDC10B		ZC3H7A	TECTA	SH2D1B	CCDC57	SYNE1	MUM1		SCRT2	FAM81B
	NYD-SP18	THSD1		LIMD2	MAMDC2	OR8H3	DIP2C	CCR1		DKFZp727G131	PGDS	GAS2L1	ZNF626	SPTBN5	TNIK		PECR	NOL4L
	FLJ35767	ITGB7		NOVA2	SLC41A2	MSI2	OR11A1	CALML3		TIGD2	FAM38B	TMOD4	NME7	ARFGAP1	SIAH2		BOP1	CLEC4D
	PRCP	GRK1		RHBDF1	TTC7B	TACR1	TSLP	GPR39		TBX22	MTMR11	SULT1A1	MCM10	KCNT2	KLK13		KRTAP1-1	LRRTM4
	C4BPB	DUSP5		IRS1	GPR101	FLJ90757	GLB1L2	CRYGC		KCNJ12	ZNF436	C7orf20	TNFRSF10B	KIRREL2	ST8SIA2		NSMCE1	PRB3
	SEC14L4	CD248		LOC389493	REM1	NRP1	OR2C3	KCNK5		SPAG16	CDH1	SLC7A8	NUP93	GPR176	TMEM132D		HK1	TRIM51HP
	YES1	SLC25A17		TSPAN4	HERC2P2	MATR3	KRTAP4-9	SPTBN2		ZNF14	CA3	SLC9A3R2	PTPN12	UNC5C	COL2A1		CNTD2	KRT16P1
	EIF2S3	NSUN2		STMN2	FKBP1AP1	LOC100192426	IGDCC3	COG8		MAPKAP1	MKRN3	AP3B2	ENO1	CXorf1	FEM1C		C1orf106	SALL2
	TRAF3IP3	TRIP13		EOMES	FOXB1	C2orf88	FAM179A	RBP2		COL27A1	C1orf107	ATG9A	MFSD2A	SLC4A5	C7orf51		EBF1	TCF15
	COVA1	PARP3		MEF2A	CRYAB	C14orf43	CDK6	NOD27		HIGD1A	RHOT2	ABCA11	KCNK6	MS4A3	AGAP2		CAPN9	ZNF135
	INSL4	FLJ40629		SETD7	ADCY2	ZBTB16	OR8G2	XYLT2		KLHL3	DNAJB7	NPC1	ANKRD39	ARHGAP25	LOC80154		PPAPDC1B	DDC-AS1
	SLC25A31	MGC16169		PPP2R2C	LHFPL4	ANGPT1	AFAP1L2	FLJ35695		GABRB2	BTBD4	ARNTL	LRRC24	ZP3	KCNIP1		MARVELD1	NRCAM
	GIMAP1	LAMA5		TRIM24	TUBA8	NEK9	IGSF21	SYK		RABGGTA	K5B	PRKAR2B	GSX2	OR8H2	CPZ		C10orf11	KIF26B
	FLJ30834	MAPK13		MARCKS	PCDHAC2	LYRM4	RASGRF1	NDN		MORN1	MRPL35	ZNF544	HIST2H2BA	CFTR	PEPD		KRTAP4-3	FAM110B
	FAM80A	RAB27A		SSTR4	TSLP	DAD1L	CYP2F1	CHRM1		DISP2	SGPP2	MAPK8IP2	ZUFSP	SGK1	ST6GALNAC4		VPS4A	LINC-PINT
	MDP-1	DAB2		SLC17A7	C7orf26	SERPINB13	FAM9A	NCOA2		NOL4	PHYHIP	GAL3ST1	ABLIM1	AVPR2	CYP27A1		COMT	DIRC1
	HMOX2	LCN12		MADCAM1	SNCB	MIR551B	RYR1	GPX1		OSMR	CASP6	CXCL5	SRCAP	GABRA6	SRCIN1		LOC100188947	ZNF569
	GLA	CD200		RASA3	ILKAP	SEMA5B	IGFBP2	FNTA		PTPRE	PLCB3	TMEM32	TRIT1	SEZ6L	CAB39L		SDC2	C3orf56
	CD4	HKR1		RASIP1	METT5D1	RREB1	YIPF7	CLEC5A		EIF1B	MTERFD3	WDR4	GUSB	C4orf26	SFTA3		PDGFRA	LOC100505887
	DKFZP686A10121	PITX1		COL2A1	LGALS3BP	AMN	OR51L1	FLJ43826		ITGA11	C1orf62	CHRD	KDM4A	SCN5A	WSCD1		ARNT2	CRTAC1
	CRKRS	SMARCD3		ZNF219	DOCK10	STAMBPL1	CD248	NFATC2		TMC8	ACP1	INSRR	DAB2IP	OR5AS1	SYNPO2		RRN3P2	MED12L
	ACTN3	C7orf11		SLC6A6	CACNA1H	MYLK4	GRAP2	CCL28		ADRBK1	CLC	FLJ30707	FAIM3	MRPL35	SLC22A16		TAT	ZNF385D
	PDLIM5	CENTA2		NCK2	PDE6A	TNNC1	ZNF720	ACPP		CLEC14A	FABP2	C11orf47	FAM84A	RHOBTB2	CNPY1		MAML3	TGIF2LX
	CNKSR3	MTMR9		WFDC1	NANS	STON1-GTF2A1L	SPDEF	MMP19		ROR1	FLJ44955	SLC45A3	DIRAS1	MIR377	CLSTN2		DMXL2	CACNA1B
	CKM	ALPP		SHOX2	FAM90A1	IL1RAPL1	PNMAL1	GRHL3		SLC26A11	BAAT	E4F1	PPIH	PSG1	CDC40		NOVA2	TYRP1
	C14orf143	ICOS		NRSN1	MRC2	PRR15L	GLI2	ITGA6		ARHGAP6	C16orf35	MT	CCDC85B	CLCN1	CR1L		TGM7	PRSS45
	CDCA7	PSD		ZNF177	SMCR7L	TNN	LTK	CXADR		KIF6	NEK3	TAF13	HRK	SPRYD5	TNFAIP2		KDM4DL	EPB42
	CUGBP2	LASS2		RBM4	CABP7	ALDH3B2	GPX6	WEE1		GALNT13	YSK4	BAI3	MIR92B	RELL1	UBE2QL1		C20orf186	PSCA
	FLJ22222	FGF8		CACHD1	MAL2	SLC13A1	GAPT	FAM62C		STK25	XRCC5	COL16A1	C7orf20	LRRK1	PPP2R2C		SLC13A5	OR6C2
	FLJ45717	OSBPL5		HCN2	FAM35A	OR2W1	FOXQ1	PMAIP1		RAB32	PDHX	PEX11G	BMPR1B	ACSF3	ALPL		ZNF593	ADAMTS19
	FMO1	TRERF1		CHMP4B	WFDC5	LIPT1	EIF4E	ZBP1		LRP2	GOLGA8A	RTN1	ARHGEF17	SLITRK4	FNDC3B		BTN2A2	NSMCE2
	GUCY2F	FAIM3		C20orf166	ADAMTS18	IL5RA	PLCG2	MEG3		C10orf26	HAL	SLC35A4	SLC16A5	OR2B3	GIPC3		PSG3	SP140
	FLJ41131	TRNT1		SMG6	ADCY4	2009-09-01	TAC3	KRT25B		ZFP2	PTCRA	AOX1	SPRN	EDIL3	STK33		CASC1	LOC101928162
	DLGAP1	FAM20A		PHYHIP	ADAMTS8	SLC35F3	USP10	CA1		GNG11	APEH	ELAC2	ATP10A	PLCH1	HIPK1		CCDC66	LOC400685
	GPC2	TCF7L1		COL9A1	NUB1	BIK	PDZD4	CASP1		CPA6	PCOLCE	PHOSPHO1	ARL10	KLF1	ZNF331		CHID1	ITIH5
	KSR1	TMEM121		HELT	BCL11B	CLIP4	GPX1	OR2B2		MMP17	ARID1A	ANP32E	GPR158	KDELR1	FAM46B		HLCS	WISP2
	MGC13034	TUBB2B		CYFIP1	SOX1	COMMD7	FAM129B	APOC1		RRAGB	EGF	MRGPRF	TMEM74	ABCC3	NMNAT2		ELOVL3	OR10Z1
	C15orf2	FA2H		FSCN1	TARP	LOC285768	C19orf39	DEXI		C20orf91	KCNK7	PPP1R8	CEBPB	NCRNA00161	FAM198A		LIN54	CCDC168
	HRIHFB2122	PRRT1		WNK3	LRFN1	SLC39A11	C5orf37	ARRDC1		DIRAS1	HIST1H2BK	COL6A3	TADA2A	ELAVL4	IGFBP3		NCRNA00094	ACTRT2
	NHLH1	SMO		CD82	OAT	FEM1C	COL11A1	SPINLW1		SIX3	KLRC1	MS4A6A	JAKMIP1	FAM75A6	USP30		IVL	TGIF1
	DUSP12	C1orf49		SEMA3F	DUSP5	AATK	MIR548H3	LUC7L		MYL9	CLEC2A	P8	PDCD10	PRICKLE1	RHOBTB1		IL29	LOC101929625
	RASD2	SPAG5		EDNRA	C5orf56	TSPAN1	CCDC130	SPAG4L		GPR63	PANK3	MAFG	TMEM70	YIPF7	PPM1L		C7orf64	PLET1
	SLN	CD2BP2		ADAP1	HFE2	OR5T3	POLR2A	MPZL1		IRX2	TSC2	RASSF1	SUMF2	IPO5	HSPA12B		APOA1BP	ANK3
	MUC17	HNRPUL1		C17orf96	FAM65A	MYEOV	TRAF5	BMP15		MGC35308	FUT2	CILP2	RAB4A	PDIA3P	VENTX		ZNF521	CD247
	CLDN2	HSPB6		KIF1A	NUPR1	PC	THBS2	KCNAB2		CSNK1G2	PIP	CRHR1	LOC441869	IL17A	EPHA4		FRAS1	FAM13C
	GADL1	KIAA1212		PSMD9	ODZ2	GMDS	GIMAP5	HTATIP2		C10orf59	CRAT	ZNF366	FAM181B	DOCK3	CBLN4		ZNF749	RSPH3
	PRKG2	NDUFA11		GNB4	OTOP1	RADIL	SYT3	ELF3		TUBB2B	CLDND1	ERO1L	SPATA2	RBM46	FAM19A4		C12orf44	SEMA5B
	K-ALPHA-1	NCR1		FSTL4	QSOX2	TNFRSF10B	HBG2	GATM		EPDR1	PSMD2	PEX11A	F2RL1	MUC21	XYLT1		PPP2R2B	FGF23
	DEFB32	NR2F1		IFFO2	ADAM5P	SCGB2A1	INSR	EPB41L1		SYNPO	APOC3	SNURF	C7orf28B	DEFB110	SLCO4C1		MYO5C	DUS1L
	MPP7	C6		KIRREL3	BEX1	REG4	OR5AN1	FLJ26443		LOXL2	NMUR2	GPR78	ZNF767	C7orf72	LOC401463		CDK2AP1	MIR516A1
	WDFY3	TBCA		LASS6	LBX2	ADCY10	C1orf187	HMGCL		SLC35D2	LIPH	ZFYVE9	PEG3	ZNF532	LHX2		METTL9	SV2A
	PHLDB3	PKN1		ZBTB7B	CHFR	AHCYL2	CLEC12B	RNF43		CENTD2	ACAD11	TMEM45A	IFITM3	EFNA3	KCNQ1		NEIL2	OR4C15
	RFC4	EN1		AIFM3	MGC26597	COL25A1	FBRS	FLJ25143		TRIM3	KLHL11	FAM53B	TMEM99	LEKR1	GPSM1		ABCB5	ROS1
	BTBD14A	RNASE4		RGL3	CHRNE	CIT	NXN	FLJ44881		HIST1H3I	DEFA6	LOC63928	DLGAP3	ZCWPW1	ZNF671		IQCF2	SCN5A
	MYH7	TAF7		WSCD2	CLGN	KCNN1	OR10J3	NR0B2		PTK9L	KLHL4	ZNF703	CYYR1	EMR3	ANXA2		MTHFD2	KRTAP26-1
	PAGE2	PSMA4		ARID1A	CD38	RYR1	FOXP1	REPIN1		KCNJ10	BRIP1	CASZ1	ZNF395	FEZ1	LIPE		DSCAM	SPATA22
	EVPL	FBXW10		KRT86	ARRB1	DNAJC5B	SHISA7	RPS6KA6		FGF14	NEU;	WBSCR23	GPRC5C	RADIL	C19orf12		ZNF397	PER4
	TOM1L1	FAM5C		PHPT1	FBRSL1	FLJ37543	KRBA1	RASGRP3		PMF1	TMED7	TMEM106A	EGFR	E2F6	C21orf63		ATP13A5	TPH2
	ENSA	MYCL1		CLDN14	RIPPLY2	ABCC3	SNHG3-RCC1	RILP		WDR52	DSTN	XLKD1	ALDH2	C16orf78	MEX3A		MYO1F	MRVI1-AS1
	CYP8B1	DIRAS1		AK5	WNT5B	PTGDR	ELAVL4	FARP1		PSCDBP	GNB2L1	NEK9	IRX1	AACS	MMEL1		POMT2	FREM2
	MUC13	SS18L2		NGFR	MIR125B1	ATP8B1	LOC285375	ENPP7		GNE	SLC6A6	LDB2	CSTF2T	FFAR2	PAPPA		GPR180	SLC36A2
	MX2	TNMD		NCDN	ECE2	SLC7A9	STEAP4	TESK1		FLJ38377	LOC153684	TPM2	PDRG1	TCTEX1D1	TOM1L2		PPFIA4	SPRR2G
	FAF1	FXYD2		ZNF512B	TUB	SLC9A11	ESAM	SPINT1		CD3G	ZNF322B	SNX11	RASGEF1C	ZAN	D4S234E		FOXJ3	MMEL1
	ATP1B4	CXCL5		SOLH	KIAA1804	DCC	PRPH2	ZNF436		SULT1A1	MORN2	TARS	ASXL1	SLC8A1	CBS		FRMD1	LOC101929710
	SSBP3	TUBGCP5		EPB41L3	ZNF98	STAP2	CIDEC	SPATA7		ITGA5	GPR17	TPCN2	VASP	KLRG1	TMEM217		ATM	FAM90A7P
	GPR77	ADAMTS13		LRCH1	CCDC68	TMPRSS3	OBSL1	PNLIPRP2		SLC17A8	KCTD14	LOC201895	IGFBP5	SLC17A6	HLX		DGKG	ZCWPW2
	CDCA3	ZNF300		CPLX3	RERE	ARL14	FXYD6	ATAD4		SPANXC	NARS	FLJ90036	PTPRG	LOC284661	MFHAS1		BTBD18	LINC00923
	FSD1	PCDHB5		MMP9	MIMT1	MGAT5	LOC100268168	MRC1		KENAE	FLJ23235	KIAA0082	NPAS3	CDH9	SOX11		TAGAP	VTCN1
	ELF4	STT3A		FNIP1	SLC10A4	TNFRSF8	ADAMTS8	MYBPC1		MS4A10	DCTD	CACNG6	FSCN3	DKFZp434J0226	TBC1D5		CHADL	SAA1
	GBAS	SSPN		SLC9A1	SRGAP3	C8orf22	C6orf48	SCGB3A2		LOC400696	TFDP1	PSMB6	ZNF354C	ATP2B3	SLC6A6		PRKAG2	TOM1L2
	SERBP1	HTRA2		MIR34A	NR3C2	PDGFA	FLRT2	SFN		TIP39	HAK	TOP3B	IDUA	MAGEC3	ADAMTSL3		GPR151	PRAMEF12
	TBX3	BLR1		CDH22	PMS2L4	SLC2A1	INPP5D	NOLA2		HMG20B	NRTN	GPSN2	SCIN	LOC146336	PRMT8		UGT3A1	MRS2P2
	SS18	STAT4		C12orf65	PTPRK	SHROOM3	S100A6	COL18A1		PDLIM1	PTPRCAP	PTGS2	TRPM8	WBSCR17	PRTG		GTF2H1	FLNB
	RAB25	MGAT1		ROBO1	ONECUT3	SLC4A11	ZC3HAV1	C7orf33		UCK1	DKFZp434B1231	DYNLRB2	FGFR2	ACOT7	HUS1		CSF2RB	LINC01044
	CDX4	WWC1		LOC100192379	KIF5C	RMST	EDIL3	SNAI1		TIGD5	ABCC1	RNF36	LTB	C10orf41	GRAMD3		FBXO31	LINC01606
	KRTAP19-6	PAK2		LOC149134	ZNF737	LOC400578	SLC8A1	EPX		SOCS1	CLPS	SNRPE	SMC3	CCDC57	SYT8		NACAD	CRHR1
	SSBP4	PRG1		SPATS1	KLHL1	AIG1	FAM27L	SFRS2		BDH2	ZNF235	LOC129531	HS3ST6	CCDC121	ARHGEF3		SHMT2	SLC6A19
	XRCC2	ZNF354B		PKIA	NEUROD2	COL23A1	FHIT	SPATA21		IGF2BP3	TNFRSF9	SYT17	ILDR2	RGS5	STARD3		CXCL2	OR1I1
	AKR7A3	C7orf24		SHCBP1	UNC5B	AMICA1	OR7D4	CHRND		EFEMP2	CD164L2	ADAMTSL5	RPSAP58	PTP4A2	PPP1CC		DGCR10	LOC349160
	MYL3	TBX4		PMS2L4	IRAK3	MB	OR52N2	UGT1A3		INSM2	GPD1	SLMAP	C9orf44	PRAMEF1	C3orf59		C5orf47	NKAIN1
	WISP3	PLEKHO1		WDR20	CYP4Z2P	SCOC	DOCK7	BTNL8		TRPV3	DENND4C	KIF6	PPP2R1B	APCS	CLDN8		AATK	ELFN1-AS1
	TSPYL1	SPG7		TCF7L1	NTNG2	BRE	MIR758	ATP5I		CCDC64	LW-1	PTK7	CD82	OR6K2	TUB		SYTL3	PXDN
	RBM8A	NTSR2		CTDSP1	LOC340508	SLC22A8	CNTD2	WNT7B		VCL	GABRR1	P11	FKBP7	POTEF	KCNK9		SLC26A10	UNC5CL
	SUV39H2	MGMT		LBH	EEF1A2	LPHN2	MS4A4A	ACRBP		RECK	PPEF2	XAGE2	EFNB2	SIRPB1	PPFIBP2		GPNMB	SLC16A10
	PDE6H	UGCGL2		FAM46B	CARS	CHD7	OSBPL3	GLUD1		FEZ1	MPI	TCEA1	HEATR2	FDFT1	WWC1		PDE3A	TRIM42
	S100A9	GSH2		GRIN3B	PTGER1	MAPK14	GOLGA6A	SATB1		BOK	LIX1	AGPAT6	PDCD7	MIR494	GRM7		DHRS9	MIR548AI
	FLJ10292	CSRP2BP		RADIL	PNMAL2	GALNT2	ANKRD33B	TUBB2B		DSG2	ACPT	MGC17839	MARVELD3	CCDC144A	CMIP		LSAMP	OR10J3
	C21orf84	GON4		HRH2	MIR656	RGS7BP	IQCD	GPR153		TEAD1	PGK2	HAPLN3	WIPI2	SH2D1A	SCLY		FAM101A	SLC22A24
	HERC1	FAM26B		FBXO17	GPR12	C21orf129	PDLIM4	ACPT		CDK2	C1orf90	VTI1B	ATRNL1	BOC	NEUROG1		LIN28B	MGAT4C
	SPTBN2	CLDN11		FAM159A	BHLHB9	MUPCDH	TPST2	MPO		EPHB6	TMEM116	CSRP3	XPC	TEKT5	PRDM1		TPSD1	ADGRE3
	BTD	FGL2		RCCD1	C11orf88	GRB7	LY75	SLC39A12		NPPC	HAVCR2	TESSP1	WDR91	GAB4	HECW2		LAD1	STAT4
	CD160	GLI4		RFX1	CCDC74A	SLC4A10	RPTOR	NDUFA3		ADAMTS10	PFKFB4	PRKAG2	LOC148824	CCRL2	KCNC4		EXOC3L2	SCUBE2
	MIOX	NANS		TFAP2D	RSPO1	ST6GALNAC4	MALL	GUCA2A		HSD11B2	ZNF536	TBK1	LRRC67	OR4D6	HTR1A		TRIP4	RBM20
	CHRNA1	TNNI3		PTK6	SGK1	COPE	ZNF648	HIST1H2BK		M-RIP	PECAM1	FLJ10260	IMP4	ELN	TPM1		RIC3	ZNF648
	CALM2	PINX1		RAD51L1	LAMA2	SUSD4	CDKAL1	KLK12		NLGN3	FFAR1	NYX	C8G	ANGEL2	TTBK1		DARC	C9
	PFAAP5	TMCO4		KLHL33	PDE4A	SNORD115-15	THOP1	TGM1		SLC25A31	FLJ22318	WISP1	DPY19L4	ALX4	DPYS		UBE2Q1	POLD3
	APLP1	SLC18A1		CAMK2B	C2orf43	STRA6	ZNF260	RPS6KA1		GP2	C14orf50	RTN3	MYCBP	LOC284805	CCND2		TRIM29	DPRX
	OASL	SEC24B		HNRNPM	NOD1	PTGIS	SCARA5	HSD17B2		C9orf132	SLAMF1	NKX6-1	CAND2	AREG	PCSK1N		CENPQ	SLC9C2
	OR2F1	FGF1		ZNF518B	ATF6	ARL15	SAT1	QTRT1		RP11-450P7.3	CNN2	MYO5A	FLAD1	DKKL1	BTBD9		SLC29A1	LINC01222
	GSTM4	RASL12		SHISA9	SGCE	CCDC42	ALOX5AP	IL4		GPR150	SFRS6	HRK	ANO8	CRTC1	C6orf132		MIR620	LOC100131047
	EDARADD	SPSB1		SIK1	PSG1	CSNK1A1L	CPLX2	KLC4		XKR6	NTS	RNASET2	CHAT	CT47A8	PRR16		TMOD1	NR2F2-AS1
	PPEF2	CD37		MEX3A	HIVEP3	PFKL	PEAR1	DEGS1		LRRC17	LOC283487	TOB1	MREG	RFX4	SALL2		FAM118A	DYNC1I1
	ZMYM3	ST6GALNAC2		PLXNA4	ASPG	GFRAL	HIGD1A	40422		SP140	CDH17	PNMA1	COTL1	C2orf71	NKX1-2		BUB1B	LOC101927697
	HNRPF	EHD4		CUGBP1	LOC145845	ADSSL1	LCE1E	GUCA1B		MBD3	SEC61A2	TGFB2	TRIM39	PYCARD	NPHS1		SORCS3	OR9G4
	BLK	KCNJ12		SRRM4	EGR2	CFHR3	SIRPA	PKLR		B3GNT5	INHBE	CAMTA2	BMP2K	FLJ25363	SEMA4C		PRDM14	FOXP3
	TNNI1	CHD5		RAPGEF2	PCLO	C1QTNF8	MPPED2	GALNT7		SCYL1	CDADC1	KIT	CHST12	ST8SIA2	POMC		NWD1	ADAMTSL1
	GPR142	GABPA		HLA-DRB1	ROBO3	CTNND1	SLC6A12	IRF8		TMEM121	KIR3DL3	C18orf45	HBQ1	MAML3	CALML3		ASRGL1	LINC01449
	MGC27121	TLR3		DDX46	FDX1	POLR1B	GALNT13	SFTPG		ZNF432	GH1	ACIN1	ZNF431	OR5V1	CNOT6		C7orf71	PROP1
	RIPK4	LPHN2		C3orf42	IGSF21	TRPS1	NF1P1	STK38		SLC17A6	652	KEAP1	WNT1	CHRNA1	ZNF827		RGSL1	TNNC2
	GPR92	CENTB1		TRIM74	NOX4	ADCY1	LMOD3	SLC2A2		SLC16A11	BTC	ARPC1B	RFXAP	MTNR1A	FBLN1		SPEG	CNTN1
	HTR3A	TTF1		ZNF813	TRIM73	SSTR3	KCNK15	TM4SF20		GAMT	ADI1	KIAA0738	ZMIZ1	C1QTNF9	AR		GCM1	PIK3R5
	PPAPDC3	DSP		LOC400043	FLJ36000	HMCN1	GOT2	VPS37B		CAPS	AP4S1	WDR61	C7orf70	NXNL1	SLC38A10		CD68	TRPV4
	C11orf48	FLJ32312		ERGIC1	C12orf59	GUCY2D	IDO1	LGP1		DLG3	GPR35	PRKACB	HTR1B	NCRNA00119	PSEN2		ATP1A2	NREP
	C6orf152	LY9		ZNF876P	DKK3	OSBPL9	CYP7A1	CRYGD		RSHL1	S100A5	ZNF114	MDK	SLC25A3	RECQL5		KCNV1	ABCC11
	ATAD4	LIMA1		FOXB2	ZBTB8B	CACNA2D3	ARHGEF3	HOXB9		SSX2	PTHR1	CAMK2N2	INSR	KRT26	HEBP1		ARID1A	KRTAP13-2
[truncated: 20,162 more rows]

## Sheet: Hypermethylated CpG sites
GSE25062	GSE29490	GSE33181	GSE101764	GSE119526	GSE139404	GSE184494	GSE17648	GSE21181	GSE27130	GSE40055	GSE47071	GSE68060	GSE77954	GSE79740	GSE98531	GSE129364	GSE149282	GSE39446	GSE64112
GPR75	IL21R	RYR2	MYBPC3	MYBPC3	DDR2	SPOCK1	C2orf32	FAM5C	MGC4677	RYR2	GLRX	ITGBL1	C1orf70	DNAJB6	DKFZP566N034	LRRC48	OPLAH	MAGEC3	ERN1
MSX1	PI3	SORCS3	PPP2R2C	PPP2R2C	GDF1	ANO6	FLJ25477	LRP1B	FCRL3	SORCS3	BPI	B3GNTL1	LONRF2	ATG7	DLX5	ATP8A2	TMEM240	KRT1	MMP7
FLI1	GLRX	TFPI2	C7orf71	DUSP6	FMN1	EYA4	C1orf165	PDCD2	MMP26	C2orf32	TNS4	ELL	ITGA4	C20orf94	GLDC	C6orf186	SND1	ERN1	CARD15
FLJ25477	ACSM2	SPG20	ITGBL1	NPFFR1	NFIC	PRKAR1B	EYA4	LOH12CR1	TM4SF19	AJAP1	CD1E	BMP4	CHST2	AGAP3	ZNF134	SLC38A10	KDM2B	PI3	CTNNB1
C2orf32	FCRL1	KHDRBS2	LOC285954	GLRX	IP6K3	PTPRT	PDE8B	WWOX	DEFB119	GPC6	PRG2	MAP3K5	DPY19L2	GBA	CAMK2B	GRAMD1A	ADHFE1	CTLA4	FOSL2
MDFI	NRXN3	TBX5	CDH4	C7orf71	FXYD1	MIR124-3	MDFI	PTPRG	WFDC11	GPR75	PIPOX	CHRNA6	SLC6A17	CARD6	COL15A1	TMEM132E	PCDHGC3	APOC1	HLA-DQA2
KCNQ5	BPIL1	SIX6	ACTBL2	PCDH7	PDZRN3	COL4A1	IRF4	FLJ12748	FCN1	FBLIM1	LAD1	SMAD3	ANK1	KCNC3	UNC5C	CYP26C1	SFMBT2	NOS3	PYCARD
AMPH	LRRN6C	DLX5	DEFB119	ITGBL1	ATXN10	GAS1	KCNQ5	GALR2	OR12D2	PRKAR1B	MMP13	CHST11	NRG3	PCBP1	AVPR1B	CASZ1	IRF4	S100A2	IL6
ADHFE1	KRTAP13-1	MSX1	SLC12A9	MOGAT1	KIAA1949	FBXL7	ADHFE1	ZNF542	KRTAP11-1	ADHFE1	S100P	ADAMTS20	GFRA4	RNF207	GRIK1	VAC14	PRKAR1B	SPI1	MOS
NELL1	TSGA13	FLJ25477	TM4SF19	ENO1	MSX1	SLC35F1	ZNF542	DUSP10	PRG2	NELL1	RGS18	CDK14	VWC2	FMN2	ITGA11	MST1P2	SENCR	WNT8B	FGF9
GPC6	GNMT	EYA4	MAP2K2	LY9	ZNF608	PDX1	VSX1	EIF4A2	OR12D3	KCTD8	Gcom1	EXD3	EYA4	SCNN1G	CELSR3	MPP6	ARHGAP20	BMP4	S100A2
PTPRT	IL5RA	WT1	OC90	GRK5	ZFP106	SND1	ZNF625	COL14A1	PAX4	THBD	KAZALD1	CSMD1	SEPT9;	SMAD3	COL23A1	RASGEF1C	TM6SF1	CPA4	PI3
LCAT	TNS4	EDNRB	NOX4	GABRR2	ANGPTL2	FOXI2	ZNF304	ARMC3	CNTNAP4	GALR1	LCE1D	HPVC1	SPOCK1	MUC12	VAV3	HNRNPA3	GRIN2D	HLA-DQA2	PDGFA
THBD	CARD14	UNC5C	C1orf150	ZMYND8	RAPGEF5	PREX2	GFRA1	EYA4	LCE1B	GAS7	SPRR1B	EPB41L4A	DPY19L2P2	FILIP1	FAM5B	SDK1	CHST2	MMP1	CRIP1
RYR2	LBP	PCDH17	EPB41L4A	TRIM65	KIAA0495	GDF6	AMPH	SUPT4H1	NXF2	FLI1	MGC35295	MYBPC3	SPG20	PPIB	KHDRBS2	IGF2AS	EYA4	TNFSF8	PCTK1
LOC349136	UMOD	MDFI	SPAG4L	TM4SF19	NDNL2	FNDC1	OPRK1	ATOH8	DEFB118	SPAG6	SIRPB1	DEFB119	ARHGEF4	TRUB1	MGC62100	CD82	CPLX1	HLA-DPA1	XPC
VGCNL1	CTSG	IRF4	SLC12A5	FDFT1	NFIX	COL5A1	PTPRT	AARSL	TBC1D3C	BNC;	IL8RA	CMIP	TLX2	ODZ2	HCN2	TNIP3	MPPED2	PTPRH	DLC1
ITGA4	C22orf8	PCDHGC4	CDK14	PRKAG2	HDAC4	TLX1	GPC6	HERC3	MMP13	NRG1	TM4SF19	PPP2R2C	SLC35F3	BTF3	ENTPD3	HDGFRP3	F7	CEACAM1	PDGFRB
WT1	SPTA1	GATA4	VWC2	B3GNTL1	RBPMS	AUTS2	TFPI2	SFXN5	ACSM2	KCNQ5	CNGA2	BAI3	ADHFE1	SVIL	GATA4	HRNBP3	CMTM2	PGR	ETS1
GABBR2	ATP6V1G3	MFSD7	SDK1	RALGAPA2	FAM125B	TWIST1	SLC6A15	FAM19A2	PRSS1	SLC6A15	HRASLS5	CRTAM	THBD	IL17RA	NEFL	CUEDC1	TLX1	CDH17	GNMT
SLC6A15	TM4SF19	CDO1	HPVC1	MAP2K2	FGF2	MSC	AJAP1	MMP16	SFT2D3	UNC5C	FFAR2	ZNF599	FAM163A	PDE4D	LMOD1	KCNA5	AMOTL1	GLI2	MPO
LRRC4	KIR3DL1	RIC3	SLC29A4	BPIL3	KDM2B	DOK5	GPR75	ZNF506	FLJ27365	CDO1	CDCP1	ICA1	C6orf155	IVNS1ABP	ADCY1	MIER2	FGF12	SFTPD	MMP9
GFRA1	PTPN14	TRPC6	COL16A1	SMAD3	NR5A2	GFRA4	SARM1	PAX9	KRTAP15-1	PCDHGC4	TRIM31	GLRX	SNAP91	GRIN2A	HSPB6	TUG1	NR5A2	NCL	PTK7
EYA4	POSTN	EFCAB1	DEFB135	C22orf25	MAD1L1	NKX2-1	SFRP2	ZNF451	KRTAP13-3	KHDRBS2	HABP2	HLA-DQB2	GRASP	ZNF782	CDH11	ADRB3	VAV3	SPP1	PGR
COL15A1	HBE1	TRH	NECAB2	NAV2	USP6NL	DRD5	RYR2	BC009222	TNS4	FLJ25477	CYP2C18	TLR5	DRD5	LOC541471	CHFR	FAM127C	PTPRN2	PRSS1	RAB32
ZNF625	S100P	WIT-1	ODZ2	SLC29A4	RNF122	IRX6	FAM43B	FGF5	CCL4	FBXO39	C9orf16	MMP2	LOC389333	BICC1	KCNK10	DOC2A	FLI1	GFAP	NOTCH4
HOXA2	GPR87	ST8SIA5	GRK5	PODXL	SLC20A2	IRF4	ADAMTS5	MGC61598	C1orf158	FLT4	BPIL1	C1orf150	PRKAR1B	NAT8	PRG2	DPP6	NR2E1	CREBBP	ITK
SSBP3	NALP14	VGCNL1	RFFL	EPB41L4A	HORMAD2	RASA3	STAC2	FLJ11200	GC	GRIK3	NXF2	BEST3	MIR124-3	RGS2	ARHGEF7	THY1	ITGA4	CCL3	PHLDA2
IRF4	DMRTC1	COL4A1	PCDH7	SVIL	CACNA1D	SORCS1	LOC124842	AB046837	OR10H3	NR2E1	SCGB2A2	LOC731789	ITIH5	RICH2	TRAM1L1	BRUNOL4	DRD4	MPO	INS
KHDRBS2	STK31	TCERG1L	DHRS9	TLL2	TMEM212	MDFI	CDO1	BC021229	PNOC	MGC126629;	ODF3	HTRA3	TLX1	DUSP6	SCARF2	TNXB	TRAPPC9	MMP10	CASP10
ATP8B2	ASGR2	CCNA1	IL10RA	DHRS9	NIN	PTGER3	JAM2	RORB	LILRA3	VGCNL1	CFHR1	UBXN11	TMEM90B	SULF1	PAX7	PANX2	FBLIM1	MUSK	SPP1
AQP1	HOXD8	ZNF677	KCNA4	CHD5	GPR75	PXDN	FLI1	LOC441242	OR10J1	TLX3	GRAP	ZCCHC14	MSC	CD97	RAFTLIN	SYT3	C8orf34	IFNG	PLAU
SFRP2	CYP2C18	C1orf114	CYP7B1	C1orf150	INPP5A	OPLAH	UNC5C	ZNF430	C1orf135	TMEFF2	SLC36A2	FCRL1	GLRB	GLRX	ZNF415	MEG3	CMTM3	HBII-52	NID1
HS3ST2	C21orf63	ST6GALNAC5	ZMYND8	MST1R	PLXNA2	GFRA1	HS3ST2	GPC6	KRTAP20-1	LAMA1	DEFB118	RHOT1	IRF4	CCDC19	SPDY1	FRMPD4	ALPK3	VAMP8	TUBB3
PCDHGC4	CCL8	CNTN1	BASE	SLC12A9	PBX1	PPP2R2B	ALDH1A3	CBX1	KRTAP20-2	GAD2	BFSP2	RYR3	GUCY1B3	GDAP1L1	POU3F3	SLC17A7	GFRA1	DHCR24	KRAS
GATA4	ERBB2	PHOX2A	MYT1L	COL16A1	MACF1	FGF12	MSC	RECQL5	PRDM15	ZNF135	SERPINB3	ADCY1	RSPO2	SIRPG	PRICKLE1	CRB2	CD34	CARD15	WNT1
MSC	UNQ467	MGC33530	AMPH	SDK1	IFT140	UBXN1	ZNF134	HOXC13	GK2	CCDC37	HTR3D	C1orf228	NKX6-2	PRKCDBP	ZFP28	SIM1	LONRF2	AIM2	SERPINA5
ALK	HKDC1	CMTM2	BAI3	CDH13	MSI2	IKZF1	SORCS3	ZNF345	FCGR1A	FBN2	SLC12A8	CTNNA2	LOC283392	SYPL1	SHD	NTRK1	LBX2	DLC1	IRF5
GALR1	CDX2	SKIP	CDH13	SH3RF2	CAPN2	PGPEP1	BNC1	FBXW11	KAZALD1	SSTR4	0	BTF3	MYO3A	BEST3	CTNND2	LY6H	CASR	EGF	GFAP
SNAP91	C3orf37	RLN3R1	FMN2	C20orf94	THSD4	LONRF2	GABBR2	CCNH	DCD	EYA4	ERG	MAP7	SDC2	C7orf10	PRKACB	C20orf117	PIK3CD	GP1BB	WNT8B
GAS7	FAM71C	HPSE2	ZSCAN18	WISP1	C11orf66	PRDM14	VGCNL1	BC014312	CD1E	CMD1J;	IMPG1	GLI3	HCG4	CUX1	GALR1	PBX1	SARM1	EMR3	GABRG3
GRASP	TGFA	C2orf32	GYPC	C1orf106	NFATC1	ITGA4	CUTL2	GGN	BPI	KCNIP1	ATP6V1E2	DUSP6	FAM135B	ANTXR1	CD38	PLXNA2	PITX1	UGT1A1	MMP10
FAM43B	EFCAB3	CRHR2	FAM189A1	MYH15	MATN2	KCNQ5	GSTM2	BC000757	C16orf28	PHOX2A	PRSS1	DOCK2	GALR1	GOLIM4	HTR1E	RAD51L1	IRX5	PTHLH	HOXB13
FLJ46831	APOBEC1	FZD10	RGL1	CHRNA6	NRM	PPP1R16B	WT1	PCDHGA1	SLC26A4	SOX1	PLAC1	C7orf10	FGF12	PDGFC	BMP3	AGAP1	VIPR2	KIAA0125	ELL
VSX1	HIST1H2BO	CRISPLD1	SCN9A	NKAIN4	OSBPL10	ATXN2L	PCDH17	KLHL22	SPATA8	BNC1	STK31	LAD1	TSPYL5	MEF2C	FLJ31659	CCK	NPY	KLK11	VAMP8
POU3F1	RBP4	ADAMTSL1	MIR1257	FAM49A	BAHCC1	CNRIP1	CCDC37	TUBG2	CLEC4D	NTRK3	FLJ23657	ANO2	RXFP3	USP4	AK5	AEBP1	PIF1	GNG7	EPHB1
FIGN	PIPOX	ADRA1A	GLI3	HK2	MEST	SLC12A4	BOLL	MRFAP1L1	HIST1H2BO	KDR	TBC1D3	CCL7	CNRIP1	MYBPC3	C7orf11	HIST1H2AM	GSTM2	OSM	RUNX3
TMEFF2	CATSPER1	AJAP1	SLC10A2	CC2D2A	MAML2	TMEFF2	MSX1	POLA2	CFHR2	SFRP1	NRXN3	FAM13C	NBLA00301	TSPAN18	MOXD1	IRX1	GFRA4	SRC	PADI4
LOC124842	DDX49	ESR1	ARHGAP15	ABTB2	PSD3	FLI1	FIGN	FTS	C6orf32	PP5;	HAVCR2	KAZALD1	FIGN	C10orf11	ZNF331	NFIC	CNRIP1	PWCR1	APBA2
TRH	FOXA2	FERD3L	MMP26	MYPN	LOC146880	DMRTA2	POU3F1	ATBF1	MAGEA2	RIC3	CSF2	COL4A2	STK32B	TAC3	MYO3A	VWF	PDX1	BLK	CTLA4
ADAMTS5	FOXQ1	ALX4	KCNK9	GRIN3B	ECE1	VSX1	DLX5	MAN1A1	ERAF	MSC	CRHR1	OPCML	PITX1	SYT9	FLJ30934	SYNJ2	FAM43B	DSG1	CDH17
NOS1	CDH1	GRIK1	THSD7B	ARMC2	SPATA18	CELSR1	LOC349136	ABLIM1	TBC1D3	KCNA1	SMAD2	GPC6	SFMBT2	CHST11	MGMT	BNC1	FBN1	GUCY2F	CD34
TFPI2	PTGS2	CDKN2A	DSCAM	CGNL1	CYTH1	TCF7L1	C20orf39	SRPR	CPA4	ADRA1A	SCN7A	CELSR1	LOC146880	MCTP1	TCF4	ADHFE1	PITX2	HLA-DOB	EDNRB
SORCS3	0	NELL1	DOCK2	PPM1H	SH3PXD2B	GRIK3	PLD5	ADCY8	FLJ23657	CUTL2	LXN	HOOK1	SLC4A11	CCDC80	AKR1B1	PSMA8	ZNF790-AS1	NOTCH4	CCNE1
PDE8B	TNFSF11	C1orf188	RSPH3	MYH16	KCNQ1	BRD9	EFHA2	LOC199675	BPIL3	SLIT3	GPR97	ANXA2	CBLN2	PALM2	BAALC	BCAT1	TBX15	ZNFN1A1	IGF1
SLC35F3	SERPINB3	TRPC4	CHRNA6	TLR6	POLA2	NELL1	ZNF671	AK000920	DMRTC1	GRIA4	FCN1	LACTB2	RYR2	TBC1D15	CALCR	CCNA1	TET3	TRIP6	ZAP70
CDO1	TNK1	GAS7	PDILT	SLC22A18AS	PRDM11	NXPH2	GRASP	ZSWIM4	SPRR2D	IRF4	MGC4677	NRG3	CDO1	FAM107B	ID4	CIDEA	KAZN	DMP1	CFTR
TSCOT	OR51B4	GAL3ST3	C20orf71	PSCA	RASSF5	THTPA	PCDHGC4	DOK5	PI3	FLJ46831	FCRL3	FRMPD2	PDX1	CTNNA2	MSRB3	PCDHA7	LOC146880	USP29	PRSS1
COL4A1	PARVA	SCTR	LOC100169752	DEFB119	ARMC2	CNNM1	KHDRBS2	BCAT1	LILRA4	ADCY8	CES7	PRAMEF4	MSX1	CENPN	IGFBP5	TFAP2A	PPP1R16B	SOD3	CDKN2A
CUTL2	GPR39	TSCOT	OR8U8	ANXA2	RNH1	CORO7	SPG20	ZNF613	SLC6A18	SOX14	HIST1H1D	LOC100132111	COL4A1	MYPN	C20orf58	C14orf73	GLB1L3	PADI4	CYP2E1
FBN2	FLJ11155	CBLN4	ADIG	GABRA6	RAB34	HCN1	TRPC4	PHOX2B	NALP10	HOX7;	ELOVL3	SVIL	NTM	SHISA6	WNT7A	PAX2	RFX1	PECAM1	IL16
BNC1	RGS18	FOXE1	PNPLA7	KEL	TACC1	ARHGAP26	TRH	GPR10	OR1N1	AKNA	TNFRSF1B	CCNA1	NXPH2	DIP2C	PTPRO	TRPC5	KCNQ5	CSF1R	DNAJC15
HIST1H3D	HABP2	KCNQ5	BCAT1	C14orf37	RUSC2	THBD	GAD2	LHX9	DEFB126	ITGA4	HOXA7	BGLAP	FIGLA	CHRM3	MGC35308	CDK20	FER1L4	CSF3R	MTA1
VEGFC	FCAR	KIAA1944	SH3RF2	ZMAT4	SHANK2	SALL1	NELL1	HIST1H2BK	LCE3C	CRISPLD1	C20orf185	DGKI	CRISPLD1	FLJ22536	LMX1B	CCDC8	CREB5	TIE1	HDAC9
CASR	FLJ10661	BNC1	ZNF831	SLC12A5	ANKMY1	KCNH5	MAFB	HRK	GABRA5	SOX2	SH2D2A	CC2D2A	GALNT13	LY9	TMEFF2	EGR3	MDFI	EDNRB	MFAP4
ZNF134	CYR61	GPR75	OR8H3	CYP11B1	C1QL4	FBLIM1	COL4A1	AK131408	CCL8	CYP26C1	HBE1	GRK5	DSCR6	KIAA1217	GUCY1A2	SFMBT2	CR1L	LCN2	HGF
SARM1	TCN1	HSU79303	MNDA	ZFPM2	SMARCB1	SNAP91	PRKAR1B	ZIC4	C20orf71	RNH1	SPATA8	ABTB2	MIR129-2	SPG7	ADAMTS10	PCDHB19P	KLHDC7B	IAPP	FABP3
SOX17	FAM20B	C6orf155	RALGAPA2	OSBP2	TSPAN15	SLIT3	FLJ46831	MAGEF1	FTHL17	NPY	SLC22A8	TNXB	SALL1	PEX6	ADAMTSL3	GSTM2	TLX2	EPHB6	FAT
ST6GALNAC5	CD1B	FLRT2	KSR1	OR8U8	ITGA1	LLGL2	SNAP91	NKX6-1	IL5RA	FAIM2	FCRL5	FCN1	NR5A2	FAM189A1	RELN	SBNO2	MCIDAS	PLG	TNFRSF10A
EFCAB1	TRPM8	GALR1	SLC26A4	AGBL4	METTL7A	SOX21	ZNF677	C6orf118	ODF3	TRHDE	FLJ33706	OCM	SYNE1	MAP3K5	SLC5A8	ATP2A1	GRIA4	SLC6A8	ARHGDIB
NPR3	CNTN4	AMPH	CCNA1	LPIN1	C9orf50	GPR26	SOX17	GATA4	EMR1	CHODL	OR12D3	HS6ST3	PDZRN4	OR8U8	LRP2	TBC1D16	BOLL	SLC22A3	UNG
GHSR	PROX1	DAB2IP	FAM49A	IL21R	RASA3	SH3PXD2A	CRHR2	HNRPH2	TTC15	WBSCR17	TSGA13	C10orf90	C13orf36	FAM57B	BTG4	CCHCR1	ADCY4	ZAP70	HDAC5
SCTR	SFTPD	ALK	ANO2	OR5M10	FAM65A	LAYN	SLC18A3	FKBP7	NRXN3	VIPR2	GABRA6	VPREB1	DAB1	CD82	GPC6	GPR50	LOC100126784	IL10	BMP4
ITGA8	EDN3	PTGFR	ADAMTS12	GNG7	DPF3	OAF	RIC3	KIAA0152	LCE1D	FAM43B	GNS	KIAA1026	SFRP1	FCHO1	ITGA9	TBX5	ZNF132	LMTK2	SPI1
DCC	DPPA2	ADHFE1	DCTN4	MAS1L	PRAGMIN	ARHGEF4	FOXE1	GTP	BFSP2	FLJ30834	TSPAN32	LSP1	EFS	GRM8	IL12RB2	COX4I2	NALCN	RIPK3	SEMA3B
NPY	LTBR	FBLIM1	LOC339568	TNS4	CUEDC1	SLC6A15	ELOVL2	MDS1	ZNF532	MAFB	TBC1D3C	DPP6	C9orf50	NOLC1	ELOVL4	KIF5C	INSC	IPF1	SIN3B
SPG20	FLJ27365	HOXA2	CLDN17	BRUNOL6	ZNF551	PTPN5	FBLIM1	DHX34	TMCO5	SIX6	C1orf158	MAD1L1	FBLIM1	FBXW11	WASF3	NDN	MMP23B	SFTPB	ATP10A
RELN	GABRA6	NPY	PRKCH	KCNG4	OSBPL8	ZNF334	PTPRR	H3F3A	C20orf91	HS3ST2	PGLYRP2	TRIM31	SYT9	TRMU	EDNRB	APCDD1L	PLD5	CTAG2	CPA4
ALDH1A3	TSPAN4	TM6SF1	CRTAM	POLD3	PLEKHA4	IREB2	ADCY1	MMP2	GABRA6	TM6SF1	AMPD3	MAL2	PITX2	NCKAP5	ADAM23	C1orf210	LAYN	ARHGAP9	BLK
FLJ30834	C10orf10	KLHDC7B	ADARB2	KIRREL3	AKNA	ZNF135	C6orf155	EIF3S8	MAGEB6	SOX17	TMEM16G	LOC284379	GAD2	ATXN1	NOX4	C4orf49	ANKS1B	JAK3	TK1
OPRK1	TRIM49	EFHA2	LCN10	CCNA1	TBCD	IRX4	GRIK1	DCC	USP6	MDFI	KRT16	IGFBP7	EVX1	LOXL2	SPSB4	PRAF2	VSX1	CD34	MPL
FOXG1B	CST2	GRM6	MAS1L	PCK1	BCL6	PITX1	ESR1	LOC91661	RGS18	SLC18A3	CCL20	AKT3	SCGB3A1	ZMAT4	SIX1	KCNA4	COL4A1	APOC2	PPAT
JAM3	CYP2S1	PENK	SEMG1	GPC6	TRIO	NKX2-5	C18orf34	NS3TP1	IFNA8	GPR26	DCD	TBC1D29	CLIP4	TMEM111	SLITRK5	CPSF3L	IGSF9B	MXI1	SEMA3C
ZNF542	LAD1	LECT1	CNTNAP2	VPREB1	PARVA	C8orf85	FLJ10781	CBLL1	DAK	SOX21	DPCR1	SYNE1	RNF220	RAB8B	ST3GAL2	PTK7	CCDC37-AS1	MMP9	FMR1
UNQ739	PNOC	CMTM3	DPP10	CARD6	LRBA	LOC283392	FLJ30834	BC020523	FCGR3B	PXDN	MS4A7	PRKAG2	SCTR	RGS20	ADAMTS3	EXT1	PREX2	PTHR1	MMP3
SPAG6	LCE1B	ITGA8	TRIM31	ODZ2	C6orf142	RNF220	FLRT2	AK000357	MYEOV	CDH8	RP11-49G10.8	C1orf106	NELL1	ITGB5	HAND1	TACC2	PSMA1	LCK	TNFSF10
FBLIM1	LCE3C	RXRG	GSTP1	CXCR1	SSBP4	VIPR2	PTPRM	AB209361	CCL3L1	EFCAB1	CFHR2	WFDC1	FBN2	PCNXL2	ICAM5	LMX1B	C1QL3	SLC14A1	AOC3
MGAT3	IFNA21	FLJ90650	CADM3	ELL	NTRK2	GLRA1	JAM3	ONECUT2	DPPA2	MYO3A	SLC7A9	UOX	PREX2	RNASE3	NRG1	FAM82A1	APC2	AGXT	GRB10
INA	TXLNA	LCAT	OCM	CSMD1	TNIK	CALN1	EFCAB1	BRWD2	MNDA	IRX4	UMOD	SOBP	TRAF3	CALN1	EMILIN3	SYNGR3	TMEM235	CD2	FER
GAD2	CXCL1	GRIN2A	C7orf10	GPC5	ALS2CR12	MRRF	HOXA2	AK124550	CESK1	DPYSL4	SPRR2D	BAI1	TSC2	SPTBN5	ZNF549	CYTH1	KCNA3	MAPK4	HDAC11
VIPR2	KIR2DL1	WDR8	C7orf16	ST3GAL6	ABAT	TEPP	COL23A1	TMSB4X	TMEM129	HNT	SERPINB12	KRT72	NPY	CLSTN2	SLC22A17	NOVA1	SLC46A2	RUNX3	MAPK4
DLX5	AMICA1	EPHA5	GALNT9	SLCO1A2	ARL6IP5	SPG20	CBLN4	ABCG1	PSMAL	CBLN4	ADAMTS8	LAYN	ZFHX4	FHL2	B4GALNT4	DKFZP434H168	NGF	P2RX7	ITGB1
MYOD1	CSF2	ZNF177	SUNC1	C20orf85	WDR88	DPY19L2	PHOX2A	ZFP36L1	KIAA0125	SALL3	C6orf32	RTKN	BAI1	LYN	GBGT1	GAB4	LINC00403	ZIM2	PTPRG
CACNA1A	MPP3	EVC	UST	NECAB2	RALB	GDNF	COL15A1	SCN3A	CACNG3	SLC6A2	LRRN6C	FAM78B	SOX17	HNRNPH1	TLX3	WNT3	FAIM2	C4B	RARRES1
AJAP1	SOX9	FLI1	OR8D2	ASGR1	NR1I2	VWC2	SLITRK5	FGFR1	MAS1L	AMPH	CHD1L	SH2D3C	ZNF135	GAS7	FBN1	FOSB	ARHGEF4	PTK6	MAGEC3
ZNF677	FCGR3B	GAD2	PDGFD	CST7	TEAD1	RIMS2	ATP8B2	CR591803	RNASE3	RSNL2	S100A8	EPHA6	POU3F2	VAT1L	SLC8A3	SRRM4	SIX2	MMP7	NDN
STAC2	CCL11	SLC6A2	OR10T2	MATN4	TRPM8	NKAIN4	GNAS	FLJ37794	LCE3E	ALDH6;	MAGEC3	CSNK1A1L	AMPH	GRAP2	GEFT	FAT1	AMER2	HLA-DPB1	TES
CRHR2	MAGEA5	NR0B1	HBBP1	ATP9A	PROX1	C1orf70	WIT-1	CDH3	OR1G1	LPA	LILRA5	FHIT	GATA2	MARCO	LOC349136	TNPO2	ASB18	CD1A	SERPINB2
ZNF662	IL17E	GPM6A	TOX2	RIMBP2	OXCT1	FAM159B	SLC32A1	RBM9	POSTN	NPR3	ASGR2	NEK9	KHDRBS2	ZNF267	PDE1C	SHBG	SUSD5	PSCA	TNFRSF1B
PCDH17	SEC63D1	RSNL2	COL4A2	C7orf10	ZMIZ1	ZNF542	ECRG4	TYMS	CFHR1	FERD3L	GLRX2	CDH8	UBE2G1	C1orf228	TLL1	CHRDL2	PPP2R5C	TNFSF10	IGFBP6
GPM6A	RTKN	PRKAR1B	FAM78B	SORCS3	BAIAP2L1	MYO10	KCNA1	TUBA3	ITK	CIDEA	BMP4	SPAG4L	TMEM155	PTMA	KIT	CPEB1	MSC	CHI3L2	KRT1
FZD2	ABCC3	CALCR	BPIL3	FLJ22536	ITGB3	FAM123A	MGC33530	MAP3K7IP2	LCE3D	PCDH17	MMP26	NOD2	GAS7	SRPK2	NKX2-2	NGB	MSX1	NID1	CSF3R
C6orf155	FCN1	ZNF660	ST3GAL6	HIP1	C6orf222	CHST8	VIPR2	ITPKB	FLJ40235	HS3ST3A1	HECW1	LOC339568	GPC6	DOCK2	PPFIA2	INSL3	ETS1	FLJ20712	MAP3K9
HAND2	MARCO	CNTNAP2	NKAIN4	SIAH3	TNPO2	CRHR2	HCN1	NCKIPSD	AKT3	TFPI2	ARHGDIB	SLC25A3	OTX2	SIRPB2	CLSTN2	PSD3	ZNF543	LTA	GNAS
COL23A1	RNASE3	SLC13A5	HIST4H4	KAZALD1	SLC12A4	NALCN	TRPC6	BC039903	IQCF2	SLC35F3	NUFIP1	OR10A3	FLI1	OR56A1	KCNQ3	ASB2	TCAF1	MEST	OPCML
SLC18A3	MGC52057	ZNF542	B3GALT1	ADIG	MAP3K1	FIGLA	CDKN2A	HES1	PABPC5	ER;	EPHA1	LOC340094	SLIT3	ZNF365	EPHB1	C9orf24	PAX9	ITK	ZP3
RSNL2	MALL	ATP10A	AFF3	LOC285768	SSBP3	NPY	SCTR	BMP6	CATSPER1	ST8SIA5	CD244	FBXL7	ZFHX3	EPB41L4A	GALNT14	AMOTL1	PITX3	THPO	DIO3
KLHDC7B	CYP4X1	CASR	ADCY1	EBF1	KCNK10	CAPN8	SPAG6	BC006182	ASGR2	PABPC5	KRTAP15-1	NR1D1	ST6GALNAC5	GPR98	FUT9	AP3B2	C8orf34-AS1	FGF7	SLC6A8
CRB2	WNK2	TRHDE	LHFPL3	LELP1	ADAMTS10	CHST2	SYT9	AK096148	DPP6	DGKI	TRIM42	IGFL1	OTX1	TIMP2	TUBB6	PRSSL1	FOXO6	IL1B	DSC2
NTRK3	TMEM45B	FLJ30834	CDC14C	LOC285954	ATP11A	PLEKHN1	SFRP1	GSN	HKDC1	GFRA1	AIP	CDH13	GAS1	ELN	CART1	DIRC3	AUTS2	IL4	S100A4
LAMA1	LCE1E	GRIK3	OR6Y1	FAM181A	MPP6	IRX5	LOC400120	LOC286187	MYOT	HOXA2	OR12D2	OR56A1	HLA-A	RBMXL2	EFCBP2	PSMA1	CCDC37	TFF2	PWCR1
BTG4	DAK	TWIST1	OR2M3	CRTAM	TMEM51	SHISA2	THBD	ZCCHC11	IMPG1	SST	IL5RA	USP29	FAM43B	ASB1	ERBB4	MLXIP	ADCYAP1R1	ACVR1	ERBB2
FGF8	TRMU	PTPRR	C1orf228	SEMA3E	PDGFRB	KIAA0427	PPP1R16B	ZNF304	SLC36A2	ZNF677	FLG	BLK	KCNA3	WFDC5	GPR150	GRIA4	DMRTA2	IL2	PECAM1
LRFN5	A2ML1	THY1	CHD5	ADAMTS17	PIP4K2A	PPM1H	WDR8	BAT4	EMR3	FAM19A4	C20orf91	SIRPG	SYN3	GNG7	ASTN	TRIM17	DLX6	TMPRSS4	TEK
PLD5	LAMB2	CSMD3	FBXL7	GOT2	EXOC6B	MEG3	TSCOT	ARHGAP15	MAGEC3	FLJ32447	HEPH	PDE6B	KIAA1217	NTSR1	CYTL1	SLITRK5	TRIM9	ARHGDIB	IL2
DPYSL4	NID1	ZNF625	DPP6	CIDEC	PITX1	GPC6	CHST2	ZNF563	SH2D2A	TCERG1L	BBOX1	LOC441666	PCDHGA4	ZNF598	RIMS4	EPHB3	FOXE1	CAPG	PDGFB
PDE4A	SYT12	SLITRK5	OR2G3	TRIM31	MEF2D	FAM163A	THY1	AY584596	CARD14	POU3F1	CD1B	PLXNA4	LMO1	ENO1	NCAM1	SPOCK1	KCNA6	BRCA1	GADD45A
TWIST1	SCGB1D1	NTRK3	ALK	C20orf71	PNMA1	NLRC5	SALL1	BC045569	PAPPA2	NR0B1	FCGR3B	ADARB2	TMEM108	DCPS	TRIM9	SLC5A7	MEGF11	CCNE1	CDKN2B
ZNF132	SPINT2	EOMES	ARHGAP25	NLRP7	C1QTNF3	CCDC57	CCNA1	SFRS3	DPCR1	IGF2AS	MPO	SLCO1A2	GYPC	C6orf10	SPAG17	MNT	RGS20	RAB32	PMP22
CYGB	IQCF2	SOX2	PIGB	CNTNAP2	MRAP2	AGAP1	FBN2	PES1	IL18RAP	ALDH1A3	CSTA	LILRA3	JPH4	WDR59	MGC33926	DGKI	CLDN10	CLDN4	CDK6
ZNF135	IMPG1	JAM2	DLG2	LOC254559	SLC22A2	SNTG2	EDNRB	SLITRK1	PI15	ECRG4	THEM5	RAPGEF4	ANKRD20B	CDK14	GUCY2D	MTNR1B	KIAA1024	GABRG3	SRC
MGAT5B	JAM2	VAV3	TNXB	VWC2	C18orf1	NOS1	DPYSL4	DEPDC1B	GPR87	STAC2	EDG4	SATB2	NTRK3	SEL1L2	SOX7	CBFA2T3	TRIM71	SFN	PAX6
KCNG1	GSDML	K6IRS2	NPY2R	KCNK5	ANKRD11	C9orf50	GALR2	IARS	CNGA2	SPG20	TRPM2	ADNP2	FGF14	SPAG17	MAP1B	CDH8	OSR2	H19	JAK2
SCARF2	DLC1	GPC6	APCS	CUBN	AFAP1	CMTM2	ZNF545	ZNF28	FLJ44674	PTPRT	FFAR3	SLC36A2	C8orf85	POLK	ADRA1D	LOC400043	RIPPLY3	CYP2E1	HOXA11
FAM19A4	SAA1	TACR3	C10orf90	PRDM16	TTC7B	GRIN2D	CMTM3	GGPS1	FCRL5	TRH	GAS2L2	LAMC2	CLEC14A	ST8SIA1	CACNA1G	LIG4	FAM162B	APBA2	JAG2
CDKN2A	ZIM2	UCHL1	AGBL4	ADCYAP1R1	DUSP16	FAM135B	CNTN1	FSTL5	LCN6	UGT3A1	PCDHB6	RPP25	ADAMTS16	MPPED2	NEUROG3	RASGRF1	ONECUT1	PPARG	HLA-DRA
KCTD8	FOXA1	LAMA1	RADIL	FGD6	SEMA6A	CMIP	DGKI	IRX6	FLJ35785	CBLN2	ASRGL1	HYDIN	SLC6A15	MYH16	UNQ9433	RBP1	TLX1NB	PMP22	STK11
C20orf39	DEFB119	MGC26856	GOT2	ST6GALNAC3	TXLNB	BHLHE22	SIX6	NMBR	MGC35295	CELSR3	PPBPL2	OGDH	VIPR2	GSTP1	PROK2	TLX3	TMEM130	CSF3	HLA-DOB
HCN1	FLJ36046	FZD2	TM7SF4	HIST4H4	AKAP2	NKX6-1	CRISPLD1	IQCD	SPATA16	ZNF454	LCN6	ADAM12	PRDM14	SLC1A5	HTR5A	HTR1A	NRP2	FGR	TNFRSF10D
AEBP1	C20orf133	SOX14	FGD6	TNFRSF8	RAP1GAP2	C9orf3	MGC39545	LMOD1	C20orf186	SEC31L2	USP6	OR2M3	KCNQ1	FLJ36000	DPYSL5	DIABLO	CDKN2A	HGF	VEGFB
HTR7	SPRR2D	FLJ46831	GNG7	GUCY2E	VSTM2A	C6orf155	LPPR4	COL1A1	LBP	PCDH11Y	FHL5	NFE2	CALN1	CLDN17	PCOLCE2	TRIM62	TSPEAR	AFF3	EGF
HNT	ATP4A	FLJ10781	GRM3	TAS1R3	PRKCZ	CDH2	SOX14	ACYP2	LILRA5	GRIK1	TREM2	TM4SF19	GPR26	OLFML2B	WNT10A	ATAD3C	LINC00925	HBII-13	NEU1
ADAMTS2	MSR1	PXDN	DIRC1	PARD6B	MIR125B1	UNC5D	INA	MYC	KLK6	ATP8A2	C22orf8	SCN4A	LDLRAD2	GDNF	PTPRZ1	GJC2	USP44	PTPN6	CHI3L2
FLJ90650	GPRC5C	DOCK2	KRTDAP	ABCB1	TCF7L1	TNPO2	GPR143	GABRB3	ATP4A	LRFN5	C21orf84	OLAH	SPAG6	SHB	ZNF625	SLC41A3	SALL1	MFAP4	OSM
SDC2	MYH1	HAND2	LRRC3B	NFIA	MXRA7	CTBP2	D4S234E	CXXC1	0	SARM1	EVPL	CD300LG	GDF6	B3GNTL1	AEBP1	SGEF	ZNF148	WRN	CREBBP
PRDM14	SLC36A2	CCDC37	EIF3IP1	GRIK2	APC	KIAA0556	ADAMTS2	CCNF	FAM71C	LOC387758	LOC284837	DEFB107A	TRPM4	ANXA2	FOXL2	GSC	YPEL3	PARP1	NOTCH1
CMTM2	C18orf20	SOX17	OR5M10	GLI3	EPAS1	SH2B3	ALPL	BC028207	OR1F1	PDE8B	TGFBI	KLK9	GFRA1	MOBP	PRKCB1	MAL	LMO3	VAV2	ENC1
CPXM2	OR1G1	SPOCK	RASA3	RPL23	B3GNTL1	STK19	PGLYRP1	STAM	MYCT1	ADAMTS2	LCE1F	RBP1	DOK6	PRKG1	KL	VAX1	RSPO2	GABRA5	IFNG
EFHA2	SEMA3C	ATP8B2	PMEPA1	FAM189A1	TAF5L	RSPO2	CYP26C1	LOC283932	CDH18	EVC	KRTAP13-3	ERC2	VSTM2B	ZXDC	SLC24A3	ATG9B	ZNF334	HLA-DRA	PLXDC2
JAM2	TMPRSS3	C1orf165	CD1D	BAI1	SERTAD4	PL-5283	ITGA4	BC020814	SYN3	FLRT2	USH2A	OR10A6	CLDN10	FRMD4B	NRCAM	VSX2	ATP2A1	HDAC9	EPHA2
BOLL	TEX101	PTPRT	OR2T3	ZSCAN18	PRUNE2	MPPED2	EPHA5	CHMP2B	TEX101	HTR7	FLJ12700	ACTR3C	ITGA8	INHBA	EMILIN2	NTNG1	ONECUT2	PROM1	EDN1
GDNF	C16orf52	CACNA1A	PDE4D	SEMG1	ARHGEF3	FRMD4A	NPY	NAALADL2	SSX4	KD;	DEFB119	TC2N	FGF8	HS3ST4	PTPRM	SYNPO2L	DLEU1	LAT	NOS3
CBLN4	KIAA1018	CSMD1	ADAMTS3	PXN	LOC440461	ERI3	HNT	IPO7	KLRG1	PAX7	TFR2	PCDH7	PTPRM	ZNF532	SATB1	CNNM1	GSTM1	NEU1	TNFSF8
NR2E1	RNASE2	SRD5A2	RUNX1T1	ARHGAP25	PLEKHB1	FAM115A	CD34	HIST1H2AG	CCL1	PPYR1	ABP1	PEG3	SOX21	TBC1D22B	BNC1	SPEG	CRTAC1	SFTPC	IL1RN
HSU79303	MYEOV	LAMA2	LAMC3	DPP10	CDRT1	C13orf36	SCARF2	C16orf45	JAM2	TRPC6	FLJ40235	OR10J1	KDM2B	DPP10	CBLN2	SSC5D	HSF4	THBS2	JAK3
GRIK1	MYOT	FAIM2	FLRT2	IFT140	SCARNA3	SLC18A3	MAMDC2	ARL6IP	GRM5	C6orf155	MARK2	PLAC9	TM6SF1	DNAH9	MEF2C	MDGA1	PAX6	SFTPA1	IGSF4C
PTPRR	NR2F2	EHD3	PSCA	GFOD1	CREB3L1	EPHA10	GPR26	AJ011123	TRPM8	NETO1	FLJ14816	TRPC7	FAM115A	INSC	SYNGR1	TNFSF9	SIM2	CSF2	GPX3
SH3GL3	FPR1	VMP	ZIM2	AFG3L1	PPCDC	SPAG6	SLITRK1	FLJ39739	CD163	HCN1	EGFL7	AGBL4	DMRTA2	CUBN	AGC1	PACSIN1	GPC6	CD86	BMPR2
CHST10	C21orf94	NPR3	GPX5	ACTBL2	PLEC1	FER1L4	MYO3A	IMP-3	DARC	SLC27A6	JAM2	DOCK3	FZD1	KIAA0226	CALCB	ZNF586	PHOX2A	NNAT	APOA1
XTP7	LCE3D	PROKR2	MAP3K5	LAIR1	AGK	PGLYRP2	HS3ST3A1	BC004930	SEC63D1	HAND2	TMEM44	CACNA2D3	PCDH7	FCRL1	TRIM58	COL5A1	PKLR	TSP50	CDKN1A
GRIA4	TEAD4	GABBR2	FAM135B	C1orf228	ALS2CL	UBR4	EVC	ZNF134	EFCAB3	FOXL1	DEFB4	MCCC2	ST8SIA5	DHRS9	BMP6	SYTL1	LINC01231	PRDM2	HPSE
SYT9	ANXA4	SNAP91	KEL	TMCO7	SNTG2	HLX	HIST1H2AK	FXR1	OCM	CMTM2	MYL7	MEGF6	GSC2	HTR4	FLJ22688	TMEM151A	NPY2R	LMO2	MYB
SLC4A11	EBPL	ADCY8	SCN7A	HPVC1	MYO10	GRASP	GLP1R	ADCY1	MS4A6E	POU4F3	GSTP1	CD1C	FOXE1	ADHFE1	SLC18A3	TP73	FAM19A5	MPL	TIMP1
GCM2	PRSS2	SFRP2	PDE6B	FAM20C	PACS2	KCNA3	FAM19A4	ZIC1	MGC16291	C18orf34	PNOC	SPRYD5	LOC254559	SIAH3	PRDM14	POU2F2	BTBD3	AATK	MYLK
SLC6A2	RASEF	KCNA6	LHFP	ATP1A4	FZD7	SOX8	FOXG1B	ZSCAN1	UNQ467	ZNF542	GPR109A	HEXB	IRX4	KRTAP5-3	EDIL3	FAM38B	EPHB1	PDGFRB	HOXA9
FAIM2	ACCN5	HS3ST3A1	ZNF365	TGFBR2	MUC12	KLHL30	FAIM2	CR749267	KRTAP13-1	TSCOT	C1orf135	LRIT2	CHL1	TMEM132D	ZNF447	ZNF606	ZNF582-AS1	MMP8	FANCA
DGKI	MMP13	FOXL1	SORCS2	C20orf186	BCAR1	PDGFRA	SOX21	MGC34713	CYSLTR2	GUD;	IL1R2	RBMXL2	FUT9	CXorf36	GRID2	NNAT	BTBD17	NOS2A	MCM2
TRPC4	HOXC4	FAM19A4	KRTAP23-1	KIR2DL1	PLEKHA2	FGF14	CHAT	SFRS1	SCGB2A2	ST6GALNAC5	SYN3	OPRK1	TWIST1	PARK2	CPLX2	TCEA2	COL4A2	HTR2A	HBII-52
D4S234E	ZP4	SFRP1	C20orf197	GGTLC1	UVRAG	SSPO	HTR1E	MAGI2	KRTAP8-1	XL;	CGB5	TMEM132D	TNFSF9	TNNI3K	SNAI2	ZNF667	TTC6	IL6	DUSP4
TRPC6	PCP4	GPX7	PRKAG2	CDK14	IPCEF1	MAL	GRIA2	TBX5	NURIT	LOC401498	KRT20	C10orf93	MEGF11	ANKRD31	PIK3CD	PTH2R	SLC16A8	BCR	CHGA
SORCS1	CNR1	SLC22A16	ADCYAP1R1	ITPK1	CDC42	ARHGAP22	ST6GALNAC5	ZNF341	FLJ10996	GAL3ST3	CCL3L1	FHAD1	RAB34	NHEDC2	B3GAT1	TSSK6	NRCAM	WEE1	PPARG
MLNR	C9orf150	HTR1E	GPC6	ATP1A2	DNM3	GSTM2	SLIT3	ADCY9	FLJ14054	ZIC3	VAMP8	ZNF385B	C17orf46	CSF2	MMP25	MYBPC1	RPL39L	TDGF1	MYBL2
NCAM2	C20orf185	SPAG6	OR10Z1	COL23A1	TGFBR2	TMEM90B	GPR83	AY346333	PDILT	GPR143	MGC9712	LOC399959	HECW1	HIST4H4	BRSK2	GALNT13	EMILIN3	FANCA	FLJ20712
ADAMTS18	SIGLEC12	SLITRK1	TBCD	CCDC57	PPYR1	MYADML2	KCNG1	ZHX2	PCDHB6	EFHA2	TNP1	ODZ4	NLGN4X	ME3	PTGFR	KCNQ1	CDH3	ABCB4	HLA-DOA
PXDN	LACRT	SOX8	BPI	PRKCH	ANKRD44	NGB	ZNF132	AK126468	LRRC15	CACNA1A	FLJ11155	SLC22A25	TRH	NNT	SLIT1	DLL1	LINC00461	IL18BP	TGFBI
ZNF454	TBC1D3C	SCARF2	IFT140	MGAT5B	RAD51L1	GALR1	AKAP12	FGF19	C8ORFK32	UGT3A2	FSHB	GNG7	RGMB	TMEM45A	FAM62C	OSBPL7	PTPN5	IL13	LIG4
LECT1	C1orf158	GRASP	HCG22	ASCC2	MAPKAPK2	LAMA1	TWIST1	RFC2	NUP50	GLRB	CCND1	GPR123	SCARF2	TRPC7	CPE	PTCRA	ADAMTS5	GML	PTPRH
SALL1	EDG2	PCDH8	HECW1	CCDC111	ZC3H3	WDR86	STMN2	LOC84661	FLJ36180	FRP;	SEC14L4	IKZF1	SLITRK5	TRAM2	CSMD2	BCORL2	SLIT2	LTB4R	B3GALT5
ZNF671	SYN3	RAX	CYYR1	ZCCHC14	UBE2G1	TFPI2	SKIP	GRIA2	OR1A2	INA	IL21R	FAM168A	SPEG	ST6GALNAC3	DKK1	LONRF2	SYNDIG1	TIMP1	PTGS1
RSPO2	FAM13C1	PPFIA2	ACMSD	CBFA2T3	ZBTB20	PAX6	RELN	THAP5	HBE1	CHAT	ST6GALNAC1	TRIM55	LVRN	ABCC9	SCUBE3	TBX15	LINC01341	MUC1	ZNFN1A1
FOXE1	NUP50	KCNA1	C8orf85	NOX4	LPP	PITX3	ZNF447	BC057809	ATP6V1G3	IRXL1	SERPINA12	CMKLR1	RASSF2	BIRC2	ITGA4	SPOCK3	FAM65C	RAN	ICA1
RBP5	HECW1	RUNX3	GPR98	CDH4	LOC285768	CLIP4	KCNIP1	DISC1	CASP14	ETB;	SAA1	OR10S1	CDH2	NPFFR1	KDR	COL23A1	HS3ST3A1	ITGA6	POMC
ELOVL2	ITGB5	SNAP25	TMEM132D	OR10J3	WWOX	WNT2	AEBP1	PITX2	SCGB1D1	BOLL	TRPM6	PDE2A	HLA-G	KLF11	HS3ST3A1	KCND3	SNX32	B3GALT5	PROM1
KCNS2	SH2D4A	BOLL	OR8B12	VWA3B	HERC2	DPY19L2P2	LAMA1	HIST1H1E	DEFB103A	C1orf165	HOXB8	TXNRD2	RFX4	TNXB	SPG20	GPR157	CD46	MAGEA1	DSP
GATA2	CNTNAP4	COL5A1	MYH15	GSTP1	SEMA7A	SLC6A1	LRFN5	PTPN14	FCGR3A	C20orf39	CD300LB	CATSPER1	GALNTL6	HAVCR2	SNAP25	USP44	RNF219-AS1	APOA1	IL11
ST8SIA5	ZFP2	ZNF667	GPC5	RPTOR	WFS1	SLC16A12	FERD3L	GEMIN7	TAS2R16	SCARF2	PSD3	TNFRSF1B	PAX6	FSCN1	SOX5	SLC8A2	B3GALT4	HSPA2	FZD9
SEC31L2	TREML2	OPRM1	GPR123	C8orf73	ISLR	YPEL3	TNFRSF8	BC056264	SERPINB12	ZNF540	GPR15	C4orf22	ADD2	RAP2B	DPYSL4	PTPRR	FBXL21	TNF	IL12B
BAPX1	SPRY2	GCM2	ADAMTS20	GRIK5	C1orf70	SOX17	PRDM14	CAST	SPRR3	CCNA1	CLEC12A	GDPD4	KCNQ5	C20orf56	SLC13A5	ANKRD33B	SPAG6	PRKCDBP	HLA-DPA1
SCUBE1	GYG2	PDPN	IKZF1	TNXB	TPD52L1	MMD2	LECT1	BC050021	PANX3	TWIST1	CD300LG	USP4	KCNIP1	GABRR2	FLJ39155	FLJ40125	PAUPAR	DES	NTRK1
PPP1R16B	KCNK18	FLJ21159	HMGCLL1	KSR1	LHX9	HEATR2	RASGRF1	COL1A2	IQCH	OPRK1	FCN2	A2BP1	CYP1B1	NAV2	SPATS1	CHRNB1	ZNF423	SYK	MLH3
SIX6	MAP6D1	UGT3A2	A2BP1	DHX40P	LY86	TSC2	DTX1	BC000349	TREML2	POU4F2	SNAPC5	FAM90A8	VAV3	NLRP11	ZNF23	SORCS3	PCDHGC4	FRK	DST
UNC5C	MAGEA11	DCC	GPNMB	PCNXL2	MAL	HS3ST2	SOX1	ETV1	HECW1	SLC12A5	MEST	GFRA2	GCM2	GPR56	SNCB	COLEC11	LIME1	EPHX1	IGF2R
ZNF660	BPIL3	PEX5L	OR8K5	RADIL	ZNF804A	FBN2	MEG3	PLA2G6	CD33	RASGRF1	OR1E1	GOT2	CREB5	C10orf90	PRKG1	C5orf4	TRHDE	DNAJC15	BCAP31
DOK5	IL18	HSPA1A	IPO7	RFPL1S	PARP16	C6orf136	GAS7	MYOD1	KRTAP13-2	ADAMTS18	NOX1	PRKCB	TP73	SLC12A1	PDE4DIP	ABP1	MAFB	IL8	GUCY2D
EDG3	OLFML1	WNT2	RGS7	HECW1	ARHGEF17	GNASAS	NRG1	AVPR1A	ITGAD	RB;	LY75	PIK3CD	ARHGEF3	DEFB119	NKX2-8	PTPLAD2	MIR124-3	SERPINB2	JAG1
HOXC9	HS3ST1	PCDHGA12	POM121L12	HRNBP3	ADCY9	MATK	TRPC5	SHC3	MAGEA11	AKA;	CLCA1	PRDM16	C12orf42	TLR6	VWCE	GHSR	NXPH2	DSC2	ID1
VAV3	MAGEB3	STAC	GREB1	KRTAP23-1	TMED7-TICAM2	NCRNA00181	PCDH11Y	BC017833	PRSS2	ZNF447	IL1RL2	WFDC11	GJD3	CNR1	LOC51334	LRP3	RGS10	NBL1	APOC2
PTHR2	ASAH3	DTX1	HS6ST3	MAEL	RCSD1	LVRN	DCC	EPAS1	GLRX	GSH1	ITGAX	BACH2	TFAP2A	NNMT	DFNA5	RGS12	GALR3	MST1R	DAB2
MGC33530	NURIT	FOXG1B	OR51B2	PLA2G2D	ITGA9	BEND5	DRD5	MUC1	TSPAN4	GRM7	TEX101	SCIN	APCDD1L	PLEC1	GSTM3	NTSR1	PDGFRA	FER	CCR5
ZNF540	GULP1	FXYD7	LPIN1	SQLE	FOXK1	MIR129-2	GPM6A	KIAA1024	CFHR5	ACSL6	ARHGAP15	DCTN4	GSC	SPEF2	EDG1	ZIK1	CD8A	MMP19	KCNQ1
PCDH11Y	SMCR7	EDG3	PCLO	LOC100169752	CELSR1	F7	C2orf21	ZMYM1	KIR2DL1	SYT9	FKHL18	SLC12A9	LOC100302652	TREML2	PRIMA1	ZBTB38	EID3	XIST	SLC5A8
PTGIS	TCL1B	KCNA4	CHRM2	RAPGEF4	RAB8B	HLA-L	CHODL	AK026075	TCL6	SLITRK5	KRT1	LOC730811	SIM2	TRPM8	PHF21B	LBX2	MKX	TRIM29	TCF7L2
SKIP	OR10J1	TSPYL5	HK2	RTP2	ZNF625	SLC5A10	NPR3	ZNF160	CD300E	CRHR2	OR1A2	CDKAL1	WT1	STEAP2	KCNT2	TRAF3IP2	CCNA1	SLC22A18	SLC22A3
SFRP1	WDFY3	NMBR	OR2C3	PIGB	SLC25A25	CD34	TMEFF2	C1orf89	SPRR1A	COL5A1	CST5	MYL1	CRMP1	CD1D	COL4A3	ADAMTS16	NRG3	MSH2	GATA6
C18orf34	ZNF214	FBN2	OR4C16	GREB1	RNF216	APC2	RSPO2	MGC33530	SGCZ	WNT2	ROPN1	CLDN1	AUTS2	LOC399959	EPHA5	HOXA2	UNC5C	EVI2A	IL17RB
C1orf114	SSTR1	PODN	CNR1	FBXL4	SMG6	SLC8A1	SOX2	PAPOLA	PLCZ1	SLC32A1	TAS2R9	SERPINB11	GPRASP1	KRTAP24-1	SCGN	NR5A2	MTMR7	ICAM1	DDB2
SLC16A12	GNAI1	DMRT1	ATP8A2	ZNF710	RBM24	TIGD5	GAL3ST3	KIAA0100	DLC1	ESR1	GPR123	DST	FAM159B	SPAG11B	FLJ37549	CDO1	AMH	IL16	DDR1
RASGRF1	GPR109A	LRFN5	SLIT3	PVT1	SLC8A1	INA	VEGFC	STRBP	IVL	SKIP	FLJ36180	LPIN1	TNPO2	NRG1	TNFAIP8	BAT4	THBD	MAPK14	CTNNA1
MGC39545	TMEM129	HNT	KIRREL3	BTF3	PLCE1	ITGA8	HIST1H2BI	RPL27	LCE1E	FLJ21159	CESK1	TMEM154	LAMA1	OR5AU1	CHGA	IGF2BP1	NTRK1	DKC1	FGF6
ADRB3	AFAP	CHODL	KRTAP8-1	SUNC1	ABR	RND1	BAPX1	RAB3C	CD1B	CNKSR2	CXorf6	DCP2	PLEC1	LGI1	DKK2	RINL	PRKG2	MSH3	KRT5
GRIK3	LRIG3	SLC6A15	ZP4	FCRLB	FOXP1	ST6GALNAC5	FLT4	MRPS16	CES7	TBX5	KCND1	TEAD4	CPXM1	LRTM1	DMRT3	SLC18A3	LOC100996693	MKRN3	SYK
NDN	ITK	SST	AHRR	AKAP10	PTPRE	JPH4	POU4F2	MGC10854	LRRN6C	FBN1	AQP12A	C4BPB	CCDC105	CSTF3	GFRA1	PRSS21	TRH	SRPK3	LOX
ADRA1A	KITLG	FIGN	SIRPG	MMP26	CHST3	EBF1	CASR	DPYSL5	MAGEA3	WIT-1	RBM35A	FHL2	PTPN5	CASR	BCAT1	MARVELD3	MAL	TUBB3	IGF2
PHOX2A	BPI	IGF2AS	C1orf106	ABHD2	PXDNL	ADAMTS16	SLC5A7	ZNF207	PATE	PENK	ATP4A	HKDC1	SLC7A14	PHLDB2	ALX4	PAX3	DGKG	GNMT	BRCA1
CD8A	FCRL3	CPXM2	ADAM29	AIFM2	TSPAN2	SPNS3	GHSR	EML2	DNTT	HIST1H2BI	MAGEA2	GLP2R	COL25A1	WWTR1	EN2	LRP8	COL25A1	CTAG1B	MCM6
CHST1	GNS	CDH22	HLA-DQB2	BFSP2	NVL	TMEM25	KCNB2	ZNF83	MPDZ	MYOD1	EPHA2	HRNBP3	PIF1	WIPF1	CAMK4	LHX8	EN2	GRB10	IL1B
CCDC37	NIPSNAP1	KDR	ZNF479	PRAMEF18	LOC158381	ZCCHC14	CALCR	BAT5	CCL15	GRM6	SLC4A1	FAM19A4	TMEM130	RORA	ALK	CUGBP2	FGF14	CASP10	PLAUR
GRIN2A	GALNT5	POU3F1	TTLL8	PAX3	C7orf68	CDH9	DEPDC2	BC054021	REG3G	GDNF	LACRT	CD109	IRX5	OR51I1	D4S234E	NKX2-5	CDO1	GLA	EIF2AK2
FGF4	CFHR1	NAALAD2	COL6A6	MORN1	SH3D19	IFFO2	C10orf72	DHPS	SLAMF7	ADAMTSL3	DMRTC1	PGCP	CNTNAP2	IQGAP2	BARHL1	CALCR	MEST	TFE3	GML
CD34	CDH3	KCNB2	PRAMEF4	KCNK9	IQSEC1	SLC35F3	ST8SIA5	FLJ20581	CCND1	ADAMTS5	TMPRSS3	C21orf54	FOXF2	POLD3	C16orf45	SYT14	CLDN14	S100A12	TM7SF3
ALX4	OR12D3	SOX21	RAB37	HBBP1	MACROD1	SFMBT2	DLK1	KNSL8	GDPD4	VSX1	MMP7	RUNX1T1	ZNF521	APCDD1	KCTD8	IL17REL	RALYL	E2F3	LIF
ACSL6	MMP7	NEUROD4	DKFZp434L192	SLC10A2	KANK2	ZNF671	FLJ32447	NEUROD1	LPO	RAB34	FLJ46230	APBA2	BARX1	MIR1283-1	ZNF545	MAP3K7IP1	KHDRBS2	S100A4	ROR1
FAM5B	GABRG3	FBXL16	CNTN4	SCRT2	IGF1R	ELMO1	IRX4	BC030651	CTSG	SULT4A1	C20orf71	AUTS2	PAX9	LOC283663	TFPI2	MYO7A	SYN3	BTK	SFTPC
ZNF304	MGC4677	CART	CHRNA4	LILRA3	NKX2-8	SHANK3	GATA4	GLT25D2	DDX49	GALNR;	HTR3C	CENPN	COL5A1	CPXM2	PITX3	HES3	PIK3R5	PLAGL1	RARA
RAB11FIP4	TTC23	CYYR1	FAM20C	SPAG4L	ALOX5	GLB1L3	NTRK3	CBWD2	SEMG1	LOC349136	MATN2	ELFN1	MDFI	TAS2R1	ZNF354C	C14orf23	THY1	ERG	DCC
PDGFD	KCNK5	TUBB6	CNGB3	BACH2	PXN	ZNF625	PTGIS	BC094753	TREM2	JAM3	MIA	OR2L3	CMTM2	HLA-DQA2	INA	LHX1	RNF220	FMR1	DLG3
GRIA2	CFHR5	VIPR2	MAGI2	UNC5C	C7orf44	LRFN1	SLITRK4	FLJ12760	RNASE2	WDR8	TMOD3	PLEKHG6	SFRP2	OR5M10	B3GAT2	LAYN	GDF6	IGF2R	DAPK1
LRRC3B	SEMA6B	SIM1	DEFB118	S1PR4	NEO1	BHLHE23	RLN3R1	PAX7	TRIM51	GCM2	RASIP1	TMEM108	PTPRT	NCRNA00152	GNB4	MAFB	LINC01398	CASP8	IHH
WIT-1	SP3	CHL1	OR7A17	MAP3K5	CIT	ZNF677	TNFAIP2	CHODL	IFNW1	GHSR	CCL1	NSMCE2	HAND2	SLC16A1	SH3GL3	GABRA5	LOC101929122	PCGF4	APOC1
GNAS	FTHL17	GHSR	CLDN1	TTLL1	GSTM2	SYNE1	BCAT1	KCNN2	FCN2	MCAM	CLEC10A	RASA3	PPP1R16B	NT5DC3	SMO	SH3D20	WNT2	GFI1	ABCA1
COL5A1	LCE3E	C10orf72	PANX3	NPY2R	SPTBN1	LAMB3	UGT3A1	BC073925	SERPINB10	TSPYL5	CD80	LCE2B	KCNK9	MEG8	FGF5	WT1	RAB34	IL1RN	CD1A
CALCR	CXCL9	NEFL	BMP10	OPRM1	CA3	TMEM196	SSBP3	MEF2A	TYR	DOK5	MAGEB6	FSCN1	CR1L	SLCO3A1	POU4F1	ZYG11A	FAM201A	FGF9	FGFR2
FLJ10781	PRP2	UAP1L1	MIR548F5	IL10RA	NGEF	WIZ	GCM2	IQCB1	DEFB129	UNQ739	CNTNAP4	GPNMB	UBE2QP1	RUFY4	FLRT2	SPTBN4	BARHL1	IL12B	CREB1
KCNA1	KRTAP26-1	ISYNA1	C20orf186	MIR1257	ARHGAP26	TRIM40	OSMR	CLN6	PSG3	COL15A1	DARC	GNASAS	CNGA3	CACNA1E	RCSD1	JPH3	FEZF2	SEMA3A	EMR3
RUNX3	STEAP2	SCNN1B	ZCCHC14	ACSL3	ABCA4	ARPC1B	KCNA3	XYLT1	SIGLEC10	LECT1	KIAA0125	CD1E	CNTN1	CANX	C1orf165	LRRC3B	MIR129-2	ATP10A	PTHLH
EPHA5	UACA	HCG9	SLC35F1	AVPR2	FARP1	NLGN4X	ADCY8	ARL4A	ACE2	SIM1	LCE3D	OR5H15	LAYN	CCDC83	INHBB	KIAA0495	SOX7	ARAF	MUSK
WNT2	SEC61A2	TCL1A	HEXB	DCTN4	C22orf9	SLC13A5	GRID2	SLC25A17	RRM2	NT_016354.18	CITED4	MIR518A2	EFHA2	MASP1	MGAT5B	OTP	VAMP1	HDAC1	CHFR
FLJ40365	SIGLEC6	SARM1	CEP55	IRF4	MESTIT1	ITIH5	DMRT3	BC064361	CCL7	GABBR2	ATP2B2	FAM107B	KCNK12	GZMB	VIM	C17orf104	TMEFF2	ASB4	FGF1
C10orf72	DCD	FLJ45983	PACRG	C7orf16	NID2	PLD5	TRHDE	GRPEL2	DEFB4	SLC15A3	HSPA12B	LOXHD1	ENO3	NCRNA00114	GFPT2	MGA	CNTN4	SIN3B	ITPR3
SLITRK5	C20orf186	SOX1	ZMAT4	IGFL1	GDAP1L1	STK32B	PCDHB15	C6orf55	PMCHL1	OPRM1	LCE3C	KNDC1	GRIN2D	CST7	MGAT3	EN1	SLC6A17	ICA1	CSTB
GLRB	SERPINB10	ARMC4	TNFRSF8	FURIN	IQGAP2	BCAT1	FOXL1	GRID1	LACRT	SDC2	DEFB1	ADAMTS16	GRIA4	SORCS3	PTGIS	EBF3	EPHA6	LIG3	ACVR1
CDH13	CFHR2	POU4F2	ASTN1	NFIB	ITPKA	BEND4	COL12A1	ORC2L	C20orf79	CRC18;	CBFA2T3	GPX6	EN1	RICS	KIAA1944	KCNN1	MAP3K14-AS1	ZIM3	PODXL
RXRG	PRSS1	PDE8B	EPHB6	ANK2	PRDM2	KHDRBS2	HPSE2	CYP26B1	NR1I3	DTX1	EMR3	FILIP1	SLC13A3	LOC100133469	COLEC12	NMNAT2	SLITRK5	MAS1	HOXC6
FGF5	FAT	THBD	LCE3E	C8orf85	CR1	VSTM2B	CRH	HIST1H3B	ZIM2	EFS	C20orf42	ADAMTS12	SLIT2	CAPSL	COCH	TSNARE1	HCN1	SNRPN	NPR2
CBLN2	MARVELD3	LPA	LOC731789	NFAT5	SSH1	RYR2	FGF5	COX5B	SLC30A8	HIST1H2AK	FLJ43806	OR5A1	BHLHE23	OR8G2	GABRB2	RADIL	CECR7	FGFR4	GNG7
CNTNAP2	CST3	POU4F3	CLRN1	NCRNA00164	FOXJ2	UNC5C	PPYR1	ZNF364	TCEB3C	MEG3	KRTHA3B	DPPA5	ONECUT1	PRICKLE2	RAB31	DKK2	MYOZ3	CHD2	ACVR2B
IRX4	MGC16291	RSPO2	GRIN2D	DIRC3	CAMTA1	MSX1	GLRA3	DLEU1	SFTPD	FLJ90650	IQCF2	HIVEP3	MAFB	ICAM3	GDF10	KDM4B	SLC18A3	BCAP31	ERBB3
ACTA1	FCER1A	DKK2	TNR	LOC731789	TRPV2	TRPM4	KCNS2	AK098695	FLJ00060	SLIT2	BPIL3	CUX2	ALX4	CNTN4	PTPRN	WDR17	FAM132A	GNAS	L1CAM
RIC3	RHO	DRD5	LOC285768	PRDM14	NGFRAP1	GATA4	TBX5	MFAP1	TNFSF11	ZNF660	GALNTL5	CIT	GPR75	SLAMF9	GLI3	SEMA4C	LINC00506	BMPR1A	ERG
KIF5A	CSEN	SLIT3	AVPR2	DNAH17	APOBEC3D	SLC24A2	TM6SF1	RPP30	UMOD	SOX11	OR51B4	SNORA80B	LEPR	AADACL3	DKK3	C16orf54	SP8	DIRAS3	BCAM
ESR1	HK3	NOS1	MIR298	TIAM2	SYNE2	ESR1	CIDEA	IGF1R	IL7R	SLITRK1	SLC6A12	GRIN2A	BNC1	TPST1	CDH13	CHST3	BEND4	DDB2	PRKAR1A
SPOCK	CNGA2	CDH12	OR52N1	CYP7B1	CALD1	CUX2	DAB1	PIP5K1B	CDA	TRPC5	FLJ14054	YIPF7	HS3ST2	HLA-DQB2	PDPN	ALX4	GNAS	CTNNA1	THBS1
PTPRM	PRTN3	PPYR1	DCD	AMPH	SNX8	SYN3	ADRA1A	MAML3	TRIM48	GLRA3	MID1	PODXL	NR2E1	TPM3	NETO1	TFAP2B	CERS1	RHOH	CASP3
GNRH2	TRDN	VGLL2	RBL2	HGFAC	DMRTA2	ADD2	EOMES	COL2A1	CD209	RAB37	VSIG9	PREX2	MMD2	RAPGEF4	PRDM12	KLF11	LMX1A	GLI3	XIST
ADD2	PSG1	ZNF85	EGFLAM	ATXN1	GRHL2	ADAMTS5	ACSL6	AK124556	ADAM7	GRASP	LRRC34	PAPPA2	ACACA	NOVA1	SLC6A2	INPP5A	CDH4	SPDEF	MAPK12
CRISPLD1	MID1	NETO1	KRTAP24-1	LAMC3	KCNAB3	ADHFE1	CSMD1	RPA3	C21orf100	KCNS2	SPAG11	ZNRF3	KCNIP4	KRT7	FADS2	GALNT9	ADAMTSL1	HLA-DOA	LAMC1
SLC13A5	LRRC15	PRLHR	C13orf16	LAMC1	TFPI2	GRIA4	ACTN2	ZNF258	IL17E	KCNB2	HIST1H2BO	LOC732275	ACTN2	TXNRD2	MCC	ADAP1	BCAT1	MYBL2	SPDEF
PROKR2	DLX3	PCDH11X	PIPOX	OR8G2	TNK1	PCDH9	SDC2	DEPDC1	BRS3	ALK	PANX3	PIGB	C1QL2	SLC25A21	CMTM3	HTR5A	JPH3	LIF	STAT5A
HCN4	ZNF80	GPR143	C20orf79	FCRL3	LMCD1	OPRK1	TCTEX1D1	ESD	TAS2R1	FZD2	KCNK10	GFOD1	LOC283999	C6orf124	C14orf132	SLC6A5	40603	ABCC2	ARHGAP9
PTF1A	BMP10	LOC349136	COL9A1	CSF1R	C10orf26	CPXM1	UGT3A2	RPS14	COL9A1	NT_007933.14	CHI3L1	TNRC18	FGF4	LELP1	TEKT1	PCDHGA4	NID2	INS	PRKCDBP
BARHL2	C20orf114	CNKSR2	TNS4	SUSD4	LOC100188947	ATXN7L1	PAX7	WDR76	MSR1	OXCT2	CRB3	SCUBE1	MACROD1	LOC285954	REM1	ANO9	OTX2	TM7SF3	FANCE
ADARB2	OSR1	PDE4A	GNASAS	SCOC	TET1	CCNA1	MEST	M13930	GLYAT	CNNM1	SPRR1A	SP8	CAMSAP1L1	CYTH4	RUNX3	C7orf16	NKX6-1	RYK
CNNM1	IL18RAP	PTF1A	PCSK2	C6orf10	C10orf11	SNX32	PODN	BX648701	KRTAP22-1	CD8A	PITPNA	CCDC40	DEXI	KIRREL2	KIF1A	GSTM1	C5orf66-AS1	MAGEL2
FLT4	NBLA04196	HCN1	ZFP2	SLC2A9	ZFHX3	GAS7	KLHL1	PDRG1	LAIR2	TRPC4	PICALM	SNORD115-11	C18orf34	MCC	IRX4	MST1P9	SNAP91	BGN
CNTN1	MAS1L	GPR103	NAV2	ROR2	LTC4S	CTDSPL	CYGB	SETDB1	LCE5A	KCNA3	CORO2B	STK24	KCNA1	ACSM5	C1orf76	C3orf21	ACSS3	MAPK9
SOX7	PIP3-E	GRM3	FLJ22536	PRIM2	CREB3L2	ABR	KCNK9	GMNN	MAGEA6	GPR83	KRTAP13-2	OR10AG1	SOX11	PAPPA2	AKAP12	SLIT3	ESPNP	IFNGR2
HNF4G	FGFR2	SLC4A11	C6orf10	OR8H2	CSPG4	PCDH7	WDR78	RDBP	FLG	DPYS	C3orf60	TXNDC3	LRRC61	SPP2	LOX	TF	SCTR	FGF6
BCAT1	BTBD3	CUTL2	MGC42105	ADM2	MCF2L	HS3ST4	HAND2	TMEM30A	AQP7	AQP5	IVL	38047	EN2	SLC29A4	CABP7	SRRM3	ULBP1	GADD45A
MEG3	CTDSPL	FAM5B	SULF1	FAM19A5	SH3PXD2A	CRTAC1	CYP7B1	C2orf28	RFPL1	GNB4	TRPC4AP	F11R	WDR17	PRDM15	SV2A	VIM	ZNF625	SERPINA5
EOMES	KRTAP15-1	ZNF454	IQCG	PRKCB	SPSB1	RIC8B	PTGER3	CDC91L1	MRGPRX1	NDN	VHL	2001-03-01	DMRT1	CSMD1	LHFP	CPAMD8	KCNK12	DNMT1
WIF1	GPHN	CIDEA	PARD6B	RARA	MRRF	BOLL	PEG3	MTX2	NT5DC3	BAPX1	HKDC1	MST1R	SALL3	BASP1	PHACTR3	EBF2	DAB2IP	MKRN4
LPA	SIRPB2	RBM24	IRF4	LOC100144604	ZNF135	TMEM130	ZIC3	MGC35308	KRTAP13-4	C2orf21	KCNK16	TRPM2	EMILIN3	VPS52	SFRP2	PRRT1	TGFB2	SYBL1
EFEMP1	TYR	PCDHAC2	CCDC141	AKAP13	STK10	LOC100130776	PTF1A	AJ278578	MARCO	AKAP12	SEMA6B	MAEA	TBX15	RASGRP2	ALPL	CBS	DKFZp686K1684	BCL2L2
ADCY1	UCN2	FLT4	MIR206	ATP2B2	PRKAG2	RAP2A	KCTD8	BC063489	FLJ46154	FIGN	MUC15	BSN	PTF1A	HECW1	BAPX1	VAT1L	ANKRD36BP2	KIAA1804
PITX2	TAS2R1	C10orf59	OR6P1	HMGA2	BCAS3	MICALL2	SLC16A12	TXNL4B	S100P	PRLHR	CD53	GNMT	ZNF829	ALPL	GPR103	GPR88	FAM159B	TNFRSF1A
CHST2	BACE1	FLJ90166	SCOC	UPB1	NYNRIN	MKX	TCERG1L	NXT1	SLPI	PRDM14	PDCD6IP	OR4K17	FEZF2	FAM118A	ALDH1A2	TSPAN15	OTP	ST6GAL1
SOX8	TTPA	MAL	KIAA1217	GPR171	GAL3ST3	HTR1E	KDR	WDR33	EDG6	C14orf39	AIM2	CREB3L2	LBXCOR1	ANO6	QIL1	ROBO4	DLGAP4	MCF2
NID2	NPBWR2	ZNF154	C6orf118	DST	LOC285419	DBX2	SLC22A16	BC050069	CHRFAM7A	KCNA4	EFCAB3	CDH4	PCDH17	IL21R	SNCA	HSPB2	ELOVL4	NDN
SLC32A1	ADAM15	TCF4	LCE3D	C3P1	FGD4	CADM2	MAL	HOXA11	CNR1	HPSE2	HMGA2	OR4D2	DCC	COL12A1	ABCC8	EPHB1	HIC1	GPR116
KCNIP1	ARRDC4	ADARB2	KCNAB1	TLR5	LHX8	C18orf22	PTGFR	LTA4H	SSX7	DRD5	MBL2	S100A8	POU3F1	PTK2B	FOXG1B	ZNF418	LECT1	PCTK1
FBN1	AKT3	SLC32A1	CTNNA2	OR8H3	MIR762	AFAP1	SLC8A3	SERTAD2	GAGE4	ZNF354C	GK2	THSD7B	TAF4	EIF5AL1	TRPC4	HOXA3	UNCX	CXCL9
MAL	SLCO2A1	KCNIP1	GABRB3	ATP8A2	EGFR	WT1	GRIA4	POU6F2	ZP4	SCS;	HYAL4	S100A6	MMP16	PRAGMIN	MEGF10	EXOC3L2	SLC8A1	BMPR2
UCHL1	DNAJC5	GPR26	LPO	GC	C7orf50	NKX3-2	BTG4	LHX2	GHRH	PLD5	FLJ11017	IVNS1ABP	TRPC6	GFRA1	TMEM22	DNALI1	HS6ST1	GPATC3
C7orf29	TMEM98	KCNA5	NALCN	BCAT1	MYO7A	VSX2	AK5	LOC126731	PVALB	PTHR2	SIRPB2	PRICKLE1	MIR34B	CHRNA6	SLC30A2	PDE9A	SORCS3	FABP3
RLN3R1	SLC6A18	STAC2	BRSK1	RHOT1	ABL1	LOXL3	EFEMP1	ALX3	C20orf185	K6IRS2	MAP7	MITF	FAIM2	SFT2D3	HHEX	PRKRIP1	CHST11	SERPINB5
PTPRN	BTF3	AKAP12	SPACA1	MYT1	NOX4	RASAL3	CHRFAM7A	SNX11	SCGB1D2	ADRB3	TMEM92	NHEDC1	40603	OR10A3	GPM6A	SPACA1	ITPKB	DCN
NGFB	PSTPIP2	PMP22	OR7G3	RAMP3	DIXDC1	NAV2	B3GAT1	CGI-115	FLJ40919	SLC16A8	PDZRN3	SSH3	C13orf38	ADAM12	GSH2	GIMAP7	EMBP1	HOXB13
UGT2B17	PDZRN3	NKX2-5	ZFPM2	NLRP2	MAML3	DKK2	DKK2	GRB2	LCE1A	RARRES2	CTSG	MAGI2	HLA-E	SPI1	PYGO1	MBD3	FSTL1	MLLT6
SLITRK4	KRTAP11-1	PLD5	ANXA2	SPINK8	DPYSL5	LBXCOR1	HSU79303	MGC14817	C1QC	SLITRK4	PAX4	LCN10	PXDN	BTBD11	LPL	NCAM2	SLC12A5	FOLR1
GSTM2	PI15	SLC6A7	KRTAP11-1	TBC1D3P2	KANK1	SCTR	GRIK3	MKL1	FLJ33860	DOCK2	NALP14	JAKMIP3	ADRBK2	PPP2R3A	LOC112937	CCDC151	NKX2-1	AFP
GPR83	PRAMEF2	NAP1L3	RORA	CD53	ADAM30	IP6K3	DPYS	ADAMTS7	SIGLEC11	SOX8	GFPT1	GPT2	ELOVL2	RNU5E	MGC42105	DLX6AS	DMRTA1	NFKB1
NEUROG3	GML	CBLN2	MOGAT1	ACCSL	CAMSAP1L1	CASZ1	PCDH11X	BC035698	LONRF2	FOXG1B	TREM1	HDAC4	EPHA5	CACNA2D3	PTEN	C19orf45	MYOD1	SMAD2
HPSE2	IFNA14	GFRA1	OR10G8	BRSK2	ZNF358	C13orf38	GSH1	RAD51	PSG1	PGLYRP1	SLC5A7	PLEKHG3	EMX2	RGPD3	ARMC4	MAGEE2	ADARB2	EPHB4
WDR8	CD164L2	SYT9	ITGA4	MAD1L1	BRD9	KDM2B	UCHL1	PDGFRB	MORF4	FGF3	TMEM129	LRTM1	GRIA2	OR10T2	RAB3C	MKX	DPY19L2P4
ECRG4	SIGLEC9	KCNC2	CECR7	FAM58B	EVPL	ZFHX3	PDPN	LOC144097	SPTA1	COL4A1	PVALB	ITGB5	ADRA1A	FHOD3	RORA	WDR86	SYNGR3
MEST	KLK1	MXRA5	ACCN1	TNFSF11	CSF1	ZNRF1	KCNT2	ZYX	TSGA13	ZNF132	CXCL9	NBR1	GRIN2A	INPP1	UTF1	CA10	BCAR1
FLJ32447	LGR5	CCDC8	CAMTA1	RNASE3	TRIM69	SFRP1	PEX5L	THBS4	CSF2	ZNF671	HNF4A	OSBPL10	BEND4	CDH6	JAKMIP1	GUCY1B3	MIR124-2HG
STMN2	NR2F1	AKR1B1	IGFL1	CADM3	HOXD3	GAD2	SLC6A1	PSMC6	AMY1A	RSPO2	AGBL2	VHL	AVPR1A	PARD3	GNG4	PCDHA6	TFPI2
FLJ32110	CYLC2	PTHR2	ZNF341	SPATC1	NDUFS2	FAM110B	SIM1	FLJ31978	PAEP	TCF15	CNR1	DIRC3	FGF5	C8orf75	SOX1	LASS4	DMRT3
FBXO39	PWCR1	PDE4B	METTL5	SORCS2	CTBP2	MMP16	NCAM2	TOPORS	HTR3D	CYGB	NOXA1	MMP28	IKZF1	IL5RA	CIDEA	LMCD1	ZNF75A
ADCY4	AADAT	C20orf58	OXR1	GPR123	FAM20C	ASAP1	RSNL2	NXF1	MLLT11	CX36	OR1G1	SLC30A8	TFAP2B	FOXR1	ANTXR1	FOXD3	TLR1
THBS4	FLJ14054	REM1	HRNBP3	LPO	TBX5	RNF150	SLC6A2	FGF9	SLC4A4	GATA2	UCN2	C1orf101	INA	AMPH	RASSF5	HIST2H2BA	NPBWR1
GPR26	LILRB2	FGF5	VPREB1	MPPED2	C9orf78	EPPK1	POU4F3	EMX2	IL21R	BCAT1	FLJ22709	SFT2D3	ADCY8	CLC	HS6ST3	CDK5R2	PXDN
TSPYL5	MRPL16	BTG4	TGM5	COL9A2	AKAP13	SKIV2L	PROKR2	ABHD3	MGC40222	NKX2-2	KCNK17	PCBP1	SLITRK4	ESRRG	CRABP1	LOC388692	DPY19L2P2
SOX21	SIM2	HLA-G	FCRL5	KIAA0495	TTC23	CNTN1	CCDC8	AF336887	HAVCR2	VAV3	LOC116123	CDH1	DCLK1	CD3E	SNF1LK	ODZ4	SFRP2
DTX1	TREM1	NPFFR2	CHST11	KRTAP25-1	SYNPO	ALX3	ZIC1	AF175409	TYRP1	EOMES	FLJ25773	FGD5	GNAQ	CLEC16A	PKIA	PTPRT	FLRT2
RARRES2	GLI2	DOK5	HLA-DPB2	CD244	EPB49	GALNT13	ZNF454	EFNA5	NUFIP1	GRIA2	CDH18	MSI2	PCDH10	RHOBTB2	ATRNL1	GDF7	LOC100287592
FOXD2	DEFA1	PCDHGB4	FGF14	PRND	DCBLD1	B3GAT1	FBN1	PAG1	CLEC10A	PEG1;	CPA3	NAPSB	EMID2	HRK	PCDH17	PEX5L	OCA2
TCF4	SH3BGRL2	ABR	WFDC12	FAM163A	RCN3	MIR602	RRP22	AK074305	FCRL4	FA1;	FCGR3A	KRT2	RIMS4	PRKCH	RNF182	TET1	ZFP82
ACOT4	BTBD4	KIF5A	ITGA8	SLC22A6	CAND2	HPCAL4	SLC27A6	NOL4	FCRL1	LOC124842	KRT17	DOCK5	SLC43A3	TMEM154	FGF8	ABLIM2	TBX2
IRXL1	DNMT3L	ADAMTSL3	FAM74A3	CSH1	ABHD8	LPPR5	GPR12	SUNC1	OR1E1	ATP8B2	LST1	OR8J3	LOC389493	MIR592	ADAMTS18	ST6GALNAC5	LRRC4
CHL1	PRDM15	C2orf21	SIRPB2	PNOC	AGAP1	EMILIN3	PCDHAC2	SNRPE	FGG	NDRG2	TTC15	SPOCK1	EBF1	C3orf26	EFHA2	FIGLA	FAM184B
ITPKB	PTPRS	NR2E1	ADAP1	CYP2F1	BCL11B	GABBR2	OPRM1	ELMO1	SIRPB2	UCN	FCGR1A	CCL1	CMTM1	TNS1	PCDHGC3	ARX	ELAVL3
CIDEA	RASD2	PRIMA1	C5orf13	OR7G3	RGS10	BARHL1	ZNF312	CR749851	GRM4	PCDHAC2	FTHL17	S1PR4	RARA	CD248	TM6SF1	ELOVL2	DPYSL3
SLC18A2	NPAS2	RASGRF1	FLJ43860	CALN1	GRM7	FZD10	NGFB	ONECUT1	TAS2R38	RELN	CHRNB1	ROBO4	HCG4P6	C1orf106	RTN1	EDNRA	ST6GALNAC5
CYP26C1	HAK	LOC124842	PAPPA2	OR2C3	MITF	MIR137	ZNF549	PARK2	GPR64	MCHR2	MAGEC2	GRID1	SLC12A4	DISP1	DYNLRB2	TMEM90A	CARD14
DEPDC2	DNAH3	TLL1	OR8A1	KRT20	CCDC68	FZD8	NUPL1	AR	KCNK16	NPTX2	IFNA1	DCTN2	LHX8	MYOT	HEYL	NECAB1	TBX20
FGF3	SCGB2A2	FLJ90575	MEST	SLC9A3	NLRC5	LOC146880	IGFBP3	ITM1	ITPR2	LRRC4	KRTAP8-1	NLGN1	GLUD2	ITGBL1	ADAMTS5	EXOSC2	LY6H
CPNE5	VN1R2	ACTN2	MAGEC1	KRTAP8-1	SEMA3C	ASTN2	LRRC3B	EXOSC8	WDR58	UTF1	SIGLEC9	TMEM215	CRTAC1	GPR31	OGDHL	LOC645323	TRIM8
CCNA1	NAGPA	SLC5A7	CD1E	KLK12	UTF1	PDZRN3	DOK5	C16orf34	CTNNA3	CNTN1	UNQ2541	FAM19A5	MEIS2	SIRPD	NEUROG1	PDGFD	WT1
HTR1B	FAM84A	CNNM1	MTUS2	SFTPD	KIAA1199	FAM72D	SLC4A11	CACYBP	PCP4	C10orf72	DDX49	HHLA1	C1QL3	NCR3	ZNF542	PAX1	LINC01158
MYO3A	C21orf84	PTGIS	FOXR2	GAS7	SDK2	EN2	PDGFD	NPHP1	SH2D1A	SCTR	C1QC	KCNT2	DPY19L2P4	SLC20A1	RHCG	KCNA3	PROB1
CHAT	SEPP1	TNNI3	GPR85	OR8D2	CAPZB	C17orf104	TACR3	KIAA1797	FLJ46365	PROKR2	FLJ32926	OR7D2	ZNF229	C12orf40	HAND2	ZNF304	NKX2-2
OPRM1	OVOL2	SLC18A3	LRRC18	LCE3D	PLXNC1	PCDHGA4	CNNM1	ATP6V1G1	HBII-438B	PCDH8	KBTBD7	KCNK18	NRP2	LRRIQ4	FLJ37478	IZUMO1	GNAL
CCDC8	OBFC2B	PITX2	ABCB1	USP6	PRKCA	ZNF509	HIST1H3D	AB116074	CCL11	SH3GL3	ASAH3	TCF15	WNT2	TM4SF19	ZBTB8	ZNF660	CPNE5
KDR	OCLN	AOX1	FCRL1	LCE3E	CRTC2	GRIN2A	NEUROG3	BX647838	IFNA16	UCHL1	IL15RA	STRA6	HTR1E	SPAM1	RYR1	LOC440905	TIAM1
ADCY2	GPNMB	FES	DOCK3	C13orf16	STAP2	DCLK1	GDNF	JUNB	VHL	SYCP1	AMICA1	MYT1L	ZC3H3	STK32B	ZNF365	INA	POU4F2
COL12A1	IQGAP3	GRIA4	ADNP2	C1orf107	WDR20	ADAM12	FZD2	AZIN1	SPRR1B	ZSCAN1	MGST1	GPM6A	MRPS27	EDIL3	AUTS2	AIRE	TARID
ZNF471	LGI2	FRMPD4	CSH1	UBE2L6	ACBD4	THY1	RARRES2	CEBPG	ELOVL3	NID2	ACSM2	CFHR2	KRT7	ESYT2	DCC	SPARC	S1PR5
PAX7	FNDC6	LRRC4	KRT76	FAM66A	DAB2IP	STOX2	CHST10	ARCN1	KCTD1	CMTM3	SLC16A14	A2ML1	RIC3	CNTN6	ONECUT1	ANKMY1	LAMA1
EBF	LILRB3	ASTN2	BRSK2	IL20RA	NNMT	MEST	SYT10	HCK	SNRPN	ATPVA;	SFT2D3	POTEF	ADAMTS5	C9orf91	COMP	ZNF264	MEG3
DMRT1	OR7A5	DEPDC2	LMO2	POM121L12	GRB2	GYPC	MMP2	STK6	TNP1	GRIN2A	CARD14	TNS1	SORCS1	DEFB135	NELL2	JPH4	CPT1C
RAB37	DEFB103A	ITPKB	FILIP1	MYT1L	RABGAP1L	FOXL1	ARNTL	PEX13	PTPRD	FOXE1	KIR2DL1	BASE	HIST3H2A	SLCO1A2	QKI	FBLN2	PRDM16
PEG10	GDPD4	SOX11	ACSM5	ACOT7	ASAP1	EIF2C1	CRMP1	C9orf64	OTUD6A	ALPL	ARL11	SORCS2	MTSS1L	ITGA11	CHRDL2	COL9A1	EFCAB1
PDE1C	FLG	LTF	PRIM2	GABRB2	SEZ6L2	AGPAT6	ALS2CR11	TNIK	EGFL7	SOX7	COL8A2	TMEM45B	UGT3A2	SMAD2	ADAMTS1	TOP3B	EBF3
PAK7	C6orf32	ADAMTS2	NRXN1	MCCC2	CMIP	PLEKHA6	IGF2AS	SRPRB	BCL10	NT_011109.15	LCE1B	PARK2	ZNF304	COL9A1	DNAJB6	OXR1	C1QL2
GRID2	C12orf46	VSX1	PEG3	ZNF610	C20orf54	PPP1R10	MOXD1	SC4MOL	SRD5A1	NOS1	RLBP1	PDE3B	NCRNA00164	TTBK1	ITGA8	NRG2	LOC100507346
ZNF312	OR12D2	GDF10	GML	PIPOX	ARL3	SLC24A4	GRM3	LARS	OTOA	PDPN	NEBL	OR5AU1	DPP10	ADAMTSL1	NPBWR1	NBLA00301	LDLRAD2
POU4F3	BTBD11	RORA	LCE4A	CHST11	DOCK1	NBLA00301	ADAMTSL3	BC034222	NALP11	SLC5A7	TNFRSF4	SCNN1G	WNK2	SIGLEC5	CNTNAP2	GRIN2B	SOX17
NRG1	MAGEA2	TP73	LOC286094	DSCAM	CLVS2	DPP10	REM1	BLZF1	MAGEB3	GNAS	KIAA0746	RUNDC2A	NOVA1	IRF2	BHLHB5	MSC	ARMC9
TACR3	HTR3D	ZNF671	KCNG4	PDE4D	LAD1	TRIM71	ADAM12	ADRA1A	FLJ25773	SALL1	REG3G	MIR1265	CUX2	RYR3	ELOVL2	MEGF10	FOXB2
MOS	ATG5	CDH8	DCLK1	PNPLA1	SLC35F3	FAM168A	KIF5A	SLC8A2	DNAJB8	SNAP91	MORF4	SLC29A4	NEUROG3	CYP27A1	SSTR2	ONECUT1	UNC13D
ACTN2	CESK1	PGLYRP1	NTM	LOC286094	ITPKB	MAPKAPK2	ITGA8	RPL30	CLEC4E	LDOC1	CASP8	FAT1	PHOX2A	STOX2	RAB39	POU3F4	VWC2
MMP16	DACH1	CHRDL2	BIRC8	PPAPDC3	ZNF167	EVC	NOS1	COX7A2L	TRIM49	KIAA1944	ABCA3	DNAH10	EFTUD1	IFT140	KCNK3	SALL3	SCT
LOC112937	PVALB	SLIT2	TBC1D29	DKFZp434L192	BAT4	HMX3	FLJ39155	ENTPD7	LILRB1	ZNF134	RFPL1	IGSF21	GAL3ST3	MIR515-2	NPFFR2	SGCE	LOC284798
PCDH21	KAZALD1	ZFP41	LELP1	S100P	PDX1	RALYL	PTPRN	SLC12A2	ATP6V0D2	THY1	USP4	GRHL2	SNX32	PNLIPRP3	FLJ32447	KIF19	GAD1
NEUROG1	B3GNT3	BAPX1	PXDN	UPP1	CHSY1	ABL1	CDH8	LRRC1	A2ML1	GATA4	LRRC15	LCE3D	EHBP1L1	C18orf1	ACADL	APBB2	PLEKHN1
TCERG1L	NALP10	GLP1R	CHST10	TMEM132D	ZNF808	SPATA7	CACNA1A	KLF5	RNF41	AQP1	MYT1	ADAMTS2	LMX1A	PADI6	JAM2	PREX2	GATA4
UGT3A2	C20orf71	SSTR4	TSPYL5	FLI1	PPARGC1B	TRPC4	CHX10	RALB	CXCL13	NMBR	GNMT	MOCOS	PTGIS	SDK1	TMEM74	C19orf51	NKX2-4
KCNA3	SRD5A1	A4GALT	CYP11B2	PI15	COL2A1	COL25A1	ALX4	ZNF263	FLJ36046	ADCYAP1R1	MTM1	CTNND2	NPR3	PTPRN2	KCNK13	EGFLAM	DYNC1I1
FADS2	MAGEA3	BDNF	TLR6	LOC154822	CABP1	SOX18	FLJ21159	CSDA	FLJ32926	PEG3	CCL3L3	LEUTX	OCA2	IL2RA	GLRA3	CENPBD1	ZNF382
LBX1	FCRL5	DRD1	CARD6	C10orf50	CD247	GRIN2C	SLC35F3	AATF	KRTHA3B	KCNA5	VAV1	ARHGEF2	CNTNAP5	PDGFD	FAM78A	FLJ42875	NKX6-2
SYNE1	AYTL1	WBSCR17	ATP13A5	SH3GL1	LOC440839	GSC	PRKCB1	BCL10	MRGPRX4	ADARB2	MGC39633	PLEK2	SCUBE2	CACNA1C	BMPR1B	TRIM15	TSPYL5
ADAM12	CD209	KCNT2	NOTCH4	RGS6	CHI3L2	SIM2	FRMPD4	CBLN4	LILRB5	CART	C1QA	DUS1L	HCP5	MIR298	NOG	SOX3	SPEG
LOC400120	DPP6	COLEC12	APOB	ATP6V1B1	MIR199A2	EMID2	SOX3	NOL8	FFAR2	REM1	SLC16A3	PIGU	SORCS2	LSM14A	TERT	FGF10	ANK1
EDNRB	TFEC	PHKG1	IMMP2L	ITGAE	SCRN1	LOC153684	NID2	AK127740	PRAMEF2	MGC33530	RAET1E	PATE1	CPNE5	GPC5	MAL	BHLHB9	TMEM132E
DLK1	ERAF	KCNH7	OR10J3	CACNA1C	CHST11	NTRK1	CR1	FAM21C	CHST4	GRIA3	CTLA4	TCL1B	SLC6A11	CCR7	GPX7	MUC2	GABBR1
LMX1B	GRB10	GLRB	TPST1	GSDMC	SETBP1	PNPLA5	NGB	PAK3	ZNF645	NKX6-2	FGD4	MIR549	C11orf87	FLJ23834	CHRNA3	LRRC2	WAC
PKP1	SLC11A1	PCDHB1	RIMBP2	CACNG6	IGF2BP2	LOC100302652	NKX2-2	NOV	MGC3101	ACTN2	KRTAP11-1	OR2T34	HCRTR2	ZNF487	DOCK3	TMEM82	TGFBR1
FOXD4L1	STATH	DRD4	NOD2	DHCR24	SLC6A3	AQP1	MCAM	EMX1	KRT14	FPP;	FLJ33860	CLIC1	LPPR5	TBL2	MEGF11	PRKCZ	FAM107A
TM6SF1	ALAS2	OTX2	FREM2	ADAP1	LIMA1	JDP2	HTR2C	SURB7	CLEC4M	SOX3	LILRA3	CD82	GATA3	RNASE10	LTBP3	ITIH5	AMPH
POU3F3	SPRR2A	SALL3	BSN	LMO2	LOC283050	TSSC1	LRRC4	BC028083	LCE2D	MLNR	C12orf22	MPO	AQP5	C2orf43	TWIST1	MGC2752	STAC2
SLIT2	KRTAP21-1	SLITRK4	LRRTM4	PEX6	SIPA1L1	GALNT5	NPAS4		OR7A17	UNQ9433	ZIM2	C1QTNF7	EIF4E3	GREM2	MYF5	GDF1	SPG20-AS1
GRM7	HMGA2	CDH13	LOC100188947	CWF19L2	NR3C1	ALK	WBSCR17		CER1	ZNF625	LOC283487	ADRA1A	EPHA6	C1orf150	INHA	LSP1	NDRG2
SLC5A7	FCRLM2	HSPA2	LILRA3	CAPN8	REC8	ASAP2	ZNF354C		GUP1	CDH12	ZNF80	NOTCH4	ITGB1	INPP5A	CR2	ZNF790	NTNG2
PAQR9	GPX5	CYP26C1	LOC149620	EPHB6	COL4A2	PDZRN4	NDRG4		TRIM42	SPOCK	F10	RGS6	GHSR	ZNF648	SLC27A6	SOX2OT	2009-09-01
DRD5	KLRB1	ADCY2	MMP2	MIR548F5	ATP8B4	DDC	NPFFR2		UCN2	PPFIA2	RFPL3	MUC1	TRAPPC9	CRADD	MYH11	PCSK2	FAM19A2
GUCY2D	LCN6	MYOD1	CRISP1	CCDC40	SYMPK	NCAM1	WNT2		GLI2	PPP1R16B	GHRH	MORN1	HEATR2	OPCML	C6orf145	EDNRB	TCF24
OTX2	OR1F1	CHRM2	MASP1	LYNX1	PRLHR	TRH	C14orf39		WBSCR19	PITX2	OR2B6	MEFV	MDGA2	MYRIP	KCNQ5	FAM19A5	ATCAY
UTF1	ERRFI1	CD8A	KIAA0564	ADAMTS16	PIP5K1C	SLC8A3	ACTL6B		KIR3DL3	CRMP1	LBP	PTPRE	CNNM1	CNPY3	INSM2	TMEM151B	CBS
SPSB4	SEMA5A	CRMP1	PI3	GP6	C5orf42	LMO1	OTX2		KRTHA3A	DKFZp434I1020	SFTPD	NRXN3	CHRM2	KIRREL3	MTERF	ZNF213	NKX3-2
MOXD1	ADAM7	PAX7	CSMD1	BIRC3	PCSK6	ANKRD20B	MAGI2		PTPRO	FRMPD4	RRM2	OR8D2	MAGED1	SNORD114-23	LECT1	REC8	SLC4A11
POU4F2	LCE2C	HHIP	HYDIN	ZSWIM1	FBLIM1	ZZEF1	ZNF560		C16orf35	PRKCB1	PRAMEF2	SLC16A7	2009-09-01	KALRN	CCDC3	SOCS1	MIB2
LOC348840	MEST	CHRFAM7A	GHRH	CCNI2	PLXDC2	FBN1	ADCYAP1R1		OR1A1	RAB31	TNFSF11	SDK1	LOC645323	OR5P2	VGCNL1	TMEM108	KCNG1
TRHDE	RNF41	GNAZ	BFSP2	SIRPG	MNX1	ZIC4	LDOC1		PPP4C	ZNF667	MTNR1A	OCA2	ZNF557	AFAP1	CDK2	PCDHGB5	CBLN2
LY6H	PTPRD	PRDM14	SEMA6B	KIR2DL4	SMAD3	AKNA	C20orf58		KIR3DL1	PIK3R1	RALGPS2	COL11A2	RYR3	NOX4	ZNF304	DPP10	SLC13A5
EFS	ATP2B2	FGD2	RBMS3	KRTDAP	DUSP27	NRG1	NDN		CD80	LHCGR	NUP50	MAPK12	NCAM2	PXN	HAP1	GYPC	OPCML
T	FLJ46365	ELOVL2	GRIK2	DLG2	PENK	ECEL1P2	SOX7		GZMK	PTGFR	ATP10A	LRRIQ4	SLC18A3	LOC731789	TRPV4	HOXC4	MRC2
PRKCB1	IER2	CSPG4	CCR5	TNRC18	TRAF3	FSTL4	MMP25		SIGLEC9	FLJ46082	TMEM119	VWC2L	KY	C19orf57	CHST1	TUSC3	BRD7
PDPN	C1orf150	SOX3	LOC100129055	SPTBN1	HCCA2	TLX3	UNQ739		GPR62	MGC39545	TRIM49	MRC2	PDE4D	WSCD2	EPO	RNH1	CIDEA
FOXL1	MYH6	ATP8A2	CNTNAP5	MIR548I4	PPM1H	LOC100188947	RPL39L		ACR	KLHL1	IL23A	PKHD1	TMEM132E	NRXN3	NKX6-1	C6orf27	GRM7
DAAM2	RAB27B	DHRS10	SH2D3C	FAM74A3	KLHDC8B	VAT1L	SOX8		FLJ14816	CNTNAP2	CLEC4M	MYH14	TRPS1	RPL37	FGF3	MEGF11	NTMT1
ZNF545	CXCL13	WNK3	GABRA6	ZNRF2	SASH1	FZD2	TUSC3		C6orf122	BTG4	BTBD14A	BRF2	CACNB1	IRF2BP1	SLC6A4	PHACTR3	ZSCAN23
IGF2AS	CCND1	DPYSL4	CSPP1	TAC3	DENND3	SYT9	C1orf132		SIGLEC6	CSMD1	UNQ9391	PLVAP	TLL1	AGBL4	RPRM	C16orf11	HLX-AS1
KCNT2	CLEC12A	PCDHB15	TNRC18	OR51I1	ZIK1	SLITRK5	ATP10A		DAPK3	BARHL2	ABCB5	CCDC19	DPP6	LOC100128542	FLNC	FRZB	EFS
ZNF667	ELOVL3	KLHL1	TRIM49	ADAMTS2	RRAD	COL4A2	SLC18A2		CFHR4	TACR3	SLC11A1	CECR7	HOXA2	HSD11B1	PPP1R3C	RAB34	TFAP2A
ZNF285	SLC16A4	LRRC3B	PDE2A	FLJ43860	VPS13D	MIR1182	ALK		NOSIP	TCL1A	MSR1	TLL2	NGB	PPP2R2C	BOC	PHOX2A	NTM
DMRT3	FCGR3A	FAM43B	KIR2DL4	CD1D	C11orf49	CELA3A	SST		NID1	SCUBE1	SMCR7	MEG3	CR1	UPB1	GABBR2	CACNA2D4	CYP1B1
AKR1B1	PARVG	KCNG1	MST1R	TTLL8	ASXL2	C12orf75	AR		TAS2R9	ALX4	DNMT3B	CACNA1A	EFEMP1	ASRGL1	C2orf32	PAX9	SOX18
SLC8A3	C19orf33	ZNF300	HRNR	TMEM111	LOC121952	AQP5	NR2E1		MAEL	ACOT4	CDX1	ZBTB11	ARHGAP24	GPX5	ADAMTS19	PLXND1	C11orf85
SLC6A3	FLJ44674	SLC27A6	B3GNTL1	IGFL2	MYOZ1	LOC728743	ZNF667		KRTHA4	NPR2	C20orf151	RFTN2	ZFP64	NKG7	C3orf14	F7	DNAH8
TLX3	ENO1	HOXC9	PCK1	FHL2	HOXB2	LECT1	LBX1		FLJ46230	ARF;	CEACAM6	LNX1	SORCS3	HECW2	LHX6	GAL3ST3	DCC
TBX5	KCNMB1	NEUROG3	FCRL3	LCE4A	OPCML	ANKS1B	DMRT1		NOX3	PCDHGA12	HDHD3	KRT17	CCDC37	C7	GDF7	DAB1	DGKI
FBXL22	OR1N1	SORCS1	INHBA	MMP2	TMEM159	NKX2-8	NR0B1		CST5	NCAM2	B3GALT7	COBL	GUCY1A3	PARD3B	RSPO3	NKX2-6	PGLYRP2
C20orf58	LILRB5	MGAT3	C3P1	LY86	ACOX3	TRIO	PCDH8		CLEC7A	GALR2	MAEL	NTM	SIX3	MYO3B	OXTR	EYA4	MIR34B
PCDH8	HOXB9	TMEM35	BAI1	MIR298	C9orf3	NT5C1A	CTNND2		C12orf54	AEBP1	DAK	ODZ2	HOXA3	OR2G3	GATA3	GLRA3	RNF216
ST8SIA2	MGC3101	RAB31	KHDC1L	CNIH2	SCUBE2	IGF2AS	FAM5B		CPB2	CPXM2	ITGB1BP1	RFFL	OLIG3	UBASH3A	NRN1	TCTEX1D1	C5orf66
ADAMTS1	MPO	ADAM12	USH2A	HLA-DPB2	HAS2AS	NRG3	CDH9		ZNF610	GPR6	POSTN	MYF6	NRXN2	ATG10	DEPDC2	ARHGAP25	GHSR
FOLR1	CES7	CYP1B1	GRIA1	FAM78B	RHBDF2	ZNF592	GRIN2A		TCN1	RXRG	TPSG1	CYP2B6	TLX3	OR5A2	TBX21	DRD1	ADGRA2
SLITRK1	NR1I3	HTR7	DIRC3	EEF1A2	C5orf56	TM6SF1	ZNF471		DNAJB1	DAB1	KIR3DL1	GPR26	VAX2	HHAT	EFNB3	SNRPF	CCDC8
PGLYRP1	SLC35D2	NEF3	UMOD	CCDC19	DNM2	WIPI2	HTR7		FSHB	PDGFD	TREML2	EMR4P	IGFBP3	ARMC2	SYT10	KCNJ8	POU2F2
WBSCR17	SGCZ	SPOCK2	CDR2	BPI	SNX29	POLR2D	NT5C1A		CMA1	IRS4	SLC44A3	FCRL3	C7orf29	SDR42E1	UCP1	CRYGD	PDE1C
MCHR2	Gcom1	FLJ30934	LCP2	KRTAP24-1	SPRYD3	EGFL8	LOC401498		KRT23	GPR88	AMDHD1	COL20A1	CCDC48	NOTCH4	C2orf10	EHBP1L1	CNTNAP3B
LOC401498	HBG1	HCN4	MGAT5B	OBSL1	MLLT1	TMEM132E	HCRTR2		DEFB106A	CHST1	DLGAP4	ZFP57	CDH4	PKD1L1	FLJ30313	MYH9	PCDH7
C1orf188	MLZE	SLC16A8	CD1B	PXDN	ATP8A2	GPATCH4	GRM6		FPR1	CR1	PTPRE	MIR346	PLD5	PREX2	ADAMTS7	NCRNA00028	FDPS
ZNF447	KRTAP13-4	HIST1H2BI	APLF	CMKLR1	PCDHGA4	SMAD3	GALR1		STATH	GPR103	SGK2	SNORD115-9	SLC8A1	MAP4	LOC124842	NLRC5	FGF8
IL11RA	ATP6V0D2	IRXL1	SPTBN1	ENC1	PITPNM2	FAM19A5	KCNQ2		GDEP	HIST1H3D	TAAR6	RASSF1	AEBP2	RIPK4	ANKRD41	PDE6B	DNAH11
LPPR4	CDC42EP3	TEPP	TSPAN18	MEST	JDP2	IRX1	SPATS1		MYH1	PODN	ABLIM1	MIR654	PTPRN2	DNER	MEIS1	SLITRK4	GABBR2
NKX6-2	AZGP1	LOC401498	LCE1F	DSCAML1	TSPAN5	C8orf73	LAMA2		GPR42	ITGA8	SP8	KRT33A	BHLHE22	RUNX1	LPHN2	KLHL33	CRHR1
ADCY8	OR10A4	PABPC5	OR2T6	PDE6B	DSE	DYNLL2	WDR17		APOC2	VEGFC	F11R	EIF2C2	FAM110B	OR52B2	MYEF2	ZNRF1	PTPRT
MCAM	FCN2	ACTL6B	GLRX	KRT16	CDKL4	ZC3H3	CNTNAP2		IFNA17	CD34	CALML4	PRKCH	FAM123A	NAALADL2	GAD2	PPP1R12C	AJAP1
PHACTR3	DLGAP4	TRPC5	ADAMTS16	EYA4	CACNA1C	NTNG1	NKX6-2		DEFB125	NEF3	ABCA5	LOC728989	PDGFRA	FAM13C	JPH3	PSD	GAS1
FLJ90166	IGSF4C	UGT3A1	KIAA1274	C13orf28	PRKAR1B	FAM72B	ZFHX1B		BPIL1	STAC	KCNQ1	SPTBN1	KCNA6	HIP1	SYT4	ZBTB8B	CNGA3
SHD	LAMC2	B3GALT3	TRPC4	GALNT9	TNFAIP8	GALNTL6	TLX3		UNQ2541	ELOVL2	C11orf49	GRB7	NID2	MST1R	ST8SIA2	MAPK8IP3	DKK2
RPL39L	FLJ45964	HCRTR2	ITK	SLC20A1	SCAI	SFRP2	TSPYL5		VN1R2	LEP	CPXCR1	TM9SF4	TDP1	CTNNA3	ESR1	FAM184B	NBPF8
BNIP3	TRIM31	FLJ20232	MCF2L2	A2BP1	SLC6A18	TMEM145	KCNB1		LY86	C1orf132	KLK6	LOC151534	ZNF454	RAP1GDS1	A4GALT	HAND2	SPATA32
TTYH1	KCTD14	NOVA1	ZIK1	PTPRN2	NPTN	VSTM2A	COL5A1		PSORS1C2	ZNF659	ENTPD2	PCID2	RNH1	PIGL	KCNS3	CACNG8	DMRT1
EMILIN3	MFAP5	ADCYAP1R1	TRPC4AP	CSAG1	CACNA1I	RIN1	MYOD1		HLA-DQA2	ARNTL	WFDC11	ZDHHC13	CBLN4	CACNA1H	NOL4	C1orf94	SSTR2
ADRA2C	KRTAP8-1	CD38	SPRR2G	LSP1	KRT7	LRRK1	SCNN1B		ALOX12B	SRD5A2	BCL10	TSTD1	CHST8	SNORD114-12	FLJ32786	DLX5	NCAM2
GPR88	CMA1	SSBP3	RNASE10	LY6G6D	ZADH2	GTF3C1	FLJ90650		C22orf8	SSBP3	A2ML1	TNK1	USP44	UBQLNL	CALCA	SLC17A6	MMD2
ANGPT2	LOC119710	CPLX2	OR10J1	FBRSL1	ACTA2	RHBDF1	CHST1		OR5V1	LRRC3B	TRIM29	DYNC1I1	GPR83	RPTOR	BARHL2	LOC146880	PP12613
TP73	SSH3	ST6GALNAC4	DGKI	CHRNA4	NHSL1	LOC340074	TCL1A		GPR123	HsT16328;	IL19	OR1L3	MIR137	ALPK2	SFRP5	KHDRBS2	CLVS2
CX36	CAP2	D4S234E	UNC5D	C9orf79	GLYR1	GALNT9	SRD5A2		C3AR1	COL23A1	TNF	SIRT6	SLC6A3	DNAH17	NTNG1	SHISA7	SLC7A14
ATP8A2	TCEB3C	ACTA1	ZNF710	VNN1	SH3GL1	COL14A1	CDH2		NARG1L	GSTM2	HRG	C8orf85	TMEM196	C10orf79	TTYH1	CELSR3	INSR
ZNF96	MGC39633	CDH2	SCNN1G	ALK	CASC2	KCNIP1	CHL1		CSPG3	C1orf114	SORD	PLEKHG5	MKX	SEMA3E	AJAP1	SOX11	GYPC
FLRT2	KIAA0125	RPL39L	MYT1	MNDA	C9orf129	SLC27A6	ACTA1		LCE2C	GRIK2	DPP6	CLCN6	NCOR2	DKFZp566F0947	CNIH3	A2BP1	ADRB3
NDRG2	C3orf32	C7orf16	CYP27A1	BEST3	PIRT	FLT4	CPXM2		SULF1	ZNF541	LACTB2	SUSD4	GNA12	CAPN8	C10orf72	ADD2	EPS8L1
UNQ9433	EMR1	NCAM2	ATXN7	WDR66	SEC14L1	ASB2	SEC31L2		MAGEC2	CRH	SIGLEC10	FAM83B	OAF	RTN3	BMPER	MMP9	CHL1
FOXF1	LMO7	NUPL1	LCE6A	ADAM33	FGFR2	C1orf100	CARD11		DMBT1	ZNF545	LAMC2	CACNA1H	ANKS1B	EGFLAM	NAALAD2	WASF3	FAM135B
IGFBP3	NXF5	DGKG	LY86	FLT4	TP53I13	PHACTR3	ZNF85		SLC5A7	MAGEE2	GPNMB	CDX1	CTNNA2	UNK	RTF1	LHX3	EPM2A
ALPL	OVOL1	SYNE1	LOC255167	FCRL5	CLIP3	LHX5	PCDHB1		KRTHB2	PEX5L	TEX264	LRRTM4	ECEL1	VGLL3	THBD	ZNF154	WNT7B
ZNF415	SLC30A8	HIST1H4K	COL12A1	CLDN1	GPR56	UNC84A	NPY2R		ATP10A	EBF	OPRD1	EXOC1	NOS1	OR5H14	DMRT2	FMN1	TNFRSF8
C20orf100	OR1A2	CA3	NCRNA00164	LOC648691	MEIS1	SLC6A3	CART		TAAR5	FOXF1	CST4	AFF3	RAX	DCLRE1C	CENTA2	PRKAR1B	ZNF660
BRSK2	MGP	FLJ39155	EFNA5	A2ML1	LOC100129066	CBLN2	ZNF331		MBL2	D4S234E	RTKN	TMEM184A	AQP1	LOC642826	SOX21	TBXA2R	PODN
UCN	CXorf20	GRM7	SOBP	UMOD	ADAM19	GSX1	ZNF135		GSDML	KCNIP2	FBXO6	HECW1	NXPH1	PRDM7	NFASC	GALR2	FOXI2
DPYS	NFIB	SYT6	MGRN1	MIR493	CD40	KIAA0895	TP73		CLEC12A	RAB11FIP4	PLCZ1	LGALS8	CREB3L1	SMOC2	NGFB	ACTA1	ZNF460
PODN	TMEM51	IRX4	LCT	AMZ1	HRC	DLST	CDH13		HDAC9	TSC22D3	LCE5A	TNFRSF10A	SOX8	GABRA5	LHX5	GDNF	DOK5
CDH2	OR5V1	FLJ32447	SPANXN1	WFDC12	TSC2	KRBA1	VIM		MIA	PTPRM	GABRR1	LBX2	SYNGR3	RFX7	DSC3	RPH3A	T
DFNA5	MMP26	INPP5B	LOC399959	DPP6	ZNF586	C2orf54	ADARB2		KRTAP21-2	WDR17	C8orf34	PATE3	GLT1D1	CDC42SE1	TEKT2	GNB4	CTNND2
SSTR4	KLK6	ASB2	HTR3D	CALHM2	OAF	ANK1	RXRG		CPXCR1	IGFBP3	PGC	DNAJC3	HBP1	OR10G9	CPNE5	SDK2	HPSE2
PTGFR	ABCC6	GSTM2	CST5	GRAP2	PARD3	ARF3	MLNR		ACMSD	SORCS1	CST6	TBX21	OPCML	CNTNAP2	SSBP3	SHC3	ACTN2
FLJ37478	NEK3	MAMDC2	ZNF716	GYPC	JARID2	SLC6A2	TRIM50C		DEFB105A	DKK2	IL20RA	PTPRQ	ZIC5	SNX6	IGFBP7	EFCAB1	TDRP
TCTEX1D1	LYZL6	AR	CD109	FMN2	CPA6	GJA3	SORCS1		SPRR2A	ZNF312	SDC3	CRYBG3	PPAPDC1A	TGM5	PLCB1	CNTNAP1	ARMCX5-GPRASP2
HTR1E	CSTA	NGFB	ANK2	MAGEC1	TBC1D5	CYP2W1	GPR103		FFAR3	ADCYAP1	CEACAM1	ATG7	HIST2H2BF	GBP6	FLJ10847	NRP2	PEAR1
SSTR2	KCNK17	LDB3	CACNA1H	MIR1283-1	C1QTNF1	BAT2	TCF21		C11orf39	MGC16291	RAB17	GAS7	TRPC4	CASP14	RSNL2	MGAT3	UCN
GLDC	DEFB126	C19orf4	FLI1	OR5D14	SCN8A	FEZF2	SEMA7A		SMCR7	SLC2A14	BMP8A	ASCC1	GNAL	MIR520B	FGF20	NPBWR1	CBLN1
KLHL1	TMEM44	ZNF304	TGFBI	OR2L8	MPP7	KCNA1	SSTR4		GPSM1	LPPR4	UBD	FFAR2	CPLX1	IKZF1	CAST1	SOX1	ASIC4
SOX11	FLJ40235	EFCBP2	COL6A3	PCSK2	NEURL3	ZFYVE21	ZNF285		NPBWR2	PAK7	IL18	YIF1B	NPBWR1	GRM3	STAC2	OCA2	EOMES
GLP1R	LOC148137	TBX1	LOC730811	SYNGR1	TM6SF1	OTX2OS1	NPBWR1		GZMA	NEFL	NALP10	PNKD	LMO3	SEMA5B	CACNB4	GATA4	SOX21
DNAI1	OTOA	ELMO1	UNK	SIRPA	ETS1	TMEM155	TCF15		GPNMB	KCNC4	SLC39A4	WDR59	VSTM2A	ALMS1P	PPP1R16B	SND1	MACROD1
NDRG4	PLAT	MAFB	LOC285501	MAGI2	NKX2-6	C9orf25	NEUROG1		TRPM6	LMX1B	MAP1D	PLEC1	KIAA1024	GADL1	ADAMTS14	FEZF2	PHF21B
DYDC1	C3orf22	PCDHGB7	MOG	AMMECR1	FAM115A	GSC2	CSMD3		GNS	SLC6A3	MAG	SLC44A3	ARMC3	ROR1	GRIA4	AGTR1	ESX1
GATA5	LONRF2	WDR69	LOC389033	B3GALT1	ZBTB17	TRIM67	CBLN2		HSPCAL3	EFEMP1	RNPC1	KCNH1	KCNC1	ARNTL2	PROKR2	MIR124-1	KIAA1217
CHX10	EVA1	LDOC1	CACNA1C	SAMSN1	STARD13	LPP	RAB31		RAXL1	IGSF21	HDAC10	COL6A2	FAM155A	GPR158	SDC2	OLIG2	NELL1
AKAP12	LGALS14	GPR83	EML6	ARC	FBXO18	C18orf34	BDNF		SCARB1	CHL1	KIAA1199	ZNF608	FAM19A2	TRPC4AP	FAM43B	APBB1IP	TRPS1
FOXF2	SPRR1B	FLJ37549	PRAMEF21	MCF2L2	SND1	CYGB	PDE1C		GPR109A	KCNG1	SLC6A18	AACS	UNCX	FTHL17	FGF11	GRIN2A	TRPC6
HS3ST3A1	CYP2F1	RELN	LRRIQ4	C20orf160	SPATS2L	SLC18A2	SPOCK		FLJ44060	PTPRR	MGC13017	PPM1H	RIMS2	LOC441666	OLIG3	GRM3	LRRK1
TAL1	FHL5	SLC2A14	TRPC7	KRT7	SORBS2	HPSE2	ADRB3		GSTA3	POU3F3	ZNF75A	TRAF5	RNF122	ANKRD20B	EPHA10	ZNF177	EFCC1
KCNB1	KLF3	DMRT3	PROKR1	NFKBIB	PTCRA	SYNJ2	PAK7		GPR39	PCDHGB4	P2RY4	OR12D3	HS3ST4	GREB1	EBF3	PURG	WRAP73
PTPRO	INSL4	HS3ST2	MIR488	CCDC141	LAMA4	KIAA1026	ZNF480		PRND	ZNF177	KRT14	SUB1	CCDC8	OLR1	FLJ39237	MGAT5B	CCDC169
TNFRSF8	FATE1	PHF21B	FCRLB	TMEM132B	KCNJ12	IP6K2	KLHDC7B		C14orf49	CHST10	SGPP2	NOLC1	HLA-L	OR8B3	DOK5	ZC3H3	ZIC1
WDR17	CLEC5A	PPP1R3C	OR12D3	SNORA80B	JMJD1C	NFASC	NAP1L3		KRTAP19-1	LCAT	KRTAP20-2	C14orf37	LHX5	KLHL29	COL12A1	C12orf42	EBF1
KCNB2	RASGRF2	INA	TNNT3	PDGFD	C5orf13	ITGB5	CNKSR2		KIAA1641	HOXD12	GMFG	RAPGEF1	MSX2P1	FRG2B	SRF	NFATC1	NDUFA4L2
SLC27A6	PMCHL1	EFS	A2ML1	KIAA1217	DDC	LOC729991	PTN		CNGB3	PTPRN	GPR42	LOC285370	RCAN3	38047	GPR88	ZNF232	LINC00602
SCUBE3	CCDC27	TNFAIP2	OR51I1	UFD1L	CYP3A7	NKX2-4	ANKRD45		FLJ46358	CIDEB	TXNL6	MYOM2	VAMP1	LDB2	CYGB	AFAP1L2	PENK
FLJ39155	SLC16A7	ZNF560	GRIN2A	MIR526A1	RIC3	C16orf80	HLA-G		C9orf91	NTSR1	POF1B	SNORA26	PDE8B	ENPP6	FOXE1	NDNL2	PDZRN4
AGTR1	DNAJB8	CRISP2	HSD11B1	LOC541471	DIP2C	C1orf173	LMX1B		ACTL6B	KCNC2	CASP6	LTBP1	IGSF9B	CYP7B1	LY6H	ADCK1	ADGRA1
GSH1	LW-1	PCDH21	MIR548I4	ADARB2	ZRANB3	DAAM1	BRSK2		CLDN18	HSU79303	ITPR2	FLOT1	TRIM71	SFRS13A	B3GNT4	LOC440040	FAM159A
C8orf37	CYP3A5	RAB11FIP4	C1orf59	MYC	COL9A2	TMC2	EVC2		SUHW1	NAALAD2	GPR87	GPR133	SIAH3	ADAMTS12	GPR27	ZIC1	CALCR
DKK2	TRIM51	NID2	TUB	ADAMTS3	TBX2	RNH1	TTYH1		C4BPA	ACTA1	LCN1	UPK3B	C2orf40	PACRG	TNFSF7	ECE2	DLX4
ATP10A	HSPC159	TRIM58	HS3ST4	HTR3D	RPS6KA2	RNF175	KIAA1944		ZNF19	MYF5	KCNE3	AHRR	RALYL	PAK7	SYT2	FOXC2	SOX9-AS1
B3GAT1	CSNK1E	ZNF96	ZBTB46	RBL2	CHRNB1	USP46	CHFR		GNRHR	RAX	ACR	SIRPB2	GJC2	AMPD3	ADCY2	GNL1	SLC32A1
SULT4A1	C20orf54	ZNF312	SIRPD	C3orf32	POR	PITPNA	SLC5A8		CYP11B1	WNK3	TEKT3	TPCN2	ZIK1	ERC2	ATP8B2	NOX4	WT1-AS
RAFTLIN	STEAP4	GPR12	BEND5	UNK	SUPT4H1	SPNS1	SLIT2		CIITA	IZUMO1	MC3R	ABI3	BHLHA9	WEE1	SLC16A12	ULK1	ZIC4
CMTM3	C20orf91	C20orf39	LCE1B	NBEA	RPTOR	GUCY1B3	ZNF660		IFNG	CHRFAM7A	GNA15	SYNPO2	KIAA1026	ADARB2	KCNK9	ASPSCR1	PRDM13
FLJ45983	FLJ43806	GCET2	NCRNA00029	F10	CCDC50	PCDH8	FLJ40365		C3orf32	DEPDC2	GRM5	EPM2A	RGS20	IMMP2L	WNT3A	NPR3	HES3
CIDEB	DEFB4	SLC6A1	NRG1	FCRL4	XYLT1	DLEU7	GPR88		AMBN	HTR1E	CHRNA6	GRK4	MTA1	RPP25	FN1	ACSS3	CPXM2
MAMDC2	SPATA8	ADAMTS5	CNGA2	HLA-DQB2	C21orf70	TRIM15	MYF5		MAPK4	TCF4	ATG5	CCL25	NKX2-4	ESM1	LSM16	IGSF21	HS3ST2
CDH12	HBA2	WFIKKN2	WFDC11	OR7A17	PTPRG	IGSF9B	PENK		CBFA2T3	C20orf58	UNC13D	SIRT1	LPPR3	FAM153B	SH3GL2	VEPH1	MIR762
RUNX1T1	FLJ14001	COL23A1	MACROD2	KRTAP4-9	ASAM	RBM4	IRXL1		KCNMB1	RLN3R1	TEX13B	IGSF11	NRXN1	COL4A2	LOXL2	2009-09-01	BNC1
GALNT14	GSTP1	ZIC3	TUBA3C	FAM90A20	LASP1	PAX1	ADD2		PIPOX	COL6A2	GPR160	TNFRSF10B	PVT1	FAM165B	EYA2	BSX	ALX4
NPAS1	SFT2D3	C18orf34	CALN1	THSD7B	ANGPT2	CDH4	PTPRO		STK31	CTNND2	GPR157	NRG1	CACNA1B	PCDH7	RND2	C20orf56	SLC16A6
GRM3	OR6A2	IGFBP5	GNG4	TACSTD2	TP73	CARS	FLJ10260		BAGE	FLJ90166	CDA	TRIM50	PCDH8	NPY2R	CECR6	UBE2E2	SF1
NAALAD2	PLEK2	LRPAP1	NKAIN2	TSHZ2	PPP3CA	ZMIZ1	SSTR2		DCC	EDG3	FLJ36116	STON1-GTF2A1L	LRAT	SVOPL	KIF5A	C19orf6	HAND2
HTR2C	GATA6	KCNG3	MIR1297	BPIL2	ITPRIPL2	TMEM132D	ZNF256		ATP6AP1	OTOP3	LCE1A	CEACAM1	SLC24A4	ADAMTSL2	COL1A2	LEPR	C12orf42
BAALC	PAEP	DLK1	PALM2	KRTAP6-2	TRAF3IP2	MFSD6	GLRB		CHFR	COL12A1	RNASE3	ENTPD2	GRIK1	DIRC3	SFRP4	HLA-DPB2	MEIS1-AS3
KIAA1944	PLAC4	CHST1	SUCLG2	ANKRD33B	EBF1	IGLON5	EFS		ADAM21	WIF1	WDR58	SIGIRR	GSK3B	GAK	DPYS	SORCS2	PSD
SLC22A16	CCR3	DAB1	RTP2	SUB1	MOBKL2A	AGPAT1	ZNF43		IFNA21	ZDHHC15	FGF6	LINGO3	NKX2-8	TRIM77	SV2B	SALL1	CRMP1
DZIP1	OSTN	THBS4	GC	TECTA	STK17A	CMTM3	ADCYAP1		SHANK1	STMN2	PRODH2	IGFBP5	FOXC2	OR1G1	CBS	RGS10	FLJ16779
AR	SLPI	GPR24	ENC1	UBXN10	NHLRC4	ECEL1	MMP16		SPATA19	CYYR1	CCBP2	SLC16A1	FOXI2	C22orf33	MAMDC2	CSDAP1	PLEKHO1
COL14A1	DSTN	ZBTB8	PRKG1	SCN7A	LRRC17	MGAT5B	HTR2B		MGC33367	TRPC3	SPATA16	TBCD	RASGRF1	CDC14A	BASP1	CCDC37	ANKRD18B
SOX5	CLEC4M	SYNGR1	LOC146336	MRGPRX1	EHD1	NOTCH1	SCUBE1		TRIM31	SLC16A12	IL17E	MFSD7	FBN1	PEG3	ST6GALNAC5	SIX3	DLX5
CSMD3	MBL2	COL14A1	TSGA13	GTSF1	MGC27382	PCDH17	LHX5		CST4	KCNT2	PYCR1	DOK7	ZNF677	GABRA3	IGF2AS	OPRM1	DOK6
CYP2E1	FKBP9	SDC2	MYPN	TMEM108	RIPK1	CDK6	MGAT3		APOA4	ADD2	HPCAL1	CHPF	COL23A1	GPC6	CSMD1	DDX25	TENM4
CDH8	LCE2B	C8orf37	ZNF648	EPHA2	HTR1B	GRID2	SLC6A3		ALAS2	PCDHB15	WISP3	TPST1	FBXL21	MYH15	NDRG4	STARD8	CACNA2D3
HOXA3	ARSD	KLHDC8B	MATN4	SLC5A11	ANO6	ZNF75A	RUNX3		TMPRSS11F	PKP1	OR5V1	FAM189A1	TFAP2E	SERPINA1	ADAMTS2	SP5	SEC31B
FLT3	SLD5	FBXO2	CYP11B1	CRTAC1	ZDHHC14	NPBWR1	SNAP25		C1QB	SLC22A16	TAGAP	MYT1	NKX2-1	MYOF	PRRX2	FAM53B	ZNF135
NETO1	C4BPB	PLCD1	FLG2	EGFLAM	SMYD2	SLC32A1	GNB4		GYS2	RPL39L	OR10H3	BAIAP3	HPSE2	CNTN3	FLJ42486	ARHGAP6	TBC1D30
CHFR	TREM2	FLJ39237	ODZ4	COL8A1	CLIC5	SLC17A7	POU3F4		TXNL6	GPRASP2	SLC29A1	CTBP2	IL28RA	CACYBP	TCF7L1	TBX1	FMNL1
ANKRD45	ITGAD	ZNF354C	BEST3	ANXA13	TGFBR3	SHANK1	KCNA6		C18orf16	OLIG2	POLG2	LOC84931	TPM1	PLD5	RPS6KA2	DOCK6	DOCK1
FLJ31659	PVR	ZIC1	PAX3	MIR206	SYNGR1	PARD3	ZNF659		CGB1	ZNF304	PTPN6	NLRP4	EMX1	HIST1H3J	NEGR1	WIT1	KIF1A
NAP1L3	CYP4F2	CRIP3	RBMXL2	ABCC12	CRIM1	ITIH3	ST8SIA1		TP73L	OTX2	DEFA1	PARVA	BEND5	GUCY2E	ARL10	NSD1	CALN1
NGB	CDC14B	MSC	PDCD1	FAM110B	PRRT1	SCRT2	ESX1		CHRNA1	ESX1	CPB2	MMP15	C9orf129	ISM2	RRAGD	ZNF788	SIAH3
DAB2IP	GPR126	SART2	EPHA10	RIPK4	NFKB1	KCTD2	PAQR9		SERPINB3	DYDC1	RGAG1	ACCN1	TMC2	TMEM134	CACNA2D1	MIR124-3	C1QL1
PCDHB1	SCNN1D	MLNR	UBE2O	SBSN	SRD5A2	TOR3A	WNK3		KBTBD10	DRD4	C10orf83	MMP7	36951	KLKBL4	CNTFR	ULBP1	GAD2
GPR124	PAPPA2	GUCY2D	C20orf160	ANKRD31	SPATA7	ELAVL4	PABPC5		MGC16186	SCRT1	CPT1A	FLRT2	GPR123	ZNF792	HTR6	TWIST1	EGR2
RILP	FLJ45202	RBP1	SLC22A6	ADCY2	BEND4	UNCX	NEUROD4		RGSL1	FLJ40365	CGB8	ACOT7	WIT1	TTLL1	MMP16	PEG10	CHST8
SLC5A8	UNQ2541	FSCN1	CHRNB3	CNTN4	TRAPPC3	PTPRM	ATP8A2		LGR8	PAQR9	ROBO1	ZFR2	ATP8B2	FCRLA	CPT1C	DCHS2	UNC80
LAMA2	HBII-13	B3GAT1	OR52N2	RGL1	VGLL4	EXOC3L2	ZNF606		OLFML1	COLEC12	TTC10	LMAN1L	TIMP2	SPATA22	COL6A2	NT5DC2	RBM38
OLIG2	LOC346673	ZIM2	LY6G6D	KHDC1	PLXNA1	NR5A2	AKR1B1		FAM12B	EMILIN3	ACCN5	SLC2A5	NRG1	FAM90A8	COL2A1	RNF207	TLK2
CDH22	GRM5	GLUD2	NELL1	HYDIN	ADD1	ZIC5	MGC33302		LW-1	B3GAT1	C11orf39	TRIM15	DLX5	PACS1	VEGFC	C9orf172	CLSTN2
TUSC3	PMCHL2	GRIA2	PNPLA1	SLCO3A1	SLC5A8	WFS1	NETO1		SLC4A1	FGF5	RAB25	PTPRN2	GJA3	HAPLN1	SCTR	GABRD	ADCY8
GBGT1	BFSP2	SHC3	TUBB	OR4D2	ANPEP	CPLX1	WIF1		ZNF75A	WT1	SERPINA1	CFTR	CPXM2	CXCR5	TRHDE	TFPI2	HECW1
TEKT1	MIA	KCNC4	GUCY2E	JAKMIP2	SNRPN	EFS	KLHDC8B		IFNA2	SLC4A11	FAM20B	KIF21B	VSX1	NID2	PRKAA2	DYSFIP1	ANKRD13B
CART	MGC14376	TMEM25	NTSR1	CRHR2	NEDD9	CNKSR3	ABCA3		XCR1	GPR12	IGJ	YIPF4	HMGCLL1	NRXN2	ADRB3	ZADH2	ARID3C
CD38	MGC27016	CACNG6	HPSE2	SYT3	TCL1A	DYDC2	FGF3		BBOX1	NGFB	GRIK4	MYBPHL	GDNF	HIF3A	NPTX1	LPPR4	KCNIP4
CYP1B1	OLFM1	ICAM4	MMP8	CHRM3	C3orf21	RXRA	GUCY2D		RPS15A	MAL	SLD5	NAPEPLD	TRPA1	OR2M3	SLC35F3	LHX2	CTD-2297D10.2
SEMA7A	ABCB1	MGC33407	COL11A2	SLC16A7	PTCH1	SORCS3	PXDN		C3orf22	FGF4	RLN3R2	CCR7	EGR4	C1orf110	HOXC8	ARHGAP10	EN1
BDNF	NMNAT3	VEGFC	F10	C2orf65	KIAA0427	CYP26C1	GPRASP1		PWCR1	DMRT1	MAGEA11	FAM110A	PAX5	PNPLA1	C3orf15	ESYT3	FAM163A
SYT6	C20orf42	PRICKLE1	BCLAF1	CEBPE	FGF7	TBX5	SLC13A5		NR2F2	SYNGR1	TCEA2	CBFA2T3	ZIC4	CHST4	SARM1	PDE4B	MSC-AS1
HLA-G	CXCL2	SPATS1	MRGPRX2	CCBP2	SH3D20	TNIP1	CX36		INS	CHRNA4	PCOLN3	FLT4	LHX2	CHRM2	TRPC1	FZD7	LOC101928812
RBP1	OR1D2	PRLR	PRKCB	CLDN17	ULK4	GNRH2	GPR24		C20orf160	MGAT5B	IL17RE	OR2W1	TRIM9	KRR1	ELAVL3	THSD4	ADGRB1
C2orf10	CCL18	EFEMP1	OPCML	HHLA1	PLD3	CNTNAP2	UTF1		S100A2	SLC13A5	TOM1L1	RIMS1	CRHBP	ADH1B	KCNG1	LOC153684	COL23A1
FERD3L	DMBT1	TCTEX1D1	VCAM1	KIAA1026	SLC9A1	KCNB1	SYT6		MSLN	P15;	FLJ27365	NXN	CMIP	CACNA1A	WDR17	SLC7A14	CNST
CD40	GYS2	PTPRZ1	PRAMEF11	SFMBT2	PCDHB19P	FAM184B	FMNL1		ZNF80	FAM5B	KLHL4	FLJ22536	FGF3	DAB1	GALGT	EGR2	GDNF-AS1
HCN2	EFNB2	CHAT	ATP2B2	UNC5CL	PADI2	PTDSS2	DKFZp434I1020		C21orf94	ADRB1	SERPINA4	C6orf132	BARHL1	LEPRE1	TMEFF1	FLJ30058	MIR1268A
CNKSR2	C20orf152	KIAA0367	PAPOLB	PSG4	PAX9	HHIPL1	LOC387758		C11orf38	POU3F4	RIMS2	SEMA3C	TCF15	LOC729384	ADD2	SVEP1	CBARP
PHF21B	IFNA8	SALL1	EPHA6	CACNA1H	PAG1	CR1	CMTM2		GML	MOS	MLZE	GNPNAT1	F7	PLEKHA5	KCNJ6	MAD1L1	LOC101927740
LDOC1	ASB5	GPRASP1	SEMA3E	BLK	ATXN7L1	JARID2	SALL3		SLCO1B1	AML2;	GPR77	TMEM22	KIAA1161	NDST3	ST6GAL2	NCRNA00092	TMEM196
FOXB1	GDEP	SOX5	FLJ23834	SLC4A4	WNT11	C9orf129	ADRA2C		CD244	NEUROG1	SPINT1	TOMM20L	ZNF568	OLIG1	GNAO1	SEC31B	ALX3
HSPA1A	CYP11B1	FGF10	PLD5	MIR515-2	DOK1	HIST2H2BA	NPTX2		SPIC	KCNQ2	PSMAL	GATAD2B	AJAP1	OR5L2	RBP1	NGF	PCDH17
LMX1A	SPRR3	ZNF264	SPATA8	PLCL2	LOC388692	PDE8B	SOX11		MMP1	LRAT	WFIKKN2	PIK3R6	JAM3	MTUS2	SLC10A4	PTGFR	DLGAP1
PCDHB15	MTNR1A	SPARC	CBFA2T3	KCND3	ITGB4	MIR34B	ELAVL3		PRB2	PDE4A	PAPPA2	AMZ1	LOC200726	CHRM5	PTGER3	TBL1Y	ST8SIA5
PCDH11X	CRHR1	SLC15A3	MRGPRX1	AREG	PAX8	CD40	RPRM		PLCL1	MATK	DYM	NEU4	HLA-H	SNTG1	VASH1	SMG6	KCNIP1
SOCS3	CDCP1	SCN5A	CAMK2B	PRDM15	SLC10A7	FGF8	KCNH7		TMC2	FBLN2	CST2	AFAP1L2	APC2	PPP2CB	EEF1A2	STK10	SORCS1
ELOVL4	C11orf38	MOS	SEPX1	LBP	CCK	PLXNA2	THBS4		FLJ27255	FLJ10781	LGALS4	C1D	EVC	NLRP14	HTR1B	ZNF805	PTGIS
AK5	ME1	PCDH9	FAM163A	MIR548H4	GPR124	ADAMTS2	PDE4A		CYP1A2	KBTBD5	ZSCAN5	PPP4R1L	TBX5	LOC100128288	MT3	LOC441666	JPH4
CHODL	USP6	SIPA1	TMEM108	HMGB4	ZNF177	PCDH11X	ZDHHC15		ZBTB32	ZNF560	SERPINA6	PRKG1	RIOK3	FBN1	CHRM2	FGF3	CLIP4
GAPDHS	VSNL1	KCNS2	OR51B6	ZNF716	STIM1	ALDH1A3	NPAS1		GPX5	RFK	ZNF511	CASR	CLVS2	KIAA1026	TUBB2B	AFAP1	CYP26C1
GSC	SDFR1	GRP	C1orf95	C8orf34	PPTC7	IGF1R	PPP1R3C		PGLYRP2	ETNK2	CAMKK1	ALX4	IRX1	LOC148145	HTRA1	ZFYVE28	C17orf102
CELSR3	SPATA16	CNIH3	OR2T34	MAP2K6	SLC9A3R2	EPHA6	KCNA5		HAK	FLJ37478	FLJ44674	SSPO	OLIG2	GLI3	FBLN2	MEST	PDE4B
ADAMTSL3	TRPM6	ZNF43	CC2D2A	LCE2A	ALOX12B	THSD4	TMEM25		SPINK7	NPAS4	DKK4	FPGS	RNF150	CTLA4	MSI1	FAT4	ST8SIA1
VIM	BACE2	GRID2	CUBN	ATP8B2	C1orf21	LRPAP1	RAX		GDAP1L1	CRYGD	NOSIP	LOC146336	LRIG1	ABCC12	ROR2	ZBTB17	CELSR3
NMBR	TRIP13	BNC2	PLXNA4	SLC2A5	ZDHHC24	TCF3	ZIM2		CHRM3	MGAT3	LOR	PPTC7	WDR8	CRP	KIRREL2	TRIM71	APCDD1L-AS1
GRM6	TPSD1	CYP7B1	CNTNAP4	SPERT	STOX2	RASSF2	FBXO39		UBD	HTR1B	XCR1	MSMB	ACAN	CHRNB3	BAI3	CADM3	IL12RB2
PIK3R1	ITGB1BP2	GLRA3	FAM168A	PRAMEF4	LRP1	PTGIS	PTHR2		C8B	BRSK2	UNQ467	MRPL15	SPRED3	GRK5	RFX4	CRYAB	GPR26
JRK	STYK1	PRDM12	GRIK5	SIGLEC11	SCG5	SSBP3	ZNF541		USH2A	PTPN20B	CD86	CACNA2D4	NRN1	ACTBL2	PTPNS1	OAF	LINC01210
FLJ30934	CASP4	RPIP8	MIR1283-1	COL4A2	NDUFS6	NTM	ADRA2B		OR10H2	KRT7	SCGB1D2	PTN	MPPED2	TMEM30A	POU3F2	HS3ST2	WNT3
SCN4B	KRT20	KRT7	NUP50	HKDC1	MARK3	TMTC1	PKP1		CXorf6	SACM1L	GBP4	CTTN	PDK2	FLI1	CCDC8	GPC5	BHLHA9
ETNK2	NOXA1	ALPL	GRIK4	THSD7A	DNMT3A	CNKSR2	NCR1		MAGEA5	GBGT1	CACHD1	ZMAT4	GRIK3	FAM71B	GSC	G6PD	ZBTB16
HHIP	IL17RC	ADAMTS18	LRRC55	DPPA2	BLM	RGMA	C1orf114		SPAG11	ZIC1	TNFSF8	PEAR1	SYT6	C19orf60	THSD3	SNTG2	GPR85
ARIH1	LYPD3	SLC6A3	ADAMTSL1	POTED	NCOR2	GPR75	HOXC9		TMPRSS11B	ADCY1	ENPP6	CRISPLD2	RELN	ASZ1	RAX	QTRTD1	SRRM4
DAB1	ZNF572	SCUBE1	GFRA2	LDB2	CPE	RERE	ST8SIA2		TPTE2	PTGER3	CFTR	KCNQ2	SLC32A1	37226	ELAVL2	PPCDC	OLIG3
ADRBK2	TTLL3	BARHL1	NPBWR2	CDH11	SIM1	ZNF257	GPRASP2		TXNL4A	LTA4H	CACNG3	ARHGAP25	PRDM12	HS6ST3	TITF1	AJAP1	HOPX
EXDL2	LILRA5	MCAM	CHST8	TMEM217	GPR183	NKX6-2	STX1B2		CYP11A1	FLJ42486	STAT5A	MPP2	SYCP2L	TNR	WT1	SYNE1	IGLON5
ONECUT1	RPL31	SOCS3	GPR19	OCM	CCDC74A	TAPBP	DHRS10		STON1	LOC112937	LCE2B	DLG2	FAM162B	IL23A	FST	MIR129-2	CTD-2194D22.4
SACM1L	ITIH4	CDKN2B	ACSF3	EIF3IP1	RICH2	PRDM13	ZNF540		GRAP	ASTN	GJA12	ANO1	TMEFF2	TMEM132C	LHX3	MEIS1	GRASP
OLIG3	BRS3	VMO1	EYA4	EAPP	MYST4	FOXE1	K6IRS2		ZNF300	SPARC	WFDC6	KRT83	CYS1	SNRPN	CSPG2	DRD4	TWIST1
SPATS1	CLEC1A	LYPD5	KCNQ5	TMEM90B	GBGT1	SLC12A5	ZNF415		HABP2	PYGO1	P2RY10	CYFIP2	LTBP2	NCRNA00159	GSH1	DLX4	HAPLN4
CYP7B1	PRB2	EDN3	KRTAP6-2	NCRNA00029	CDKN1C	DLX4	PDE4B		STMN4	OPCML	EPB41L1	SOCS5	CMTM3	PNLIP	C19orf4	SMOC2	LHX8
ZNF659	IGSF9	GNAS	HHAT	LCE1E	WNK4	UNK	CDH12		AMICA1	CDH2	FCRLM2	LYPD5	DLEU7	SLC7A5	FLI1	TLX1	SALL3
CCR10	PAQR5	C21orf25	PLCL2	BMP4	NFATC2	TRPC6	SPSB4		KRTAP21-1	PLCD1	CDH17	C20orf166	EDIL3	TMEM217	BSN	ZNF718	CCDC181
TBX21	PLEKHA5	DES	DNAH11	CATSPER1	CASZ1	STX1B	ZNF177		MAGEB1	EPO	C20orf160	DHCR24	DBC1	AGBL1	GRIA2	PRDM8	MBNL1
ADCY9	HTN3	TRPA1	SACS	EFNA5	FBRSL1	DPYSL4	POU3F3		LOC348174	ZNF85	ZD52F10	TUSC3	COL4A2	AFF3	ASCL1	AGAP2	NCOA2
NEFH	CEBPA	RAFTLIN	KLF6	OTOP1	FBXW10	C7orf44	CHRM2		PRAMEF1	ARX	DEGS1	DEFA6	C10orf93	TBX21	GLP1R	SCAND3	GJB6
NPAS4	SH2D1A	RAC3	EBF3	PPFIA2	FZD4	NFIC	DRD4		CES1	AKR1B1	IL1A	CHRM1	ANKRD10	FCRLB	PLD5	PCDH10	OLFM2
ARMC3	FCGR1A	C16orf45	TAC3	PSTPIP1	ELK3	C6orf186	HRASLS		ASB12	ADRA2B	EDG6	RHO	DTX1	OPTC	TSC1	CHL1	CHRNA4
PEG3	SPRR1A	RSPO3	REPS1	OR10T2	MYO1G	SLC46A2	CHRDL2		CHRNB3	CHRM2	KRT8	PHACTR1	FAM196A	FAM90A7	FLJ32110	C11orf88	VSTM2B
RBM24	CHRFAM7A	IL11RA	UBE2L6	PLXNA4	RERE	RGS20	COLEC12		GSTP1	PCDH11X	KRTHA3A	RPL23AP82	C21orf29	AKAP12	LIN7A	PROKR2	NKX1-1
HYDIN	PKP2	COL19A1	ZNF599	FCN3	HIST1H1A	BAT1	UNQ9433		NMUR2	ELOF1	GNRHR	HOXC4	CRHR2	SLC2A9	SLC8A2	BTBD3	EFHD1
GNB4	EMP2	GABRA1	PXN	KRT76	LNX1	NR2E1	GRIK2		MLN	ACTL6B	PHLDB3	PARP4	CASR	TBC1D29	DPYSL3	LPO	POLR1A
PMP22	PPP1R9A	EGFR	WDR49	RNGTT	SYNPO2	HECW1	PCDHGA12		LCE2B	TRPM3	TAS2R38	KCNT1	CD8A	CCDC144A	GJA7	LGI3	LINC00437
HSPA2	MMP14	SYDE1	LOC285045	PTP4A2	ACSF3	NRG2	ELOVL4		C14orf93	WDR78	MLN	LCN1	SLC35D3	RBM38	FLJ30707	ZNF540	IRX4
C3orf57	DEFB129	RGN	SST	NCKAP1L	PLEKHA6	HTT	VAV3		IFNA14	PDE4B	PSG2	PTPRS	TMEM132D	ZMYND8	RASSF2	SYN1	CHST15
ACTL6B	RPS15A	SOX7	MRC2	HLA-DMB	ADAMTS9	PHC2	HOXC11		MFRP	GLP1R	SLC16A7	SFRP1	GPR85	CCDC111	FGF2	ADCYAP1	RIMS2
TACR1	CLEC4D	SYNGR3	ADAM12	MAG	CPT1A	EDNRA	OTP		PIP	DCC	IFNA8	TMEM132C	DUSP5P	RAD51L3	GLT8D2	SIX1	DSE
ST8SIA1	IMPAD1	C7orf29	IL21R	HLA-DPB1	LYN	LOC100129637	HYDIN		HNRNPG-T	HBQ1	TAS2R16	ZFHX4	CNKSR2	TIFAB	MME	FZD10	EML1
BHLHB5	CER1	JAM3	UNC13A	TMCO4	CCM2	ZNF229	OTOP1		CEACAM6	C7orf29	GPSM1	PSEN1	AMOTL1	SCN7A	IGFBP3	STOX2	SOX14
MMP25	MGC35048	EPHA10	COL23A1	SYTL3	CCDC85C	ZNF492	LRRC3		TRIM29	GRID2	ARSE	ZFPM2	T	MEGF11	RGC32	EOMES	MROH6
ADRB1	PABPC5	FRZB	GABRA5	SDCBP	MAGI1	TFAP2B	CHRDL1		LILRB2	ZNF415	DNAJB8	CYP27C1	C16orf45	SPTBN1	FAM48A	KCNK3	IQSEC1
SH3PX3	FLJ13265	PRKX	NLRP10	CDH22	SLFN12L	SYNPO	PYGO1		CYP2F1	DZIP1	SLC35D2	MAMSTR	C6orf186	LOC442245	PAK7	PAX6	GSX1
FUT9	DEFB118	C20orf102	FAM153B	ELFN1	PIBF1	PTPRF	LIN28		FPRL2	KIF5A	TMCO5	SPINT2	TMEM25	SAAL1	IRF4	LOC644145	SPIDR
FLJ21159	RGSL1	AK5	LSP1	BAGE5	PRDM16	POU3F3	TBX21		ABHD7	ADCY2	DNTT	FABP5	SND1	FAM76A	WRN	TACR3	SPTBN4
RND2	CIDEC	AEBP1	OR10X1	IVL	ZNF354C	ZNF536	GALNT14		TEX15	ELOVL4	HSD3B7	CRHR1	SHISA2	TMEM74	C20orf103	C9orf25	CLEC4GP1
ADAMTSL1	CASP14	SNCA	IL31RA	SSC5D	IGFBP4	EIF4H	SOX5		ADAM2	ZNF154	LGR8	LOC440173	C17orf104	COL16A1	PTPRR	H2AFY	NAP1L3
NR0B1	TMCO5	CR1	CFHR2	TRIM15	PLB1	NPY2R	LCAT		UNQ9356	NEUROD2	MAGEA6	TMEM132B	C1orf173	C7orf58	PLXDC1	NPAS3	TGFBR2
TUBB6	PRLR	FSTL5	ATP6V1G3	PPFIBP1	PPM1L	SPEG	DYDC1		SSH3	ZNF606	C4BPB	GMDS	MOS	TRAF3IP3	PSD2	WSB2	LRFN5
DGKZ	PRRG3	ZDHHC15	SFT2D3	KHDC1L	ADHFE1	CDC42EP4	ZFP41		KCNK5	SYT10	FAM19A3	RPLP2	FAM19A5	UBE2O	DAAM2	NRXN1	HMX3
RFK	ODF3	ZNF134	CCDC84	NALCN	ADCY6	TRPS1	MGC16291		CARD6	FMNL1	RLN2	RGS9	RGS22	GAP43	ST8SIA1	PAX7	SPOCK1
ZNF331	KCNK1	GDNF	FAM58B	C1orf158	DZIP1L	PARP1	VMP		CRP	ACOT12	SULT1A2	GPR85	RNF216	C5orf62	KCNJ10	CABC1	FIGLA
SOX3	CLDN3	DPYS	OR5H14	CNGB3	DGKZ	CREB5	C7orf16		PRODH2	T	VTN	C1orf130	UNC80	VCAM1	GPR176	GNA13	GALR1
PEX5L	S100A16	ANKRD45	IL18RAP	NTSR1	MAEA	ZFHX4	ADRBK2		KRT20	KCNC1	GUCY1A3	PLK5P	GABRB3	MYL1	BNIP3	FAM153C	GPR139
TMEM61	POP2	PREX1	MIR548H4	OLAH	HIST2H2BA	TCERG1L	FLJ34922		CLCA1	MGC33302	CRP	CPA6	SULT4A1	CPA6	EHD3	CACNA1I	LHFPL3
C7orf26	UNQ9356	SLC5A8	CSMD3	MASP1	TDH	NCRNA00092	ERBB4		Gcom1	SYNE1	FIP1L1	STK32C	SNTG2	GDPD4	NKX3-1	ATP10A	DNASE1L2
RSPO3	KCTD1	KLF8	LOC340094	SFTPA2	PALM2	PIF1	DOCK2		BTBD14A	SSTR2	FN3K	MUC7	NKX6-1	ATP1A4	C1orf51	GABRA1	UGT3A1
GDF7	TRIM3	KCNQ1	LRRN2	LTBP2	KLHL29	NCRNA00176	FGF4		CNGB1	XTP7	PRND	LDB2	SEMA3C	TNIP2	LASS4	THBS2	POU3F1
C1orf165	MAGEC1	SCUBE3	TBC1D3C	LRRIQ4	TFAP2B	NGF	MCHR2		OR6A2	LY6H	MFAP5	FIBCD1	LRP8	DKFZp434J0226	MGC33530	ALX1	LRGUK
MMP2	RBM35A	ZNF331	CNTN2	CUX2	TRAM2	SEPW1	RAB11FIP4		ATP4B	CCDC8	CCL11	ALK	FAM72D	CPT1A	PAX6	SLC9A3R2	OBSL1
GAL3ST3	GPR42	HCN2	PARK2	ZBTB16	RAB35	CCDC48	KRT7		CABP5	ADAMTS1	TNR	DNAJB8	GPR25	FXYD3	SFRP1	ELTD1	NUB1
GSCL	AMBN	CRH	HIP1	RSPH3	HCG18	BCAP29	NTSR1		FCAR	NEUROD4	LBR	MEST	MIR663	GRIK5	VGLL2	BHLHE23	PIEZO2
NEUROD2	HOXD1	EGR2	ERC2	IL5RA	BSX	SOX1	ADAMTS1		DIRAS3	LAMA2	UNC45B	FBXL4	ZNF132	UBE2L6	CYP26B1	C1orf114	ERBB4
LGI4	SSNA1	APOBEC3C	KPRP	ZCCHC24	OLFML2B	AMPH	TRPV4		GLTSCR2	SCN4B	IFNA21	MYC	CACNA2D3	CYP2W1	COL14A1	OTX2	SFRP1
ZIC3	PPBPL2	COL11A1	TGFBR2	APCS	SORBS1	NCOR2	LY6H		ZFP41	THBS4	CLEC4G	FLJ43860	DGKG	OR6Q1	TSCOT	FLT4	SALRNA1
EPO	C15orf5	LOC387758	PREX2	SFRP1	ST3GAL2	DMRT1	C2orf10		FFAR1	MAGED4	C3orf18	SLC43A2	DENND3	MACF1	HLA-G	TMEM179	RASSF2
ZBTB7B	SETBP1	C6orf145	TIAM2	ZNF599	SOD3	DAB2IP	SYN2		HTN3	TNFRSF25	PLCB2	CAMTA1	HSF4	SOX5	NR2E1	METT10D	GPR158-AS1
PPFIA2	CTGLF1	OR2L13	DCAF4L2	AJAP1	PAX2	CHRNA4	NMBR		CCDC27	PTF1A	STMN4	TNNT3	ULBP1	TAF1B	ACTA1	IRX3	ICAM4
SNF1LK	LRP3	RASSF2	MIR1185-2	DEFB135	RHEB	CCT3	NOVA1		SIRPB1	PCDHB3	EBPL	DUSP15	PCDH11X	PLCL1	ADCY5	SYN3	RXFP3
EPHA10	NRXN1	EGFL6	TIMP2	C11orf75	HSPB2	CLEC14A	CDH22		RHO	CDH22	KRT25D	LOC400931	MYOD1	TBCD	EGR2	FRMD4A	MEIS2
PDE6A	SLC4A1	FBXO39	CRHR2	C19orf18	LTF	BMP2K	EPO		WDR21C	NPY2R	ZNF572	LRRC61	HCN1	SLC16A7	ADARB2	SVOPL	AOX1
LEP	MAGEB6	TTYH1	AFG3L1	RNASE10	FBXL13	ARMC3	SYDE1		GYPE	MXRA5	KRTHB5	LAIR1	NRCAM	DHCR24	GNA11	ANGPT2	GDNF
RB1	C8ORFK32	PRR3	RPL13AP17	NKIRAS2	CCDC88C	KLHL29	GRIA3		LRIG3	ZNF549	TRPM8	NCKAP5	LRFN5	FAM69B	DTX1	SLC6A1	GPR12
LYPD5	HRASLS5	GRIA3	C8orf73	PDE3B	TCERG1L	ZNF582	ASTN		FAM20B	RRP22	LCE2C	VAV1	FLJ43390	UMOD	T	GRIA2	RSPO3
TMEM130	SRC	TRIM22	CYP26B1	SH2D3C	STOM	A1BG	RAB37		VCY	KCNK9	MGC15523	PKP3	RMND5B	ASAP2	GREM1	TIMP2	TRIM67
VMP	40057	PHYHIP	KRTAP7-1	PSG8	FARS2	FAM83E	FGF8		HRG	GSCL	NARG1L	SH3BP4	OTX2OS1	KDELR3	NCAM2	NXN	CRHBP
CHRM2	IRF6	ZNF659	UBQLN3	SEPX1	XAF1	PPAP2C	SLC2A14		MGMT	CYP2E1	SRD5A1	TAF1B	MAL	EFCAB4A	GRIK3	FGF8	ARSI
GPR12	FLJ14166	HNRPUL1	TREML2P	MPO	NMU	ZYG11A	ACOT11		GPR97	OR2L13	AGXT	NR6A1	TLX1NB	ADAMTS16	RASGRF1	MDGA2	TPTE2P1
SYT10	ELF4	ZNF471	MIR892A	BAX	ZC3H7A	CLEC4GP1	COL6A2		TGIF2LX	NDRG4	GPR132	LRRC8E	UNC5C	JPH2	SYT9	PPM1L	SLITRK4
PLCD1	MMP19	IZUMO1	OR51B4	PSG5	PSORS1C1	DSCAM	MOS		HBB	CASR	MAGEA8	SQLE	CADM2	C6orf217	AGTR1	ISL1	LVRN
IGF2	OSBPL5	MRGPRF	ZNF454	LILRB1	KLF7	CDO1	EDIL3		SETX	GSC	SSX4	C13orf16	VSX2	OR51S1	ALS2CR11	RAB37	LMF1
THBS2	C19orf19	DOCK3	ARPP-21	C3orf35	EBF2	KCNA4	SYNGR1		TRPC4AP	SOCS3	OR1E2	MGC13005	THBS4	ST3GAL6	NT5C1A	HIST1H3E	GCM2
PKIA	SIRPD	LPPR4	LRP1B	RELL2	DGKG	PSD	C9orf78		MAGEC1	OSMR	MAGEB3	LOC285375	GJD2	HK2	CRISPLD1	C1QL1	SDK1
MGC33302	RAB32	ZNF415	ATP9A	HPCAL1	MEGF11	RNF44	KCNA4		LOC283487	SCNN1B	MLCK	KIF6	TDRD10	ELOVL5	TRIM17	SLC19A3	BHLHE23
ABCA3	TDRD5	AQP1	AP3B2	NRXN1	DIS3L2	CDH12	GRIA1		PPP1CC	MMP25	MTL5	SEMA6B	CTNND2	CLVS2	TMEM59	OTOP2	MIR137HG
NPBWR1	FGG	FLJ13265	NCKAP1L	KRTAP7-1	GALNT14	DAGLA	TCF4		ELOVL1	CD38	CAPN7	FERMT1	DCHS2	LALBA	PHYHIPL	NR2E1	ZNF677
PER3	RBM35B	NT5C1A	LOC642006	TRPC4	SERP2	GPR25	0		MMP19	CDH13	KCNK18	INS-IGF2	DLX6AS	EXOC3L	FAM19A4	GNAS	LOC101928386
CRYBB3	C16orf28	ZNF549	SFMBT2	LUZP1	PTPRR	SNED1	ARL10		SLC11A1	KCNH7	CLEC4E	PDE4DIP	SOX2OT	HBE1	CCDC65	CLSTN2	AKNA
CPT1C	BBOX1	ZFP28	CHST13	KRTAP4-7	CELSR3	FAM19A4	NAV1		GPX2	PDE1C	PSG6	STX18	ERBB4	MCF2L2	SLC18A2	GEFT	NR1D1
PHKG1	ESRRB	0	CCDC40	CTNNA2	ZNF542	LOC728392	TRPM3		SLC7A9	HBA2	KRTAP20-1	CD53	TCF7	CC2D2A	FOXC2	ZC3H7B	MEF2C
HOXD10	PANX3	ALS2CR11	IL5RA	PSMB11	LARS2	CYFIP1	LYPD5		OR2B6	BHMT	CYSLTR2	SNX29	PALM2	CDH13	ZNF570	FOLR1	LOC100130992
PPP1R3C	HBG2	TBX21	TLL2	ANTXR1	TRIM46	NCOA1	DGKG		ANXA8	FOXF2	LIF	CALCRL	LRCH2	SNORD114-6	RBPSUHL	SIX6	RAX
ADAMTS3	C6orf152	TCF15	SGCD	CYP11B2	C14orf73	TLN2	GABRG2		PDYN	BAALC	PTK6	FLI1	SUSD5	ZNF599	SLC35C2	KCNT2	TCF7
PENK	SLC9A2	DYDC1	OR8G1	TBC1D3C	2009-09-01	FOXF1	GLT1D1		OR3A3	LPXN	IL6	MGC34034	EBF3	FAM19A2	WIF1	HOTAIR	ADAMTS16
LOC387758	SSX7	DFNA5	HLA-DOA	MIR495	TNRC18	TBX15	MTNR1B		LILRA2	CHST2	CEBPG	DARC	C1orf94	FAM177B	EYA1	LOC440925	MAPT
COLEC12	ZBTB32	C9orf78	SPTBN4	FCRL1	LOC100128542	MPPED1	SCRT1		ZNF572	TFAP2B	CLEC4D	SNORD1C	FAM159A	FGG	RAB11FIP4	FAM5B	ZMYND15
SNAP25	MATK	MEG3	KIAA1486	NPFFR2	PSRC1	NEUROG3	RAB34		IQGAP3	SLC6A1	C1orf64	LILRA6	LRRK1	AUTS2	IRAK3	C21orf29	PPP2R2B
REM1	SLC36A3	ISL1	NDST3	GRIK3	DDI2	RNF165	IGFBP5		KRTAP19-5	NAP1L3	VN1R2	CAPN11	D4S234E	HBBP1	PITX2	CHAT	HOXA2
PYGO1	CXADR	KCNJ9	SIRPA	PRAMEF21	MYO9B	CCL15	EGFL6		PGR	FLJ21963	RAXL1	TPTE	POU3F3	FKBP5	CNTN2	RNF216	LTBP2
SLITL2	CCL4	SV2A	DEFB123	FLJ35776	CRCP	CD19	C10orf93		CXorf20	COL14A1	CGREF1	EFHD1	SOX14	SELL	COL4A1	GNG11	ERICH1-AS1
GLRA3	TUFT1	ZNF681	MIR598	LIMD1	ME3	DOCK6	LY86		C1orf64	ZFP42	INPP5E	TJP2	LRRC3B	SIGLEC12	KCNB1	KCNQ4	MRPL44
GPR103	BARX2	FLJ34503	KHDRBS2	SEMA5B	DLGAP2	PTH2R	DAPK1		TUB	LTF	GZMK	ZFAND2A	KCNB2	SPACA1	FAM19A2	TBX4	NRG1
PABPC5	LOC89944	POU3F4	BASP1	MIR146B	CNRIP1	PDE1C	FLJ37549		KITLG	LBX1	ASNA1	SHF	FLRT2	NT5E	WNT5A	PRDM16	TBR1
EHD3	TTC15	RAB37	C6orf138	RGS17	CYFIP2	HAND2	ACOT12		UACA	AK5	LGALS14	FAT3	OSMR	OR10AG1	RGS17	ZNF471	EFEMP1
KCNH7	C11orf49	PPP1R16B	SAMSN1	SYTL1	CD226	DRD4	PREX1		P2RY4	ANKRD45	PI3	GAMT	MAGI2	TCERG1L	HCN4	ELF4	LPPR5
CPNE4	DHODH	HTR1B	CDH22	CSGALNACT1	GYPC	LOC441177	AGTR1		CDH13	GATA5	COQ3	KIAA0182	ISLR2	C13orf30	CXCL12	CDH22	NUAK2
ICAM4	HBII-438B	HIST1H2BB	GPT2	AHRR	HEXDC	LOC646405	GPR27		TOP1MT	GPRASP1	SPATA12	ZC3H12A	CDH17	ISCA1L	HCK	KCNB2	UTF1
ZNF606	MOSC2	CACNA2D2	ABCC12	OR6P1	PRDM1	PTF1A	BASP1		TEX13B	MAMDC2	BTN1A1	VAC14	CHODL	TIAM2	KCNA7	C7orf50	ADAMTS10
OTOP3	GAS2L3	APC	MORN1	C10orf110	LOC145663	EGR4	FLJ45256		EIF3S2	KCNB1	GJB2	EDNRB	PCSK2	OR10J5	GAS7	HAS1	NPFFR1
ELMO1	FXC1	EPHA8	KIF6	KCNK15	CDH17	DAPK2	CELSR3		C19orf18	FLJ45983	RLN1	GPX5	HIST2H2BA	NPR3	BRUNOL6	HCRTR2	NID1
CRH	EPX	CHFR	SPATC1	CSF2	VAC14	NRP2	PCDHGB4		ARHGAP15	SYCE1	FFAR1	CFB	TFPI2	KIAA0319L	CTSF	SLIT2	NKPD1
USP54	KRTHA3A	ELOVL4	WDR59	NR1D1	SLC4A4	EXOC2	GRM7		EDG7	HLA-G	CALB2	PKIA	GABBR1	PCID2	VSX1	SFRP2	HSD17B14
ACOT11	ZNF532	BCAT1	AMZ1	OR52N1	GRIN2B	CMTM1	ZSCAN1		ZNF323	TBX21	PSMD6	PC	FLJ45983	OR4D1	LRAT	AUTS2	PIK3CD-AS1
PRIMA1	DBH	ANKMY1	OPRK1	PDE4C	ALPK1	LYSMD4	ZNF264		MYT1	PCDHGB7	ADAM7	CAMK2B	KCNB1	PASD1	C18orf34	CRCP	ESRRG
SART2	ONECUT2	ALDH1A3	KCNQ2	IQCG	ITSN1	VPS13D	PDE1B		LCE1C	LMX1A	GJB6	PLXNB2	PPP1R13L	PDE6B	SIX6	TSC2	NPY4R
MTNR1B	FLJ39501	AFG3L1	EXD3	FREM2	MTHFD1	C1QL3	RUNX1T1		UNQ5810	EVC2	IL2RG	KIAA1751	KCTD8	OR51G2	DRD1IP	GLRA1	WDR86
ZIC5	BTC	COL2A1	TRPV6	TSNARE1	PC	ZMAT5	GLUD2		HBG2	SYT6	SLC29A4	C3orf27	KCNH5	FRMD5	PLXDC2	CAMK2B	LOC101929608
TEKT2	C6orf141	ZNF447	ZNF804B	OR4A47	GAL3ST2	NCK2	TFAP2B		FGF6	FLJ30934	STMN1	DMRT1	DOK5	POM121L12	CYB5R1	SPSB4	DPP10
WNT3A	TMEM105	NPBWR1	ASTN2	BCLAF1	FSIP1	TUBA8	SCUBE3		FLJ90579	GUCY2D	C1orf116	PTPRF	BSX	C5orf49	ACTN2	ERBB4	PTPRG
RNF122	FLJ33860	MLL3	HIBADH	PAK6	EREG	SLC38A10	PRLHR		EGFR	BVES	SPINT2	DENND1B	IGLON5	PATE3	NTRK3	KCTD1	PTPRG-AS1
TNNI3	BACH1	ANGPTL2	ZNF727	LOC646982	H2AFY	PP14571	GLDC		CASQ2	HOM-TES-103	ENTPD1	HMHA1	PAQR9	OR2M2	COL8A1	HOXD13	FANCC
CAMK2B	ABCC5	LOC112937	ZNF80	SCNN1G	LTB	PHRF1	GATA5		DEFB123	SLC5A8	TIMP4	C10orf81	SOX3	WFDC11	NKX6-2	PTCHD2	IKZF1
PPYR1	CLDN4	RUNX1T1	ELFN1	GRM6	EXOC2	MBOAT1	LOC112937		PRSSL1	NEUROG3	PRKCBP1	HSPA12A	DMAP1	GPX6	EYA4	PDPN	ARHGAP12
C2orf21	KRTAP22-1	CLDN9	LOC100133469	GPR97	NUP210L	DPP6	OR2L13		DBH	GALNT14	OGDH	PSG8	UGT3A1	TCN2	DGKI	PIK3CD	LMO2
BVES	SORT1	HDAC3	LGALS14	PPIAL4F	SSTR1	TMEM218	DFNA5		FLJ12700	NR6A1	C19orf33	BAIAP2L1	SLFN13	ERG	ZNF287	NOVA2	LINC00900
CLDN11	CPB2	LRAT	PNLIPRP3	C1orf183	SYT7	CTNND2	RBP1		BTBD3	C3orf14	DCC	IRF6	PTGFR	LOC285692	C1orf88	LSM7	DYDC2
FZD10	GPR125	GATA2	LOC144776	C6orf118	ZCCHC14	NACC1	OLIG3		TMEM27	ARMC4	WBSCR27	LMO2	SPSB4	KCNK18	NPM2	FAM167A	GPR25
KCNA4	MYO10	OXCT2	SORCS3	C21orf94	HSF4	NDRG1	RTEL1		APOA2	CPNE5	NIPSNAP1	TRPM6	DGKI	GRAMD2	MYOCD	FAM160B2	MEOX2-AS1
B3GNT4	TCEA2	C2orf10	BAGE5	PNPLA7	VWA2	MTMR7	HCG9		SAA4	FOXD3	PRAMEF1	ADAM28	KIAA1462	HEXB	HHIP	CARD11	CABIN1
SLC6A7	CCIN	WIF1	ZNF540	NOTCH4	MBP	DOCK9	NLGN4X		CPS1	AOX1	SCN9A	PIGL	CBS	TBC1D2	GAL	MTMR7	ZIC5
NPTX2	ALDH3B1	NRG1	C4orf22	SLC6A19	CD81	HS6ST1	ACOT4		CCR3	MOXD1	PPP1CC	ATP8B3	GSG1L	OR10J1	PRAC	CMTM3	PROKR2
ZNF560	KRT25C	LTBP3	C20orf166	2001-03-01	RNF112	KCNA6	ANGPT2		PGK2	CDH9	CD14	ADAMTS7	VAC14	MYLK4	RECK	SPATS1	NTNG1
FLJ46082	IL1R2	PLXDC1	LAIR1	FAT3	GUCA1A	PAX5	MGAT5B		F2RL2	ARMC3	GC	DOCK4	TOX	MYOCD	MLNR	ARL5C	MKNK1-AS1
ZSCAN1	CCL1	PDGFD	SPRR2C	PCDH11X	TFAP2E	CBLN4	PTPN5		TPSD1	PHACTR3	TMC2	LOC285692	SSBP3	ABCC8	COL9A2	MIR193B	VSTM2A
ICAM5	LAMB3	PCDH11Y	AKT3	S100A7	ARL15	TFAP2A	RAFTLIN		NALP8	TIAM1	GP1BB	MAPT	CCDC106	CXCR1	ASTN2	NUAK1	TRIM72
PCDHAC2	PCK1	HBQ1	WFDC10B	BAI3	IFFO1	JAM2	EMILIN3		CRHR1	C19orf4	STATH	KCND3	ELOVL4	RPS6KA2	FLJ46831	KCNQ3	PIK3R2
KCNC2	NUFIP1	EN1	TECTA	CYP27A1	NEDD4L	SIX2	HSPA12B		FAM112A	EDIL3	GDF5	PDLIM4	FOXF1	MIR516A1	KCNJ8	MNAT1	MIR548AO
ASTN	C1QC	USP54	IRAK3	XPO4	ZNF331	GRM6	PPFIA2		ENPP6	HTR2C	SPRR3	DYSF	APC	STK31	PDGFD	RING1	NKX2-1-AS1
SST	ZNF169	CHX10	NPFFR1	RORA	KIAA0513	ITGAM	DZIP1		TPM3	ALS2CR11	PWCR1	HLA-DPB2	PRDM13	CACNB4	MGC39545	GRM7	NTN1
ARNTL	FFAR1	B3GNT6	C20orf26	ZP4	ZBTB38	IMPDH1	HCN2		INSL4	TRIM50C	HTN3	BRUNOL6	FBXO39	CACNG2	HGF	RIMS3	DLEU1-AS1
KCNK3	IL31RA	ADRB3	C20orf85	MIR1185-2	TBX4	KIAA1161	EBF		ANGPT4	GRP	CD5L	SEPX1	CYP7B1	CYP2C18	FOXF1	TDH	SYT9
EEF1A2	NXF2	SLC18A2	FLJ46361	TSPAN18	PRKCB	HTRA3	PEG10		C1orf24	DFNB31	MSH3	ZBTB46	NFIC	MAL2	ZNF285	DKK3	UGT3A2
LOC342897	CA12	FOXF2	OR6K3	SYNJ2	PTPRF	MLXIP	SYNE1		GH1	EMX2	PRF1	CCL13	SLC25A40	ODZ4	MGC26856	CNRIP1	CA10
RERG	AATF	LHX5	NLRP7	GALNT7	KCNH2	MTSS1L	MAGEE2		SLC22A8	ZNF331	MYEOV	MLXIPL	TRIM72	WIZ	PDE8B	DNAH2	AVPR1A
DFNB31	TRIM14	SEMA7A	MEI1	KCNN1	TMEM11	MKNK2	NAALAD2		SLC14A1	IGF2	FAM29A	ENO1	ZNF667	SLC7A14	GATA5	SNTG1	ATG9B
IZUMO1	NCOR2	CSPG2	VGLL3	PSORS1C1	EPS15	HNRNPC	NEFL		LUZP4	OLFM1	OR10J1	SLC4A11	CACNA1I	GABRA6	NELL1	TRIM54	NKX2-6
HTRA3	LOC116123	LOC348840	FAM19A4	RFTN1	CTNNA1	PLEKHG2	NEFH		CD86	PTGIS	ARL4	LOC404266	DDX25	LYRM1	CUTL2	ANKRD34C	PTPRZ1
NEFL	LOC389199	OLIG2	TBX21	LPPR4	ATXN1	URM1	CAMK2B		ABCB1	CHX10	ANXA9	CARS	KCNAB1	PAX2	DAB2IP	FAM5C	KCNS1
RAB31	C20orf151	EPO	VWA3B	LRRN2	PANX1	MGAT3	FOXF1		GPRC6A	ELAVL3	GREB1	AMPH	SLC13A5	LTBP2	SORCS3	MYLK	SHISA2
JPH4	WFDC11	SPSB4	PTPRN2	CACNA1B	MTUS1	FLJ12825	GPR124		PARVA	MAGI2	TYR	CNTN2	PP14571	LUZP2	KCND2	ZMIZ1	ATXN7L3
PLCB1	H-plk	AGC1	KRTAP13-4	CLEC18C	PFKFB3	ABCF1	DAAM2		LCE4A	CALCR	OR2W1	VENTX	ADCYAP1R1	APCS	0	MGC42105	LINC00933
EPHA8	LCT	AQP3	NPFFR2	POTEA	LAMB3	OLFML2B	ADAMTS18		CYLC2	HBA1	NOTCH4	TH	FAM129B	OPRM1	KIAA1822	THADA	LHX9
ERBB4	VAMP8	ANKRD25	OR10K2	FER1L6	CRHBP	CYP26A1	C20orf100		GH2	ATP10A	GPR84	SORBS2	ADAMTS2	AKR1D1	PDZK3	GSX1	TP53INP1
FAM20A	C21orf42	MMP16	FDFT1	CYP2B6	GDF6	SIX3	TLL1		ASAH3	WDR40B	TNNI2	GRIK3	NTRK1	PDE3B	P2RY6	BOLL	LINC00693
CDH9	LPO	PTPRO	TM9SF4	OR51B2	EGR3	FBXL21	TNNI3		PRTN3	AIP1;	CATSPER1	SARM1	PRKCB	FAM178B	PAPPA	MIMT1	SGIP1
FBXL16	EPOR	EBF	SLC8A2	CARD11	ASB2	GAD1	SNF1LK		TSSK1	DRD1	ZNF610	INTS1	FER1L4	SNORD115-29	DZIP1	SDHAP3	ZFP64
HOXD12	HPCAL1	GALR2	MIR518A2	FANK1	ADPRHL1	DOK6	COL4A6		PSMD6	KCNG3	KCNJ4	MCF2L2	LPPR4	DSP	CYP27B1	LOC285370	LBH
AOX1	PCSK9	TACR1	GABRR2	CYP26B1	FNDC3B	TTC7A	IGSF21		BMP10	PRIMA1	SCGB1D1	KRT19	ECEL1P2	PPM1L	ADHFE1	KCNH1	DRD5
CSMD1	TXNDC3	DISP1	LMOD3	TGM5	ZNF876P	NCRNA00114	ADAMTSL1		CST11	TCF21	RPS3A	TCERG1L	ESRRG	KLRG1	RPIP8	UCN	LOC101928335
CRIM1	BCL11B	LOC654342	LY9	FAM90A8	GNA12	GNAS	RASSF2		TMPRSS3	ST8SIA2	MPDZ	HTRA1	FAT4	SSR3	IGF2	SLITRK1	VEGFC
SOX1	MNDA	ZNF135	NECAB1	FAM18A	NEU1	KIAA1949	VGF		EMCN	C20orf100	PRAME	MAP1LC3B2	HCN2	OR1F1	UCHL1	ZNF454	NPR3
PAQR7	INHBA	FMNL1	STOX2	CNDP2	FOXK2	PCSK6	PDE4C		FAM101A	PTPRO	SLC26A4	HIGD1B	ADCYAP1	C19orf28	PTPRJ	NEUROG3	CNTNAP2
COL6A2	POLL	ITR	TRIM77	IMMP2L	CD38	CACNA1A	JPH4		KCNK18	PTN	LOC57228	LOC154822	AEBP1	NLRC4	NEUROD1	ACTL6B	SLC35F4
GPR25	ELOVL1	ADRA2B	CACNA2D3	XKR4	CDO1	FAM193B	MGC42105		LYZL6	CTPS	SELL	DPPA2	C1QTNF1	CAMK1D	AOX1	BAIAP3	LINC00665
VAX2	NALP8	HYDIN	PCDH17	FBXL7	PPP1R12C	GOLGA4	ZNF83		RTKN	SLC18A2	SIGLEC5	SNTG2	ISL1	LOC100286948	CCKBR	RTN4RL1	DPP6
MEGF11	FLJ25773	CELSR3	MCTP1	PNLIPRP3	ZFYVE28	MAFB	CA3		SEC61A2	PEG10	DPPA2	ADAMTS8	FLT4	TMPRSS11F	TBX20	SPATA18	SIX3-AS1
BASP1	IFNA17	NTSR1	TMEM74	FLRT2	ARHGEF4	COL9A3	GPR6		FOXA1	DMRT3	CLDN18	INPP5A	GPM6A	RGS6	ST3GAL6	OBSCN	ZNF540
NPY2R	CHRNA1	CYP2E1	IPO5	CSTA	FAM168A	CTRL	ELMO1		LRRC21	SNRPN	TGIF2LY	SULF1	SLC6A2	SLC12A9	GRP	36951	TMEM108
RAX	GPR84	TF	ADAMTS2	APOB	TUG1	FOXK1	FLT3		GALNTL5	PCDHB5	CSH1	ZEB1	PCDHB18	NCKAP1L	PCDH7	MAD2L2	FAM171A2
ST8SIA4	PYCR1	KCNA3	C22orf42	MRGPRX2	NTF3	GJD3	GPX7		UNC5D	NT_026437.11	CX40.1	TGM6	KCNS1	OR1E2	DBC1	SIAH3	ARPP21
ZNF354C	PLEKHG6	MCHR2	OR10AG1	DCLK1	PABPC5	AJAP1	ST8SIA4		HMOX1	TMEM130	ACPL2	NRXN2	NPY2R	PLAC1	CHAT	PCDHB18	EDNRB
MAPK8IP2	PDILT	AGTR1	TYR	OBSCN	PDE8A	PHPT1	LTF		SCN9A	FBXL16	C20orf114	BAHCC1	OPRK1	RIMS2	LRRC3B	ADARB2	METTL24
K6IRS2	MLN	SCGB3A1	IL17A	ZNF135	C1orf226	GNAO1	GAPDHS		PIP3-E	ANKMY1	LCN2	SUSD2	FAM72B	MIR518F	CA7	BHMT	FCGRT
FBLN2	SLC22A6	ERBB4	DCAF12L1	ARL4A	CTU1	GRHL2	GABRA3		KIAA1704	FLJ32110	DDX4	PDGFD	HS3ST3A1	OR1F2P	CILP2	ADAMTS10	ZNF726
GRP	MGMT	TRIM50C	MAPRE3	ATP10A	ANTXR1	TSC22D4	QKI		CSH2	BDNF	STEAP4	SLC9A3	CD34	OR8H2	GHR	EVX1	MEF2D
LRAT	CD1A	NGFR	ASGR1	EHF	GPR39	ADAMTS18	C20orf102		SLC23A2	OTP	DEFB103A	C22orf34	LY6H	CBFA2T3	PCDH9	GRIN2C	DYDC1
TSC22D3	C14orf11	ADAMTS3	SFRS13A	MIR654	RBM19	ARHGAP17	COL14A1		SCN7A	VIM	GUCY2F	GIPC2	FREM3	LRRC33	PDGFC	EMID2	LINC01391
ANKRD25	C12orf59	TMEFF2	KRTAP20-3	SEMA6B	KLHL31	LASP1	XTP7		DNAJC5B	BHMT2	ALS2CR7	SLPI	TNFSF11	HLA-DPA1	RARRES2	EN2	P2RX2
KCNK10	LOC124220	FLJ22688	SNRPN	ARHGAP15	KRT72	FOXG1	FUT9		TNR	6	GPR172A	MUPCDH	MYF6	ACTN4	ZNF660	TMEM26	NTRK3
CBS	RBM9	ZNF662	NCKAP5	IGLL1	GNA11	PVT1	PIK3CD		G6PC2	PRRX2	TNK1	DLK1	LBH	MOCOS	PPM1E	FRMD3	ZIK1
FLJ37549	MAP1LC3A	CX36	KRTAP4-9	TBCD	KANK4	EFCAB1	LRAT		GYPA	MMP16	CEACAM4	KIAA1217	WDR86	PGLYRP4	ST8SIA5	PABPC3	PDE4D
HOXA5	ZNF75A	LIN28	CDO1	MATK	SEC31B	ZNF467	CD8A		C11orf49	RAFTLIN	TBC1D14	LGALS9	COL12A1	IGFBP7	FGF12	UBAC2	GATA2
OTP	CDKN1C	TSC22D3	WDR66	PRAMEF11	VPS13B	DENND4B	COL8A1		EDA2R	PHF21B	CD5	FOXA2	PDPN	ITK	LRRTM1	NDUFS6	LINC00379
HBQ1	TJP1	LPL	KIAA1026	KIAA0513	COX7A1	NR5A1	STAC		CYP4Z1	CABIN1	FLJ46358	LPPR2	PHC2	OR4B1	NPY2R	ASAM	BAALC-AS2
MAB21L2	FSBP	KIAA1632	FAT3	LOC729384	AFF1	HCCA2	PCDHGB7		TJP3	OLIG3	OTOA	ANKS1B	CTBP2	SLC7A11	SLITRK3	FGF14	FOXG1
TRPV4	SPANXD	HLX1	FCN1	MORF4	TCF7	CD8A	SOCS3		SRPX2	LYPD5	OSCAR	CTSG	LDOC1	EML1	CDH2	KCNQ1DN	PGLYRP1
KIAA0319L	NR2F6	CRYGD	HAPLN1	RBMS3	AKAP6	ORAI1	C3orf14		MPI	CA3	ASB12	TGFBI	CCNA1	DIRC1	MARK4	PITX1	ANKRD19P
OLFM1	PRRT2	PCDHGC3	PTP4A2	PDE7B	KLF11	SELV	B3GALT3		CALB2	PKDREJ	NR3C1	PRAME	SYCN	SNORD115-10	C12orf23	ZNF662	CYTH2
PRRX2	BTBD14A	TNMD	PDE4DIP	ANXA4	PLXNB2	LDLRAD2	FLJ46082		C12orf59	SEMA7A	MUC7	PARVG	SLC38A10	C20orf26	ZFHX1B	PENK	ATP2C2
PABPC1	SLC5A7	NDRG4	LOC100271715	PLVAP	SHH	DPY19L2P4	MGC33926		BRUNOL5	SCUBE3	AGR2	PRRT1	GRM6	CD247	STX1B2	DPYSL4	LHX3
RAB6A	AMDHD1	OTP	TAGAP	NCR3	LOC401463	XPO4	AQP5		C19orf19	STEAP1	PSG1	GPD1L	HMX3	GLYAT	ADAM12	RASL10B	GPRASP1
IGFBP5	NAB1	SYT2	OR5AS1	NUP85	SKI	SYCN	CYP2E1		FLJ21106	AFG3L1	CACNG5	LCE2A	FAM35A	ZNF204P	FBN2	NPY	PKP1
ECEL1	FSD1	ZNF285	PLEKHG4B	CST4	AHR	NCRNA00028	BHMT2		CD300LG	ZFP41	PDILT	SDHA	PIK3R5	DNTT	CYP1B1	ZFPM1	SOX3
RIS1	FLJ46230	FLJ32110	RYR2	JUB	DPT	BAI1	HCN4		RFPL3	TCEAL2	KRTAP22-1	TBC1D26	CYP26A1	TM6SF2	LRRC3	PTPRM	RNF175
ZIC1	SLC22A3	CENTA1	CAPSL	MBNL2	AFAP1L2	PCNXL3	CNIH3		P2RY10	FLJ31659	C21orf100	C19orf75	FZD2	GCNT3	CBLN4	ECEL1P2	ALS2CR11
NT5C1A	LCN1	SCARA3	SPEF2	LOC285501	RASSF2	SORCS2	PRDM12		PSG5	PTPRZ1	PLAC4	PBX4	2011-03-01	FERMT2	FOXF2	NOTCH4	FTSJ2
PRDM12	TNR	BAALC	CGNL1	PDE2A	MKL1	ELMO3	TRPA1		CA5A	SPSB4	CRISPLD2	GALNT12	LDLRAP1	OR8B2	FLJ21511	WNT5A	ZFHX4-AS1
MATK	DISP2	TNFRSF8	RASSF2	PSG3	P4HA1	CD81	MAGEH1		SLC24A5	DPYSL5	MPG	COL22A1	ZNF418	MECOM	TCF8	ANKRD11	SLIT3
CHRNA4	DARC	USP7	MIR921	NRCAM	RAP2A	KIAA1804	ARMC4		P2RY13	ZNF285	CDCP2	BMP8A	ZSWIM2	IL20RA	CNTN1	GRM1	ATP8B5P
TIAM1	GNRHR	PKP1	KCNH1	OPCML	OLFML3	ZFP64	DKFZP586H2123		SCN4A	SYN1	MAS1L	TNIP2	FREQ	COL11A2	NDST3	CACNG7	ANKRD20A8P
DOCK3	C1orf135	PCDHB3	OR10A6	LPIN3	CYR61	RBPMS	PDE6A		MGC27016	HOXC9	MGC4618	NFIL3	HLA-B	FATE1	BCL2	PLCD3	ELF1
EGFL6	KDELR3	GLDC	COL8A1	DOCK2	C1orf198	KIAA1217	CRISP2		HMGA2	IRAK3	MAGEA3	PLEKHG4B	FAM72A	HMGA2	RB1	SLC9A5	GAMT
JAKMIP1	ERBB3	BVES	FLT4	CAMTA1	CCNA1	RAX	CABIN1		FAM9B	ZNF96	TPSD1	PTPN14	C8orf48	LOC339568	KCNB2	SAMHD1	LINC00554
KIAA0240	TSPAN8	HIST1H3C	EVC	CCR5	PALLD	CHL1	DAB2IP		ROBO1	EPB41L3	LAMB3	TMC8	SLC8A3	PRDM14	HDGF	SLAMF8	LHX1
ZIM2	GPSM1	CD226	AIM2	RUNX1T1	JAM3	NKPD1	EPHA10		ERVK6	KCNA6	TGM2	SGCZ	FOLH1	OR2T34	ITPKB	PRSS36	ATP8B2
RHOT2	RNF39	HPS3	NUDT10	VAT1L	ANKRD33B	DAXX	FLJ90166		ZBED2	SULT1A3	PTHR1	ITGAX	EDNRB	ZIM2	FSTL5	KIF5A	MEIOB
KBTBD5	GTF2IRD1	DAAM2	MDFIC	SLC7A5	ALX1	FREM3	SPARC		PRDM11	ADAM12	DEFB126	DSG2	PDE1C	RXRG	PTPRT	ST6GALNAC3	LHX4
LHCGR	FLJ45717	ALOX12	PNMA3	RALYL	C19orf28	ANKRD32	KRTHB1		TFR2	C1orf76	FLJ46365	MORN3	GSX1	RGMA	POGZ	ARMCX1	TRIM54
LASS1	FLJ37549	NOX4	SARDH	MEGF11	NCRNA00189	FAM150A	TMEM130		PGC	DACH2	DNASE1L3	RNF144A	DKK2	DEFB129	GATA2	SST	LOC100287944
RUFY3	CDA	GPRASP2	SOHLH2	PLEKHM3	CUX1	GAB1	KBTBD5		KRTAP6-2	HCG9	MSMB	PKNOX2	ZIC1	KCNIP4	JAM3	EVX2	PTGER1
C16orf45	SCGB1D2	KCNK17	SYNJ2	LHFP	ZNF365	CARTPT	KCNK12		PSKH2	RCN3	TRIM36	PSMD6	ADAMTS18	GALNT14	GRASP	DCC	RORB-AS1
PTPRZ1	CDC42EP1	TLX3	BRE	CACNG2	GRIN2A	FOXB1	RCBTB2		ABCC2	GPR101	ZNF300	HTR5A	PRDM16	OR5I1	IRXL1	METTL11A	SCARF2
ACOT12	HOXB13	GRIK2	DSCAML1	CD1E	INPP5D	C3orf21	SH3GL3		PNMA5	TEKT2	PRSS2	ACOX3	PLEKHN1	KRTAP13-4	AMT	PRPS1	TIGD7
C3orf14	MGC35295	NFIX	SPRR2D	ANKRD24	PEX14	SLC9A3R2	LIMD2		WBSCR14	RBP1	PSORS1C2	GALNT9	SCRT2	RAI1	FEV	CACNA2D3	PCDH8
PACSIN1	SCN4A	C14orf132	NBEA	SCN4A	IL6R	CHST11	FBXL16		SAA2	ZNF43	ALDH3B1	SKP1	CNTNAP1	F13B	FAM20A	NPAS4	CRYGD
TERT	ELSPBP1	PLCB1	PAX4	CREB3L2	EEFSEC	ICT1	MAP3K14		RB1	JAKMIP1	ECM2	LRP5	PENK	FGF12	PTX3	ALK	RBFOX3
VGF	GUP1	PAQR9	F13B	SELV	SORCS1	KCNQ2	SCN4B		REGL	ZBTB7B	NAGPA	C4orf19	SIX6	AMICA1	EBF	CNIH3	LRRC3B
SYNGR3	CXCL3	RERG	OR5P2	PIK3R6	CLK4	CHRM2	TMEM106A		MALL	TBX20	APLP1	ARHGAP20	SIPA1	USH2A	OPCML	VASN	PEG3
NEUROD4	KCNJ1	PABPC3	LOC729384	VGLL3	ASTN2	NR2F6	KCNC4		GABRG3	CSMD3	OR6A2	FRAS1	PEX5L	GALNT9	VIPR2	PLAC9	ZNF578
WNT10A	KATNB1	TIAM1	OR8B2	TPM3	TNK2	ZNF219	FAM19A2		ZSCAN5	GRM3	MAPRE1	SLC12A7	FZD8	CYP7A1	AGXT2L1	LOC650226	RFX4
FMNL1	PRSS23	ASTN	CIDEC	LCN10	KCNH8	COL24A1	BARHL2		SLC9A11	PDE4DIP	SYT2	PPP1R3A	HNRNPH1	GPT2	COL19A1	PCDHB5	WBSCR17
ZNF256	PRODH2	PKIA	KLK5	PACRG	IFIT3	GPR139	GFPT2		ITIH5L	COL11A1	ACSM1	CGB	ZNF804B	MIR206	VAX2	ATP8B2	ZNF480
SATB1	DEFB105A	TMEM106A	CHRDL1	AFF2	MPG	ECE1	C21orf25		FCER2	MLL3	SULF2	USP18	ZEB2	OR8H3	CPXM	PLEKHH3	FZD8
RAB34	IPF1	TNFSF4	XKR4	EDIL3	SPIN1	VAC14	AOX1		AIM2	HIST1H4F	CNTN4	HHIPL1	TBC1D5	CADM3	GBX2	C12orf77	KLHDC8A
SCN5A	C10orf125	LRRTM1	LILRB1	SERPINA9	ENPEP	ACADVL	SMARCA1		GGTL4	TNFRSF8	GAGE4	FAM20C	ITM2C	TTC23L	GAMT	C19orf53	KCNF1
OTOP2	FLJ36116	PTPRJ	OR2L8	TMEM40	SIN3B	TRIM46	OXT		SNTG1	P73;	SAA2	RIC8B	SP8	PEBP4	LOC401498	ARHGEF17	LYPD5
LDB3	DCC	CTNND2	GPR158	PCTP	PRICKLE2	PTDSS1	CBS		DDX52	NEFH	TRHR	SLC2A7	ATP8A2	PLD4	LAMA1	HLA-DRB6	TACR3
BIK	OR3A3	FLJ20032	WISP1	OR5T3	NWD1	SDC2	GRP		BRDG1	ZNF471	WEE1	SORCS1	MOXD1	CUX2	RXRG	NXPH2	FAM110B
GEFT	CXorf36	MYO3A	DNER	ADAMTSL2	PGC	HDAC4	OLFM1		ALDOB	GFPT2	KRT19	FGG	NPPC	TUB	SLC5A5	RASGRP2	MIR124-2
RASSF2	EMR3	SYN2	SPSB4	ZNF200	PRKD3	C19orf6	DOCK3		SLD5	HOXC10	MYL2	PPAPDC3	LRRFIP1	CFHR1	GGN	CHST11	RB1
CHRNA3	FOXD1	ZSCAN1	NRG3	TAF7L	GTF3C1	ZIK1	FLJ45983		HTN1	CHFR	CCR6	STAB2	C1GALT1	GPR133	CHD5	ROBO1	LOC392232
NR1H3	FGFRL1	WDR17	NLGN4Y	DDX27	MICAL3	VAMP1	VMO1		AZGP1	LHX5	CCT6A	KRTAP11-1	NALCN	KRT1	CSMD3	MCF2L	RBM24
CTNND2	USP26	BHMT	CRTAC1	CNGA3	RNF126P1	LOC645166	CPNE5		C1orf36	TNNI3	ABCC11	RBM42	CYP26C1	GPR176	HPCA	GPR26	NTRK3-AS1
STK32B	ATP1A3	PEG3	ZFR2	GJB6	PDZRN4	CNOT1	SLC16A8		CX62	FLT3	C14orf93	TRIM29	PKD1	C8orf85	NPAS1	SLC16A8	CUX2
ITGA10	SH2D2A	KCNIP2	KNDC1	C4orf37	AOX1	GALNT3	HIST1H4F		FLJ33708	FOXB1	OLFM1	PLB1	PDZD2	OR2W1	CHST10	GATA2	MIR663A
NKX2-2	IQSEC1	ASAM	C7orf72	ZNF648	ADAMDEC1	ZNF790	HOXA5		UBQLN3	TTYH1	HOXA13	WSB1	NCAPH2	PLXNA4	PLEKHC1	UNC5D	LOC101927418
SYDE1	ANKRD1	FAM20A	BCKDK	SPTA1	SEMA6D	EFCAB8	WDR40B		CEBPE	ANGPT2	CIITA	CPXM2	LOC728392	MMP8	ENPP2	C10orf72	PRDM14
NME5	HSPC117	HIST1H4J	RARA	OR2M2	MIR365-1	KCNK12	EHD3		PECAM1	SNF1LK	CORO6	IRF4	GNB4	DCP2	L3MBTL4	HMX2	FUT9
A4GALT	C16orf35	MCC	MAGEA10	LRTM1	IL1RAP	ARRB1	SLC12A5		TPSG1	ABCA3	TRMU	TRERF1	ACTA1	CYP2B6	HNT	C1QTNF4	RTN4RL1
SALL3	PPARG	ARX	MAEL	PGLYRP2	TACC2	WAC	FOXD2		GGTLA4	NLGN4X	SLC30A8	FSHB	NKX3-2	TRIM64B	C1QL1	RANGAP1	PAX1
CNIH3	PPP2R1B	PDE1C	TPRX1	OR10P1	ATOH8	MAGED1	FLJ37478		PRDM7	TLL1	CD164L2	HABP2	FOXG1	HTR5A	MSC	FCRLB	PTCHD4
NALP6	MAP4K3	DZIP1	SUSD4	TCF15	PDGFD	ZNF578	PTPRZ1		INHBA	CARD11	CXCL2	SCN5A	TRABD	LNX1	KCNC2	ADAMTSL3	STK3
MYF5	CYSLTR2	GIF	OTOA	C1orf59	ANKRD34C	CNTNAP5	NTNG1		POP2	PEG8;	LILRA4	DLGAP4	HLA-C	MIR216A	MMP2	UNC13A	AKAP12
GFPT2	C8orf34	TCF21	CASP14	TFEC	ACOXL	EVC2	KCNG3		IFNA1	PRICKLE1	FLJ33641	MIR134	FOXP1	UHRF1	LASS1	PDE4C	C17orf104
C19orf4	ENTPD2	ANTXR1	OR8G2	ITK	CFL2	PHOX2A	PCDHB2		HBII-13	NELL2	TGM5	GRM4	SSTR4	ST6GALNAC5	SLC6A3	ADCY9	ITGA8
TMEM58	MSMB	WFDC1	OBSCN	C20orf70	WDR17	PBX1	KCNA2		SIRPD	LHX1	SPO11	YEATS4	B4GALNT1	NLRC5	LHX1	PALM	CACNA1H
FLJ10260	THAP10	GLT1D1	ORC6L	SCN9A	ADCY5	WIT1	SNRPN		GYPB	DNAI1	INSR	PLCH2	CAMK1D	LCP2	RORB	NDRG2	CDH2
NR4A1	ADAM21	PDLIM4	SLC24A5	IVNS1ABP	ZNF488	PREX1	LIMS3		C8G	FGF8	TRIM51	LHFP	HTR2C	BACH2	FGF4	MACROD1	ACOT7
MAGI2	BDKRB2	ZNF540	C5orf49	GNG4	CHAD	MIR663	KCNIP2		LOC284912	ADCY4	CHRM1	NRP2	BOLL	KHSRP	C20orf86	SYCP1	CACNA1E
EDIL3	DPCR1	PAK7	CACNA1F	MCHR2	RFX5	ADAMTS9	TNFSF4		NR1H4	SNAP25	ATXN3	ESRRG	ANKRD30B	MTCH2	C10orf107	RASL12	SIM1
EPHA7	GPR32	MMP2	KRTAP19-5	SH2D2A	SORCS2	PROKR2	SART2		PARVG	SYN2	TMPRSS11F	CDCP1	DIP2C	SIRPB1	NR1H3	CSMD2	GJD4
OSMR	EGFR	STOM	ATP1A2	DLC1	CRYAB	MYOD1	RBAK		CTAG1B	CPT1C	MGC40222	LGR6	FOXD3	FLG2	FLJ12505	IGF2BP3	NOS1
PTPRJ	GPR97	LY6H	CDH8	CASP14	GALNTL1	STAC2	UGDH		FRG1	EDG1	STAP2	OC90	STOX2	KIRREL	POU4F2	SLC6A11	LOC102724784
NTSR2	UBD	ACOT4	SPATA16	OC90	BST1	SCRT1	TGFB2		ANKDD1A	DBC1	WNT8A	C19orf59	PAX7	S100Z	OR2L13	INSC	KIAA2022
DKFZP566N034	RAET1E	TAC1	LRTM1	FILIP1	RIMBP2	BARHL2	RSPO3		TNK1	BEX1	C20orf186	CACNA1C	RUNX3	TDRD9	ALDH5A1	MAMDC2	NEUROG1
PROK2	CD82	POU2F2	DEFB122	AKT3	BBX	PHYHD1	ASTN2		PSG2	KCNK3	UNQ473	C20orf54	FAM184B	HPVC1	FLJ45983	NR5A1	MLNR
KCNK12	TBC1D3	ZNF132	XIRP1	FCN2	PBX2	PAQR9	SLITL2		DSCR10	EGFL6	MGC10993	SV2B	TMTC1	RORB	SLC1A2	IRX4	SIX3
NTSR1	SLC23A1	SLC5A2	KRTAP4-7	SLC6A15	PPFIA4	SEC31B	NKX2-5		CD53	VMP	SYT8	MIR548F5	PRIMA1	CD300LG	TNFRSF8	CD8A	RAPGEF5
ARX	CCBP2	HIST1H2BH	OR8J3	TEAD4	ARHGAP10	BNC1	SULT4A1		GPR84	DAAM2	GH2	FAM90A7	CTBP1	NSL1	ZNF312	FCN2	A3GALT2
HSPB6	NRP1	FLJ12056	CFHR1	LOC731779	CLASP1	RAMP3	CDKN2B		SOAT2	PPP1R3C	OR1N1	DEFB125	PKNOX2	TFEC	CCDC37	SPAG6	ELAVL4
DNASE1L2	TCF1	PPM1E	2001-03-01	KLK15	EHD3	CASR	TEKT2		FAT	FOXD4L1	SLPI	LELP1	ONECUT2	OR1A2	PCDH20	POU4F3	LOC101929089
CSPG2	DKK4	TAGLN	COL19A1	UBQLN3	XKR6	SOX11	NR6A1		SEC14L4	SOX5	AZGP1	RCAN3	SHOX2	SAMD3	GRIN2A	SUCNR1	NDRG4
KIAA1632	RAET1L	ZNF546	TFEC	HPYR1	BDH1	WDR8	FOLR1		RAD51C	PCDH21	CXADR	DDX27	DOCK2	OR8D2	DLX1	C5orf38	SLC6A4
C3orf15	SPAG4L	CCR10	PTPN5	LONRF2	VASN	KIAA1543	HBQ1		GNPDA1	AGTR1	ORC5L	EBF3	BDNF	SH2D2A	KCNA2	ZNF253	TNFAIP8L3
C9orf78	LRRC54	HSPA6	PRDM14	FAM92B	FGF8	BPHL	PCDHA13		C20orf75	PRDM12	CLPS	MIR1204	C2orf81	SAMSN1	DYDC1	DAB2IP	JAM2
ZNF549	SLC16A5	FLJ21963	SDC2	GAB4	RBM38	CRTC2	HTR5A		IAPP	CD40	LRG1	PALM3	MDGA1	ATP1A2	HTRA3	SHANK1	TAL1
KCNK9	SERPINB12	NPAS4	OBSL1	LOC283867	THADA	PACS2	ZNF154		MYH4	DFNA5	BRDG1	SLC7A5P1	PPP2R5C	GIMAP1	MOSPD3	APC2	DAB1
GDPD5	ChGn	DNAI1	ARGFX	KRTAP13-3	ACOT7	MPP7	INHA		GBP6	HOXD10	FAM9A	SNAR-F	HLX	USP40	EDG8	HLA-L	HYDIN
TBX20	SLC34A1	LBX1	ZFHX4	PATE4	ZBTB40	EGLN2	TSGA14		CD72	QKI	PGR	TTLL8	ZNF75A	PRELID2	SYDE1	MEIS2	KRT7
PDE4DIP	C20orf160	ST8SIA2	TCERG1L	CHST8	LOC728264	BCL9L	PAX3		CGB5	TUSC3	ACY1	SPRY4	EVC2	ASGR1	LYPD5	ITGAL	EPHB3
ARMC4	ACE2	HOXD8	LPPR4	C20orf166	PIF1	SLITRK4	FBLN1		C18orf20	TEKT1	FSBP	GML	GABBR2	LUZP1	DFNB31	MMEL1	VPS13D
GRIA3	UNC5CL	RNH1	C1D	DNAJC5B	BCAT1	CABP1	DBC1		C14orf11	VMO1	F7	FAM19A1	MIR124-2	FAM66A	TPTE	FOXB1	LINC00577
FXYD7	PRND	ANGPT2	JAKMIP1	RPL23AP82	FGFR1	PEX5L	LPXN		ESM1	KCNK12	CD209	REXO1L2P	ARL9	CYP4Z2P	RAC3	SNCB	PYGO1
C1orf51	DDX52	NKX2-2	MPPED2	GPX5	SLFNL1	PTPRN2	CYYR1		CFB	EPHA10	GIPC2	ANKRD11	COG1	SST	NEFH	DMRT1	ITIH5
NIP	SNX2	WASPIP	PSG6	IGSF21	SMAD1	RAE1	ASB2		RP11-49G10.8	FZD10	MYO1A	AZU1	LOC153684	BZRAP1	CLDN11	MXRA5	ANKMY1
CECR6	MPP6	AKR1C2	ZNF135	SNAR-G1	PTPRN2	TMEM179B	CDH10		F2	MMP2	C1orf36	MCF2L	SIX2	GRIK4	ACOT12	OPRK1	FLJ32255
NTNG1	NOS1	ADCY1	SYN3	SLC36A2	TMEM114	SIAH3	KCNC2		ASAH2	SCN5A	SCARB1	LOC200726	IQCA1	F2RL2	MN1	CTBP1	COL14A1
VGLL2	ADORA3	CPZ	SPDYE4	SP1	SLC12A3	UNC13D	LPA		EBPL	HOXC13	CD37	SLMO2	ASCL1	SMPDL3A	CPZ	SALL2	ZNF626
ZNF541	CENTD3	ZIC5	SPINK8	ANO2	FHAD1	C1QL1	FLJ32110		CXCL1	NOVA1	LOC348174	WIBG	ZNF542	ALK	SYNE1	GNAL	PRKCB
MGC33926	C20orf179	CDH6	C16orf89	INPP5A	DTNBP1	TSEN54	RHOT2		SPATA12	NKX3-1	PKHD1	PDZK1IP1	VEGFC	FAM20C	KCNK12	GRIN1	FOXN3
COMP	FLJ32926	NCAM1	OR5A1	TNR	ACSF2	MGC23270	IRAK3		ABCA8	HTRA3	LCE1E	DPYS	GRM7	RASGEF1C	NPAS3	FIGNL1	LOC729683
TLL1	CD300LB	ABHD9	TEX101	PGCP	CLCN7	RGMB	C19orf4		MAS1	CD226	EDN2	DKKL1	GAD1	DTHD1	FLJ32784	NR2F2	LOC285484
SYT2	NT5DC3	C1orf76	RHOT1	MYLK3	SPATA13	LOC148696	C14orf162		ECH1	DLK1	LOC124220	GCOM1	PTH2R	RANBP17	C10orf59	RSPO3	SCRT2
STK33	PZP	DKFZp434I1020	GAP43	PRKAR2B	ADORA1	PDCD4	LEP		PCDHA9	WNT3A	ACPP	LOC100130000	CRHR1	MOG	SCUBE1	psiTPTE22	SIX6
SCARA3	DEFB125	FOXJ1	NLRP11	AZGP1	SLCO2B1	PNMAL1	NELL2		NXF5	CHRDL1	CXorf20	MGC14436	LOC441177	SLC6A17	STK32B	FBLIM1	TCF7L1
GPX7	FLJ00060	LSAMP	C4orf37	BTBD11	BRCA2	THAP3	ANTXR1		APOBEC1	ERBB4	BCAN	BRD7	CDH8	CLEC14A	PDLIM3	NEFM	FGF3
FLJ90575	CLDN18	FGF1	GHR	KRTAP21-1	FZD10	CLPTM1	PITX2		CD40LG	BNIP3	CLDN4	LOC100288797	WNT3A	CRYBG3	PXDN	PSD4	ADD2
ZBTB8	GTF2H3	C1QTNF5	OR10G9	SLC8A1	PRRX1	OTX1	HSPA1A		SEMA6B	DCAMKL1	C19orf19	KIAA0495	PAX3	PLVAP	GUSB	ARMC5	SIK3
TFAP2B	FLJ10945	UNQ739	CSNK1A1L	RFX8	GRIP1	EHMT2	SYCP1		TCP10	FLJ39155	FLJ33708	FBXL13	DPYSL4	C7orf71	GPR83	FLJ45983	LINC00466
LDB2	NOS1AP	GPR124	KCNK5	RP1	NFAM1	YIPF5	DFNB31		LOC122258	FSCN1	RAB11FIP2	CXCR2	NR5A1	KLK4	COL5A1	EFEMP2	DGCR5
LRP1B	SULT1C1	GPR6	TRIM10	IGF2BP3	SLFN13	ELK3	FLJ30934		RPUSD3	ZBTB8	EPS8L3	DEFB128	HIC1	THSD7B	CCNA1	LRAT	LNPEP
FOXC2	ACF	COL12A1	PACSIN2	SNRPN	ST5	SEMA4C	CD38		FLJ36004	OTOP1	APOB	GPRC5C	STARD9	TREM2	CDK5R2	CBLN1	SCG3
MGC42105	ZSCAN5	ADAMTS1	OR5H6	KCNQ5	RFX1	SHROOM3	FIGNL1		CASP8	TMEM47	AIF1	SLC8A1	MEOX2	GRIA1	COL7A1	ARSI	ATP8A2
SRD5A2	TRPC4AP	WNT1	LOC541471	SIRPB2	C9orf84	FAM129B	TMEM121		SLC24A2	LOC348840	HBG2	RYR1	KCNK10	WNT16	SLC32A1	PCDHB2	DPY19L2
ARF6	C6orf122	GPC2	CSAG1	OR2G3	RNF145	MESTIT1	ECHDC3		CPA1	GLDC	MGC7036	FUT4	DPYS	FYB	NPY5R	TMEM121	OLIG2
SMOC1	CASP6	LOC136306	ZNF536	C15orf59	MGC23270	SYT6	DKFZP566N034		TGIF2LY	GPX7	NR2E3	LOC730668	EPAS1	CD3G	GPR12	RAI1	TEAD1
QKI	COX4I2	CRABP1	SCN5A	CCT4	KCTD1	C19orf23	MATK		H-plk	HRASLS	FUT6	LTBP4	RORB	SFXN3	GAP43	KCNIP1	CPEB1
PCDH9	KDELR2	HKR1	OR10P1	LNX1	FHIT	HRH3	GBGT1		MTMR6	PCDH9	IFNA17	RBM26	PIK3CD	PDILT	FIGN	SH2B3	SCGB3A1
OPCML	SPATA12	IRS4	UBQLNL	CYFIP2	SNX21	CAPN5	EPHA7		MPO	NTNG1	UBASH3A	ADAP1	OPRM1	CCDC40	MGC33600	CCDC140	LMX1B
RPRM	SLC12A7	MAGED4	NRXN3	C15orf60	ARHGEF10	GPM6A	KCNK10		MUC5AC	JPH4	SLC44A4	UNC13C	DBX1	CCR2	ZNF96	OTOP1	NMNAT2
CTPS	CKAP4	SLC22A2	DEFB121	TYR	LONRF2	TSC22D3	EDG3		ATM	FAM20A	AQP7	EMR1	ARRDC2	KCNJ5	FEZ1	HOXD12	SCUBE1
ARL10	HBA1	FADS2	ADHFE1	SPG20	C8orf85	LY6H	EEF1A2		HSPA12B	PCDHB1	PAH	SLC35F3	NR3C1	KRTAP4-9	ZNF550	FLRT2	GABRB3
RAMP2	FLJ40919	CASC5	FER1L6	COL25A1	GLB1L2	GUCY2D	IRS4		PLP1	ARF6	P2RY2	LOC389333	AR	ZSCAN1	CHST2	SYCN	KCNK3
TCL1A	MAGEC2	GDAP1L1	ELANE	DCP2	RAB5C	ADARB2	OXCT2		CCL3L3	PCDHB12	TRDN	SLC1A4	CDH12	FBXL4	RBX1	ADAM19	NETO1
FBXO27	CARD15	MOXD1	AVP	GNASAS	NCKAP5	NDRG4	RPS6KA2		NGFRAP1	NT5C1A	GALNT8	MAST1	GSTM2	PFKFB3	RPL39L	OTX1	DAXX
RNH1	GSTT1	FLJ40365	MYOM2	SPRR2B	RGS12	ADCY2	LMX1A		ELSPBP1	DLX5	ITGA6	RRM2	DAAM2	LMO2	OCA2	MYOD1	NBEA
INPP5B	ITPR2	SMOC1	C3AR1	TAS1R2	SPSB4	DLX5	SULT1A3		CPO	GPR27	K6IRS3	ESRP2	KCNT2	SLC22A18AS	UNQ3045	IRF4	FLNC
VSIG2	JM11	BASP1	PLCH1	LOC100188947	AKR1C2	GUCY1A3	HAPLN4		OR2L13	BHLHB5	LRIG3	SNORD115-40	METT10D	OR5V1	SKIP	MAP3K11	LINC01143
HIST1H4F	CNKSR3	ZNF545	ADAM23	OR14J1	ONECUT3	INPP4A	KCNC1		GRB7	ALDH1A2	TNFRSF9	SLC6A19	LOC642597	SYTL3	SLIT2	SLC32A1	GLRB
HIST1H3E	GBP6	PCDHB2	OR2M5	CAPN14	EDN2	C1QL2	LTBP3		SH3KBP1	SMOC1	SSX7	PSG4	CPEB1	PYCRL	RLN3R1	MMD2	SLC35F1
PHLDA3	PVRL4	RORC	C21orf94	HRH2	HPD	FLJ30058	GSC		LRMP	EEF1A2	CYP11B1	GOLGA6C	B3GAT1	MAPK10	HOXD10	GALNT2	XKR7
CDKN2B	HAL	SH3GL3	FAM183B	KCNQ2	TNRC4	KSR1	COL11A1		IL23A	GPR24	C20orf85	FLJ35390	CBLN1	CYP11B1	OPRK1	KIAA1217	KCNB2
FRMPD4	FXYD3	FLJ32569	CATSPER1	CAPN11	LOC100188949	NRK	ADAMTS3		MGC35048	SLC8A3	FSD1	FAM84A	LOC647121	C17orf54	KLF14	HPSE2	TSPAN11
TMEM25	CHRM5	STMN2	C1orf129	TRPM2	FAM19A5	TMEM108	HNF4G		ZNF683	TGFB2	RIPK4	TTYH3	GDF1	GOLSYN	MRC2	ZIC4	SYT10
JPH3	TEB1	KCTD8	LYG2	FCGR3B	ADAMTS5	PRDM16	C7orf29		ChGn	SYDE1	MGC11257	RNF222	ZNF148	SPINK7	HIF3A	CAMTA1	MICU3
ALDH5A1	CCL7	TNFAIP8	OR14J1	GHRH	LIMD2	MOBKL2B	PRRX2		C1S	PDE1B	KRTHB2	GGTLC2	MGC45800	MYH2	PODN	GRIK3	ITGAM
VMO1	FLJ36004	HBA2	FAM83F	ZNF304	C17orf82	DLL3	SLC7A3		PRG4	CSMD2	C10orf81	LRRC16B	FLJ40330	ITPA	ITGA5	SOCS3	FBXO39
ZFHX1B	AMN	TFAP2B	SFRP1	ELK3	KIAA0922	PAX8	RSPO1		SERPINF1	CLDN11	FCER1A	GPR78	NDRG4	MYH11	GDNF	NAV1	HTR7
DBC1	TMED6	VIM	UPB1	HCG22	CHRNA9	PPPDE1	ZNF272		SPOCK3	SPATS1	CAV2	DKFZp686A1627	NPAS4	DEFB4	TNFRSF13C	TRIM72	GRIK3
TAC1	IL2RA	ACOT12	CEACAM20	SERPINA1	ZNF790	ANKRD50	SLC15A3		KRTAP9-3	HOXA5	KYNU	BRSK2	TNIP2	SH2B2	ABR	BNIP3	SKOR1
CLDN9	DAPK3	NMUR1	DENND2A	OR5AS1	SDCCAG8	CCDC8	NRCAM		DVL3	DES	TMEM45B	APOA4	ZNFX1	LGR6	CSPG5	FADS6	TMEM145
GSH2	LYZ	HTR2B	LCE2A	SNX9	C5orf4	C1orf107	FOXB1		TTN	ADRA2C	PRKCABP	ZDHHC23	CDKN2C	DPP6	KCNK17	GRM5	AARD
ALS2CR11	C10orf83	ARMC3	STK38L	C1QC	ZEB2	MIRLET7A3	LOC342897		TRIP13	ARMCX4	INS	TERT	SOX1	DAAM2	CD40	CPXM2	MCF2L2
CXCL14	PSORS1C2	LOC51334	TREM2	TOX2	CTSZ	ESRRG	MAP4K1		CST2	CHRNA3	CRYGA	AOAH	FAM59B	GHR	AMPH	ZCCHC24	SYNPR
MRPL20	TBX3	PTX3	OR6N1	FAM19A2	POU4F2	PAPD5	FLJ21963		CXorf36	FGF10	HAL	PDCD1	SLC26A11	C1orf101	SART2	DLEU7	IRX1
LOC51334	CYFIP1	NTNG1	LYNX1	PHF19	C3orf26	FREM2	PPM1E		C11orf10	THBS2	P2RY13	ADCY9	ASCL4	MOGAT1	SCNN1B	LOC158381	SSBP4
NMUR1	TOM1L1	FLT3	CTNNA3	MYCBPAP	RAB11FIP1	C12orf51	HHIP		IGLL1	NPBWR1	MRGPRX1	ARHGAP24	ITPKB	FAM12B	WBSCR17	FGF13	PAX7
PDLIM4	XYLT2	PLTP	TCP10L	SLC7A14	LHX3	KCNS2	TNFSF7		GJA12	KIAA0980	OTUD6A	EMR3	KCNS2	PLCE1	ZNF256	AP2A1	PNPO
JDP2	OR10H2	C20orf100	SPINLW1	CDYL	DOCK2	UBTF	PHF21B		FSBP	TMEM25	PTPRH	EHD2	EGR2	MED9	GSG2	PTPRN2	ZYG11A
LHX5	C9orf16	ZNF655	TRDN	DNAH2	KCNK9	MYH16	CCDC22		SMR3B	RNF36	TCEB3C	CLEC16A	TMEM90A	C4orf26	PAQR9	MMP2	ALK
SLC22A18	CD53	IGF2	FLJ25758	SLC11A1	DKK2	CNGA3	LOC654342		C15orf32	CPNE4	LGALS7	CSGALNACT1	ADRB3	SAMD12	SOCS2	LHX6	SEMA6D
FAM19A2	IVL	GM632	RFPL1S	SPOCK1	ZNF560	EN1	SFRP4		GLRX2	RPRM	FLJ27255	CTLA4	CFL2	DYDC1	HCN1	LOC442454	BEND5
FLJ21963	SLC39A14	SLC16A12	MYO3A	OR2J2	CTSK	KLF7	COL1A2		CEACAM4	HDGF	C10orf35	CREB3L3	CCNE1	PELI1	KCNH1	PPP2R2C	PPP3R1
ECHDC3	PPL	EDIL3	VWC2L	TCP10L	STK24	FANCC	BHMT		DNMT3A	GABRA3	C3orf22	SBNO2	PPYR1	SERPINB11	DAB1	GSC2	SAXO2
LOC126248	RNF25	UCN	LST1	SIGLECP3	G6PC3	GJC2	KCND2		ANKRD7	ADRBK2	CPO	COL23A1	GPR124	MAD1L1	PHOSPHO1	ZSCAN12	MLLT1
GNAZ	LILRA4	SLC26A5	FATE1	RBM46	PNLIPRP1	CACNG8	ENTPD3		DKFZp434B1231	NUPL1	C19orf30	SIGLEC8	VAX1	C1orf129	SLC26A4	PCDHGA2	KCNH5
NDUFS2	C10orf35	WBSCR23	YIPF7	HAVCR2	GAL3ST1	ESX1	GNAO1		KLK9	COL1A2	GSDML	FOXP1	QKI	BRUNOL6	CALB1	SNX29	SOX11
NUP93	PLEKHA4	CHRNA4	OR5I1	ZFR2	ASCL4	KLF10	ZNF254		MYH6	FGF12	SULT1B1	GLIS1	MAP3K6	OR4C11	EFS	SLC10A4	FAM110A
ASTN2	SPATA7	MGC33926	RBP1	FAM83H	MPP5	C10orf72	HOXC13		ZNF567	HCRTR2	ARNT	HNRNPA3P1	TWIST2	PART1	EN1	C1orf175	LINC01475
CHST3	FLJ44060	FLII	LOC401010	WDR86	CUGBP2	SOX15	MTMR9		CCL2	ZNF300	CCL8	HDAC5	CD46	MEPE	PRKCH	CHST8	KIF5A
PRICKLE1	CST5	TAL1	EEF1A2	C4orf44	CRYL1	HADHA	OBSCN		TMEM10	KCNK10	LRP3	TTC22	WNT3	CSF3R	CCDC63	DBX2	CCDC178
C1orf35	TMPRSS2	SEC31L2	MYST3	MCTP1	ZNF835	CTAGE1	LOC126248		CSTA	EPHA7	MAGEC1	LRFN2	ZNF10	GRAMD3	DTNA	PIF1	LOC102724623
DGKG	TEX13B	BCAN	CREB5	KIR3DP1	HS3ST1	PPP1CA	FLJ30313		SIGLEC12	GLUD2	ANKDD1A	FCER2	GPNMB	CRB2	LRFN5	GAD2	GRID1
TRPC5	FFAR2	EPHA7	DEFB124	RIMS2	SGMS1	KCNIP4	GPC2		BMP4	RASSF2	ACY3	NCRNA00157	AGRN	SDCBP	CDKN2A	SPIRE2	PROCA1
WNK3	FLJ46154	SLC35F3	RBM46	C16orf38	POFUT2	KCTD5	FOXF2		TGM4	FOLH1	HYLS1	CD79A	TMEM26	SLC24A5	C1orf132	VSX1	GRIN2C
PPM1E	TMC7	HIF3A	CAPN11	USH2A	IRF2	AEBP1	AFG3L1		ABLIM1	ST8SIA4	SLC16A5	CABLES1	STAC2	TREML2P	HYDIN	RASGRP1	PCDH11Y
EDG1	PHLDA2	ST8SIA1	ASCC2	PRKAR1B	FMNL2	TMEM63B	JAKMIP1		DEFA6	CHRDL2	IL1F9	IGF1	ZDHHC15	GRM5	VAX1	C15orf61	LOC100289656
DPYSL5	RDH5	LHCGR	KHDC1	SPTBN5	PRR5	NUP62	MXRA5		FLJ46481	LOC400120	GFRA4	PTK6	MATK	NCOA4	HBQ1	RBPJL	KRI1
MFSD7	NR1H4	KCTD12	TMEM132B	PEG3	GRASP	PPP2R4	ARHGEF7		SELP	GEFT	GDPD4	ELF5	ZYG11A	LTBP1	CD8A	SH2D3C	SYT14
ZNF570	ATM	CDK2	FAM13C	TSPYL5	PDE6C	KIAA1024	ZNF96		ATP1A2	MAPK8IP2	DLC1	LUC7L	DPYSL2	MKS1	LOC342897	PRDM14	UNC5B
ZFP41	TKTL2	WDR52	FBXL4	MICAL2	TBPL2	SHISA9	SYNGR3		ANXA3	FLJ45256	OLFM4	C1orf170	A2BP1	PION	LMX1A	GCM2	EPC1
FIBCD1	ATP10A	KCNA2	ZNF229	NELL1	LOC388387	HOXA3	FSTL1		TXNDC3	CYP7B1	DEFB123	TUSC4	JAM2	QPRT	LAMA2	NKAIN3	DUSP5
PRLHR	CD276	HOXA5	LILRA4	NTM	PCGF3	MAML2	SLITRK2		HTR3B	NKX2-5	CEACAM5	C1orf113	SSBP4	ZFPM2	EPHB6	BTBD17	LHX5
TF	KCNK16	PTPRN	C15orf60	DCD	ONECUT1	AGER	NR1H3		C1orf150	DNM3	FRMD1	XKR6	IRX6	SUB1	CRHR2	RNF152	VMO1
B4GALT1	AMY2A	CAMK4	TRIM64B	LRRC4C	RIN3	C11orf49	IL11RA		MAGEB18	COL4A6	LTBR	PTPN7	NKAIN4	RWDD1	TMEM121	POU3F1	FAM53B
CARD11	WDR58	NDRG2	SLC35F3	LOC220115	MTHFSD	BAI2	MGC62100		OTUD7	HTR5A	MALL	DPEP2	CHAT	ADPRH	LHX2	ATCAY	PP14571
RORA	FLJ35785	SLITL2	DACH2	RFT1	SLC22A11	AGRN	SYCE1		GOLT1A	A4GALT	PRRT2	MAPK15	KRBA1	BAGE5	FKBP1B	FOXI2	GJA3
POU3F4	CABP5	PTPRM	LTBP2	LOC146336	GRIN2D	THBS1	FOLH1		SLC6A6	NPAS1	CYP11A1	TPSD1	ZSCAN23	KREMEN1	PPP1R1A	EGFR	EMB
SFRP5	KRTHA4	CD96	KLK12	C13orf30	NMBR	EDIL3	PRIMA1		TRIM63	ZFP28	MGC16291	PROKR2	CLEC4GP1	HYDIN	EFCAB1	GRIN2D	PAX5
GPR143	C21orf100	BHLHB5	SPOCK1	C10orf90	LY96	LAMC2	PACSIN1		AMDHD1	AFF2	MFRP	TM6SF1	ATP1B2	DUSP4	FADS1	PITX2	EPHA4
CSMD2	PCDHA9	NUP155	ARMC2	C20orf185	ZNF43	CARS2	EBI2		CYP2E1	ADAMTS14	CLIC3	PKM2	KCNC2	SLAMF7	PAX5	TTTY14	ZNF804A
HSPG2	ADAM2	C3orf15	AGBL1	PAEP	BTBD19	IRF9	ZNF570		WNT16	LOC51334	SLC44A5	OR1E1	ZNF625	BCAT1	DNM3	LOC149134	VSX2
AMT	FUT2	PRPH	NELL2	OR2W1	BANP	NKX2-3	HBA2		C10orf125	KLHDC7B	KRTHA4	SLC16A3	LBX1	FOXP1	KIF17	RUNX1T1	SLC6A11
DCHS1	TXNL4A	RARB	WSCD2	MPPED1	COTL1	PAK7	GATA2		CNTN4	HCN4	TCN1	HMGCLL1	PITX3	CEP55	FLJ30834	CDH2	KCNB1
PDE4C	APP	GPR88	UTP14A	PIK3CD	MIMT1	KLHDC4	CACNA1G		UBE2V2	FLJ34922	SUHW1	PNLDC1	CACNA1A	GIMAP2	ZIM2	GPR133	ALDH1A3
COL1A2	C1orf116	SSTR2	OSBP2	LOC162632	GP5	NKX2-2	JPH3		SOX9	TCF7L1	FUT3	40057	FOXK1	INO80C	HLX1	CRISPLD1	C2orf40
NELL2	CLU	PCDHB5	SLC8A1	OR10J1	T	C15orf57	GUCY1A2		SLC22A6	ITPKB	UNC5CL	KIF12	TTYH1	DCLK1	ZNF569	SLC24A4	CHRM2
ANTXR1	SSTR5	DLEC1	KRTAP19-8	SLC2A8	CADM2	TMEM184A	HOXA6		MSH3	ANKRD25	LY86	ACTRT2	PHACTR3	CNTNAP5	DIO3	GRIA1	NGB
EFEMP2	ABCC9	HTR2C	CST1	SPATA8	A2BP1	PLXNA3	PMP22		MTMR3	FKBP1B	PMCHL2	INPP5D	GRM5	SBK1	KCNC1	DDR1	KDR
RAC3	UNC13B	ST8SIA4	NAT8	ZBTB46	TIMP2	GPHA2	CENTG2		SERPINC1	WNT7A	PRB2	PRR7	LECT1	CCDC53	GRIN2C	COL22A1	FLT1
MT3	LDB2	MEGF11	RIMS4	TBC1D21	SMTN	FOXF2	SPIN2		BANF1	MEGF10	SRMS	CYTH1	PTGER1	GLB1L3	GRM3	VSTM2L	KCNK9
EPHB1	PICALM	CKB	CNTN3	PPP2R2B	RARA	NR1D1	UCK1		CYP4F2	CYP26B1	GDEP	KIF26B	NGF	C14orf37	FBXL16	HIC1	NRSN2
LASS4	ABCC2	CTF1	CCL7	C16orf45	LTBP2	CCDC115	STK32B		SEC14L3	CLIC6	ATP1A3	NDE1	TOX2	NTM	RDX	COL1A1	LMO1
ZNF254	CLEC7A	ADCY4	DPPA2	LOC285205	ZNF578	UBE2G1	SLC22A2		RPL31	KLF8	C19orf18	C6orf223	HMX2	RALGAPB	DIRAS1	ANKLE1	C8orf88
LOC283849	ZFYVE9	ST6GAL1	OR10G4	ANKDD1A	TRAPPC9	PRDM6	TP53TG3		APCS	FLJ10260	SLC2A2	EMID2	AIG1	CHMP4B	ADAM8	CLIC6	IGFBP3
C7orf11	SERPINC1	SNCB	FCER2	RUFY4	TCF3	ANKRD33B	EPB41L3		C20orf114	CAMK2B	GPX5	LTBP2	UNC5D	FCRL3	HSU79303	LOC283999	C14orf39
SNCB	RP11-49G10.8	TNFRSF25	AKR1D1	CST1	AQP1	NPTN	ISL1		CD226	MCC	SDCBP2	OR11H4	PPFIA4	CLRN1	KCNIP1	SNAP47	GRM4
COL7A1	PDHX	CDH7	PDE7B	BGLAP	CPS1	GTF2I	MGC33407		NPAS2	NEUROD1	OAS2	SLIT1	MGAT3	PLA2G2C	IGSF21	NECAB2	NECAB1
GNAO1	EDA2R	FEV	SLAMF7	UST	ELTD1	MAD1L1	ZBTB8		SDC3	RAC3	UBE2V2	HELZ	EML1	MNDA	HTR7	MIR548N	CSMD3
CACNA1G	P2RY4	STAR	S100A9	KIAA1751	PQLC3	CTBP1	GABRA1		CLPS	LY86	TTC22	RASGRP4	ZNF492	RNASE9	WDR8	SYT10	C9orf50
FLJ13265	PRG4	GPR30	DNAH9	C16orf73	FEZF2	LHX4	CHRNA3		FLJ43806	TJP2	OTC	MIR494	RARRES2	OR52M1	C1orf114	HYLS1	BVES
CBX4	BCL10	KCNK4	SLC22A18AS	SCGB2A2	CSMD1	ZNF132	SNTG1		SLC10A2	EGR2	ZNF436	RPTOR	TNFRSF8	COL1A2	PEPD	CTNNA2	FRZB
MYH11	CUBN	EEF1A2	C13orf28	SLIT3	CYP26C1	TBCD	SMOC1		IL1F8	RIMS4	FLJ00060	DEFB124	NEUROD1	BFSP2	GRIN3A	GPR75	BHLHE22
CART1	KRT17	SNF1LK	PEG10	TBX22	CA10	ATF6B	SLC26A5		MST1R	ONECUT1	FLJ30046	PLIN5	MMP2	PI16	LAMA4	GLI2	RASGRF1
TNFSF7	PPM1A	FLJ37478	OR5T1	NCRNA00032	LHFPL2	MVP	LOC51334		MGC52057	C6orf145	HBII-13	DDX21	FREM2	C7orf16	SCGB3A1	TCF15	SYNJ2
ZNF287	SURF1	NEUROG1	ZNF549	TRIM49	GALNT2	HLA-H	ZIC5		NCL	NGB	CYP24A1	KIR3DL1	CNTN4	KRT3	ALOX15	KREMEN2	HIST2H2BF
IGSF21	C20orf85	C6orf206	EDIL3	ZNF720	C17orf28	ZNF415	TIAM1		OLR1	HYDIN	NR1I3	C16orf11	YPEL4	CPA2	MTMR9	LOC100130872-SPON2	NEUROD2
ABHD9	RIPK4	HTR5A	C21orf131	LHCGR	ZDHHC1	THOC4	TSC22D3		GPR1	HOXD13	VPS28	WDR25	CCK	C1orf173	C20orf100	HLA-G	TRPM8
KRTHB1	STAR	DMRTA1	C14orf37	SH3RF3	SP2	SPRED2	DPYSL5		PLA2G12B	SYT2	ZBTB32	ANO3	RFC4	VCX3B	DUSP26	TTTY15	NEFH
LIN28	CTNNBL1	TMEPAI	CACNA1E	JAKMIP3	NFIA	PKN1	SNCB		TMEM119	GRIA1	PDCD1	SNORA24	BCAT1	C1QTNF7	CRLF1	TTYH1	DBX2
ANKRD41	RPL23	TERT	NMS	KRTAP27-1	PIGV	BRF1	FZD10		NPFFR2	DOCK3	TSSK1	SYT4	THY1	IL25	SERPINE1	SLC5A8	PEX5L
PHYHIP	ART5	EMILIN3	WDR67	ANKRD7	CYYR1	GRB7	LRRN5		LOC340602	FADS2	PAEP	PI15	SLC48A1	MIR708	CTTN	COL12A1	GABRA1
GOT2	TPSG1	CLSTN2	SIGLEC5	LOC404266	OSBPL5	FAM102A	NDRG2		C21orf42	JPH3	ATP6V0D2	TCF7L1	ANKRD13B	PRKCB	KHDRBS3	ABCC1	CACNA1A
CA4	LOC340602	HIST1H3G	PLUNC	FOXN3	LIMS1	NTRK3	GDF7		TFDP1	PDE4C	HTN1	PROCR	LOC100128811	MMP3	PTHR2	PNMAL1	ALDH1A2
EFCBP2	AMOTL2	MYF5	HTR2C	FAM107B	LIMK1	FGFR4	EPHA8		C8orf34	CTSF	CMTM8	CCL2	MIR148B	NAV3	FAM69B	ZNF148	LZTS2
GDF10	SCARA3	NPAS1	CDH18	TUSC5	JAG2	XKR7	CPT1C		ARHGEF6	SPDY1	HTATIP2	ITPR1	EPS8L1	CMKLR1	MSX1	AHRR	TFAP2B
GRIK2	NALP7	UTF1	HAVCR2	ODZ4	PEBP4	MCTP1	HTRA3		NELF	ADAMTS3	KCNJ1	CDH23	STAC	CLDN18	SPOCK	TBX20	FNDC3B
TMEM22	GIPR	ZNF256	DNTT	CCND1	SLC15A3	MEF2D	EGFR		TRIM43	MGC42105	CSNK1E	DNAH12	CHRDL2	RASA3	LIN28	MAGI2	CEP83
GPR27	KRTAP20-1	JAKMIP1	ZNF285A	FAM13C	EEPD1	VAV2	AGC1		CRYAA	CPLX2	GPRC5A	ATP8A2	HELT	RERE	FLJ90166	ZNF804B	NR0B1
KCND3	PCSK6	SNURF	SCARA5	C6orf176	C1QL3	ADSS	FGF10		C19orf33	COMP	GPX2	ABCA4	TMCO3	ASPA	TIAM1	SNAP91	TRADD
CHRDL1	ZNF610	HIST1H3F	CNGA3	ADNP2	TBX15	LOC254559	GDF10		K5B	CABP7	TM4SF1	COL1A1	CSMD3	APBB1	PDE3A	DAPK3	CNNM1
CYYR1	PTGFRN	SNRPN	TMCO5A	OR10AG1	CLMN	BTBD17	ZNF662		CST1	AGC1	SPINK7	PACRG	CYGB	RHOT1	PTF1A	CARTPT	TBX5-AS1
DGAT1	KLHL4	KCNJ6	PTN	NFE2L2	LOC647121	BIN3	PHYHIP		FMR1NB	STX1B2	RNF25	NSFL1C	FOXD4L1	ADRA1B	MCHR2	GLB1L3	FAM196A
CCHCR1	FOLR2	HIST1H2AK	CDKAL1	HBE1	AP3B2	KAT2A	C6orf118		ADORA2A	PAX3	XDH	F2RL1	CIDEA	CEACAM18	KCNH7	MSX1	C16orf45
FBXW10	IL20RA	TMEM22	C8orf22	LMAN1L	SLFN11	TNS3	FLJ34503		GPR4	C1orf51	C1QB	KCNE3	FOXL1	CYP3A43	WNT1	FADS2	HFE2
ADCYAP1	FLJ23049	GPHA2	OR4D1	SH2D1B	SLC2A9	OSBPL5	NNAT		ATP1A3	BARHL1	GPR126	CHMP4C	C20orf103	KIR3DX1	ABHD9	GAPDHS	MSX2P1
TCF7L1	SLC44A3	SLC8A3	C20orf70	PKD1L1	HDAC9	SLIT2	RAB5C		HTR3C	GDPD5	SP3	SYT3	BCL11B	LRRC55	RAB5C	WNT10A	VAX1
KCND2	PLCZ1	ACTG2	ICOS	NLRC3	ATAD3C	LMAN1L	AGA		FLJ45964	LTBP3	OBP2B	ARHGDIB	GABRA1	FFAR2	POU2F2	ZDHHC22	IGFBP5
SLC25A18	VPREB1	KCNK9	RNASE3	CFHR2	FREM3	MAGI2	HOXC10		FKBP4	DKFZP566N034	PSG5	STUB1	KDR	ZBTB11	TBX1	ATG5	PDE8B
LTBP3	GRB7	OPRK1	KCNB1	FAM153B	CENPF	CHD7	TMEM74		SLC44A5	DAB2IP	PLGLB2	COL9A1	ABR	PPP1R2P1	FLJ21159	HS3ST1	EMX2
SPARC	FKBP7	TRPV4	FAM19A5	MTNR1B	WNT4	DCTN6	DCAMKL1		MAGEA8	PKIA	GPR4	STK32B	AMFR	SLC7A5P1	NPY	SEC16A	OPRM1
NKX3-1	SH3BGRL3	COL4A6	SMCP	MYO3B	TRERF1	PFKL	NEF3		LGALS7	CYP1B1	IL28B	JMJD8	DMRT3	EBF3	ANKRD45	FGD4	KCNA1
CACNG6	KRT25A	FOXD2	XIRP2	FUK	CRMP1	LOC647121	HOXD10		ARR3	GDF7	MAPK4	NOTCH3	GPR88	OR2M1P	CDH22	STMN2	ANKRD34C
EMX2	CD5L	LY86	GALNTL5	LOC440910	C12orf71	LETM1	PRR3		AHR	ZNF256	DSCR9	OSBPL6	BRD9	LOC150622	SST	ZDHHC15	B4GALT1
PTGER3	SNRPN	WNT10B	DKFZp566F0947	TGIF1	HMGA2	SCARF2	MAGED4		CD5L	C2orf10	CD4	GIMAP5	WTIP	SEC23B	HOXD11	NSUN6	LOC103091866
PCDHGA12	TRHR	PCDHA13	DAAM2	TM7SF4	PURB	AP1G2	ABHD8		GRB10	VGF	C20orf152	C8orf34	ESRRB	FXYD6	GLRB	MYPOP	PPFIA4
KCNK4	FGD4	ADAMTS19	TRPM2	FLJ46361	KLF2	SLC9A3	PHACTR3		SLC12A1	ABHD9	PRSSL1	LOC100134368	ZIC3	HAUS6	POMC	SEZ6	C1QL4
CPNE6	MARK2	TRPV3	NLRC3	KCNN3	CR1L	DKFZP434H168	DCHS1		KRT1B	SFRP5	ZNF683	CNGB3	TRMT61A	HKDC1	EMX2	SELM	TRIM15
EYA2	GPX2	GDF7	GALNT14	CEACAM6	ITGB5	GRK5	CSPG2		FKBP9	GPR124	OR7A5	GATSL1	HAPLN4	TNN	ARHGDIG	DLL3	FZD2
FOXD3	ZIC2	KIF25	MS4A3	TMOD1	COL16A1	MBNL2	ONECUT1		LCN1	MFNG	C17orf76	CLC	DBX2	OCM	DUSP15	SDC2	LINC00485
ZNF300	HSBP1	HTRA3	IVL	TM9SF4	UBXN10	DOCK2	FLJ36070		KCNK1	ELMO1	YTHDC1	LTBP3	PLCXD3	MIR520G	DLK1	HOXD10	NEUROD1
BMP3	KCNA10	GRIA1	CXorf36	CEP76	HIST1H4F	GDF1	CIDEB		ACCN5	PREX1	SPOCK2	JPH3	KCNA5	NLRP4	SIGLEC6	SMOC1	C16orf62
DIRAS1	ANXA9	TMEM74	TACSTD2	C14orf49	SRC	PCDH11Y	ANKRD41		CYSLTR1	RSPO3	MGC3101	GPR158	EPHA4	MIA3	SCG3	LOC100192378	TMTC1
HOXD13	GRM4	FAM65A	DEFB107A	CCDC147	KCTD19	LHX9	GNAZ		LGALS14	HCN2	CXorf36	CNTD2	TMEM233	DOCK10	ZNF502	DBX1	ZNF793
DLG4	MET	LHX1	WSB1	DEFB124	C14orf39	NCAM2	FAM5C		KIAA0753	STK32B	HSBP1	ADSSL1	MPPED1	MYLPF	CHL1	ZNF671	PPP1R12C
RSPO1	KIAA0753	ATP6V0C	C1orf125	FLJ12825	ADAMTS14	EEF1D	CART1		PSG6	SNCB	ANLN	ZIM2	C10orf72	C16orf78	MOS	SLC6A3	STK32B
HIST1H2BB	APBA1	EPDR1	MTNR1B	LRRC18	TPST1	DBC1	IGSF4B		PTHR1	HHIP	SLN	ZNF423	SHISA7	FABP3	OTP	MOBP	ACOT11
WRN	ABO	LYPD3	AJAP1	CUGBP2	PRKG1	NBEA	MFSD7		UHRF1	SLC6A7	CBX2	GBA	PRMT8	PCLO	PCDHB15	EPHA6	GRIK2
PXK	TMPRSS11B	FGF3	ELL	DNAH11	SLITRK5	RAB11FIP1	DNASE1L2		ZNF169	VAX2	ICAM2	HCCA2	HFE2	COL25A1	IGF2BP1	ELANE	ECEL1
FLJ34922	FCGBP	TMEM61	ZSCAN1	BEND5	BIN3	ARHGEF2	NEGR1		ITIH4	ZNF365	STON1	ANK1	C12orf76	PTPRE	PLCD1	WDR8	SFTA3
LRPAP1	LILRA2	MOSPD3	FRMPD2	OR4C16	MEX3A	PCSK2	SHANK2		ZNF38	RNF116;	SFTPG	GNAS	KNDC1	TGFBI	C20orf28	SYNE2	NEUROG3
PHYHIPL	OKL38	PRRT1	PDE4C	PATE3	MGLL	LOC645323	PDE4DIP		TREM1	FGF2	PABPC5	MYH13	RNF175	FCRL5	OTOP2	FBN2	LRAT
C11orf47	TEX15	PROK2	IL20RA	GALNTL5	PEPD	ADAM11	EYA2		CYP2A7	EHD3	CASP10	CD36	ZNF570	PCDH11X	STC2	PRKCE	KCND3
ZC3H11A	C3AR1	ADRA2C	KRT39	NKG7	PELI2	PRRT1	CPNE4		SARDH	GLT1D1	CYP2E1	MAN1C1	BTBD17	ZNHIT1	PEG10	HAGH	LOC284395
ISYNA1	CDC42BPB	ARL10	CCRL2	ZNF285A	PCDHGB1	E2F3	KCNQ1DN		TRPV5	DCHS1	UNQ3033	HHATL	C4orf49	EVC	GSCL	MAP2	LINC01163
DMRTA1	ZNFN1A1	AUTS2	TAS2R1	TCERG1L	FAM53B	SLC12A7	GRIN1		TRIM14	KCNQ1DN	KIR3DL3	AIM1L	ZNF471	OR10A6	LRRC4	SKI	IFITM10
C14orf39	SPG7	MCF2L	C15orf27	MIR892A	GPR133	RAD51L1	TERT		PLAC4	PAX1	MLPH	SH3GL1	STIM1	WSCD1	GFRA3	TRIO	TRABD
TNFSF4	KLK10	FLJ10260	NR1D1	SNORD114-29	PSMB9	BUB1	GABRB3		SERPINB4	SLITRK2	HCP5	SHB	NECAB1	FOXO1	PLAGL1	TULP2	ACTA1
NKX2-5	RWDD2	FASLG	PAEP	AGPAT3	CALN1	C7orf50	PRICKLE1		CNTN6	C7orf11	DSCR10	PSG5	SLITRK1	ITPR3	GPR124	XKR6	RNH1
ALPK3	GC	ZNF577	CYP2B6	RFFL	ACSL6	CABP7	RORA		SPP2	PCDHAC1	SLC5A11	C19orf39	S1PR5	TAGLN3	RASL10B	ESPN	ACTN1
NEUROD1	FLJ33706	COL15A1	PLXNC1	KCNK16	SMCR5	C1QTNF1	PLCD1		CTAG2	LIMD2	AKR1C3	INS	C3orf21	CYP2F1	INSRR	BARHL2	SERTM1
SPDY1	S100A2	SNAI2	SCGB2A2	TPRX1	NCRNA00092	DNM3	FRZB		MGC35206	GPR25	FUT2	LMX1B	LOC148696	DCTN4	P4HA3	MEOX2	IGDCC4
GUCY1A3	IFNG	ONECUT1	FLG	UNC13A	CBFA2T3	FRMD5	ZNF655		ELF4	PTPU2;	NOMO1	HIVEP2	ST8SIA3	CHRNA9	BDNF	NAALAD2	TFAP2C
CCKBR	CST4	TNFRSF10C	LOC146880	IL22	RAI1	CNTF	VSIG2		ODF2	NTSR2	GAB1	LOC100126784	NDRG2	WDR66	SHOX2	FUT6	DLL3
GLUD2	FFAR3	SOCS1	CRYBG3	PMEPA1	VMO1	2009-09-01	OTOP3		POLG2	CDKN2A	ME1	RUNDC1	RGS10	RBM46	MCAM	MCM4	LOC339803
P8	ENTPD1	HIST1H3D	SNORD115-10	LOC100128675	IQCA1	KIAA0415	BHLHB5		FLJ38288	SCUBE2	PTPRO	SLCO3A1	TBX4	NDN	ZNF132	NEURL3	TPD52
GFRA3	MRGPRX4	DNAJB6	AATK	C1orf101	KIAA0146	SLC22A16	HBA1		MKRN3	RORA	H-plk	FFAR3	LIMD2	HAO2	RAMP2	KCNJ12	MCAT
FBLN1	SLC24A2	IGFBP3	C16orf45	ZNF815	INADL	ABHD14A	SMPD3		NFS1	PTX3	EHHADH	NRXN1	FLJ16779	JAM3	MDM1	PPM1E	GPX7
UAP1L1	ADPN	HOXC10	GADL1	NOLC1	RAB17	FLRT2	GLT25D2		ERBB2	SH3PX3	SSX6	C20orf107	MLLT10	LY6G6D	GP1BB	C1orf216	MCAM
C14orf173	CARD6	PPGB	C1QC	DCTN2	C11orf30	C9orf21	PKIA		FLJ43826	ADCY5	HSD17B2	RPL37	RAMP3	MTMR7	MGC34646	FAM18A	GRK6
SLC1A2	PDE1A	ARHGEF7	TCHHL1	OR6Y1	SPRED1	BARX1	FLJ22688		RPS6KA6	CCK	BCAS1	PRSS3	BACE2	A2BP1	CXCL14	CYP26A1	2005-09-01
PTX3	EPHX2	PLEKHC1	KIAA0513	ARHGEF7	C3	ZNFX1	FAM20A		LOR	BMS1L	NALP8	KLF6	RALGDS	HTR3B	LRRC8C	MBP	DMGDH
COX7C	RPUSD3	ECRG4	PATE3	C3orf77	HSPA12A	HNRNPUL1	EFNB3		MEFV	ZNF480	SRP68	FGF18	MEI1	PPP1R3A	DGKZ	GREB1L	LEPR
HK1	NR2E3	F2R	PRSS1	BTNL2	TFAP2A	ZNF833	ANGPTL1		KRT2B	CACNG6	COG8	SERPINA1	ABCC8	C20orf79	LRP1B	ATP11A	SSBP3
RPS6KA2	SHANK1	GLI3	PALM	HLA-DOA	FBN2	IQSEC3	TBX22		SERPINB2	DGKG	CMTM5	MAG	HOMER1	SPOCK1	FLJ10815	SAMD14	HIST2H2BA
PLXDC1	HSPCAL3	PHLDA3	FOXP1	PTCHD2	VAV2	C14orf159	NEUROD2		TPSB2	MGC33926	FLJ25530	SCARA5	MICALL2	PKM2	RFK	VSTM2A	GRIN2A
KCNA2	PSMAL	DNM3	C7orf66	GPR115	KCNMA1	PER3	CH25H		VPREB1	XKR6	FAM3D	LINGO4	GPR143	OR5T1	LPPR4	MARCHF11	VIM
MAP2	ZNF300	CHST2	RPS6KA2	CNTD2	CDK2	SUSD5	ETNK2		CNGA3	ANTXR1	CBFB	ASPG	TCTEX1D1	SIGLEC7	CHRNA4	ESR1	ST6GALNAC2
DAPK1	SYK	COL1A2	DEFA6	KHDRBS2	FZD8	HLA-G	P518		C12orf46	CHST12	CYP1A2	GMFG	CRB2	EPHA10	EPHA8	WNT6	EFHC2
C6orf206	PNPLA2	HIST1H4F	C20orf94	TUBB1	FERD3L	ANKRD18A	MGC11271		TAAR6	TRPV4	SYTL1	NSUN2	SPHKAP	DENND2A	ZNF471	TRERF1	INA
EGR2	RLN3R2	SERPINE1	BTG4	OR2M3	C10orf72	KCNK10	FADS2		ARHGDIB	C1QL1	AYTL1	PPP2R2B	FAM7A3	FAT2	KCNG3	PRPF40B	RIMS4
EGR4	SORD	PDE10A	LOC154822	CPLX2	KLHL33	APCDD1L	A4GALT		MEST	C6orf118	DDX52	SIGLEC9	WBSCR17	CFHR2	TOMM40L	MAP1B	MIR1258
NOX4	BCMO1	HRASLS	DKKL1	SPTBN4	GEFT	FGF5	ASAM		PRRG3	MGC62100	C20orf79	PPIL5	FOXN3	COL21A1	FLT4	UNC80	LINC00682
RRP22	FAM112B	C6orf118	AUTS2	C16orf89	FGF12	GSN	RAMP2		CORO2B	PRG2	DNASE1L2	SPTB	C13orf30	SLC22A15	LHFPL5	KLK1	SYCP2L
SLC22A7	TNFRSF19	HOXA6	BRUNOL6	LHFPL3	ESPN	NEUROG1	GEFT		ANLN	CART1	ITIH4	KLHL30	DES	RIPPLY2	ABHD8	HSPA2	FOXF1
SECTM1	KLRG1	RASSF5	ATP1A4	ARNTL2	DST	SSTR4	SYT2		PLN	LASS4	NHLH2	GRM6	GPR158	C11orf21	SPAG6	ANGPTL2	PPAP2B
RFP	CHST4	T	OR12D2	MIR519D	SLC12A8	NTF3	TRIM9		ABCB5	CBS	ARFGAP1	MET	PTCH1	ATG9B	NXPH3	NDRG4	KIRREL3
SLC39A2	MOSC1	LYL1	MIR516A2	THEM4	PHACTR1	ACOT7	IL1RAPL2		EPX	IRX2	LOC196264	KRT20	ANAPC7	HOMER2	EDG3	CEACAM8	CLEC14A
VANGL1	HDHD3	CHRDL1	RIMS2	LCN6	NKAPL	FAM107B	CA4		MYADML	FUT9	GPRC5C	THBS1	PAK7	SORBS2	SEMA3E	KLHL1	MGARP
RFX4	C14orf143	PTGER3	GRM5	KCNIP1	ANO1	ZDHHC17	SIGLEC6		ITIH2	KCNA2	CIDEC	LRRC4B	SLC12A5	LAMC3	KCNK4	TBR1	RYR2
MAP3K14	CD1E	HLA-DOB	FBXL16	NKAIN2	CORO1C	PEG3	GUCY1A3		SCARA3	TMEM22	ATAD4	TRDMT1	KCTD2	HOXB3	CTTNBP2	IFT140	GAL3ST3
ZNF177	FCER2	QKI	DHX40P	INS	IL17RD	SEC14L1	DNAI1		TNFAIP8	EN1	MS4A6E	DPM2	SLC46A2	TRPC6	C6orf155	OLIG3	PITPNM3
OTOP1	MAP3K6	SLC39A2	SCN4A	PLCH2	SLC12A5	OLIG2	FBXO2		MGC11257	ECEL1	TCP10	DHDDS	SFTA3	IL12B	ZNF350	NKX2-2	ANGPT2
LRRN3	EVI1	DHX32	OLR1	ADAMTS20	KIAA1026	TMEM11	MGMT		MGC35169	SARP3;	C20orf54	KCTD14	C5orf38	TAS2R40	ANKRD38	EIF1AY	MME
DHRS10	ACVR1C	MAGI2	C20orf107	CHRDL1	PCDH11X	ATP4A	HLX1		TKTL2	NAV1	RBM13	CCDC116	IL6R	CSF1R	RIC3	MIR9-3	MAGI2
NLGN4X	BBS1	C6orf150	IVNS1ABP	PDE4DIP	HS3ST3A1	MOXD1	C7orf11		BACH1	BCDIN3	PABPC1	KCNMB1	ZNF578	XIRP2	MAGI2	VSTM2B	CYP26A1
SLC6A4	KRTHA3B	EPB41L3	RALYL	HTR3A	SGK1	SPACA4	KCNJ9		UNQ3033	KL	LINCR	JAM3	ZBTB40	RNASE2	ACCN4	CNTN5	FOSB
DDR2	CACNG3	C1orf51	SETBP1	MMP10	PLXND1	RELN	USP54		SLC16A4	TNFAIP2	GPR56	ATP11A	ARRB1	C9	ELOVL5	SORBS2	FBN2
DKFZP586H2123	FGF13	ZNF570	HS3ST2	CCDC154	GMDS	TAF4	HTRA4		MT4	CCKBR	AKR1D1	C2orf27A	CUX1	C6orf145	ARF6	RSPO1	IL12A-AS1
ALOX12	HPR	ZNF365	USP29	LRRTM4	SAMHD1	FZD4	ZFP28		EPHA2	PIK3CD	SIGLEC7	CAMK1D	HBM	PRMT8	GGTL3	NRN1	UNC5D
PALM	IL3	TENC1	KRTAP21-1	NAT8	KCTD10	CRYL1	ARMCX4		WFDC5	TNFSF4	C11orf52	ANKRD22	NLRC5	HOXB4	CDH7	KLF3	SLC17A7
ADIPOR2	MGC11257	SATB1	ABCA13	LOC284379	LRRK1	RGS10	PCDHB3		USP4	RSPO1	DNAJB1	ELN	BTG4	CYP11B2	C9orf121	CLDN14	MNX1
STOM	HSD17B4	TRPM3	RBM20	SLC35F3	CD8A	GRIN3B	FLJ31659		AKR1D1	GDF3	GJA1	C11orf90	PALM	GATA3	TAL1	ZFP42	HCRTR2
GABRR2	ASCL2	LEP	C12orf40	SPATA16	USP43	NFIX	ADCY9		CREB5	DMRTA1	SLAMF7	C10orf116	LYSMD2	SIGLEC9	UBE2E2	C22orf9	FOXO1
FLJ42486	ABHD7	KCNQ2	GFRA1	CACNA2D4	KIAA1409	TLL1	NOX4		FEM1A	OXT	C11orf38	BRD9	EFCAB1	MDFIC	CD34	GATA5	KCNA4
ARHGEF7	MST1R	ALOX15	SLC35F4	KCP	CRISPLD1	PTGER1	PRRT1		PZP	HPRT1	LOC284739	CBLC	C14orf39	LOC100129935	AP3B1	PDE4A	ATP6V0CP3
CA3	CYP1A2	CYGB	LOC284661	OR7D4	ISX	RBBP4	MCF2L2		DDX4	UAP1L1	TMC6	AJAP1	NKX2-3	ABLIM1	SNFT	CRHR1	ADCY1
SH3BP1	NARG1L	PARD6A	GARNL3	TAS1R1	SUCNR1	KCTD8	TCEAL2		C6orf188	C7orf16	DEFB105A	ARL16	ADAMTS8	LOC255167	CMTM2	LOC254559	EFTUD1P1
FBXO2	P4HA2	CBS	LOC407835	SLC16A12	SCRT2	OGG1	SCUBE2		LIFR	MSX1	PRSS22	FGF14	POU4F2	CPEB1	CYP7B1	NEFH	ANKRD33B
ST6GALNAC4	SAMD11	NR6A1	SH2D2A	TBX21	MICAL2	PRDM12	TF		ZFPL	KCNK17	SLC22A9	PIP5K1A	RNF144A	EDARADD	EPM2AIP1	RNF39	HS3ST4
ADCY5	GFRA4	ZNF550	SIGLEC12	PATE1	ABI3	SYT1	ZNF345		DYX1C1	HTRA4	COL9A1	POLRMT	WIZ	CXADRP2	RASGEF1A	C10orf26	NUDCD1
PDE4B	CACYBP	NKX6-2	OR56A1	EXOC3L2	ACTL6B	FAM155A	BAALC		CYR61	EPHA8	CDC42EP3	CLCNKB	ZNF540	ZSCAN22	CPNE4	LYPD5	EFCAB11
FLJ45256	DOCK5	TUSC3	FAM155A	PANX3	ITGB8	AMH	T		ZNF436	KCND2	FLJ90586	NCAPG	CD82	FLRT2	CART	GLP1R	LOC283856
MME	LRFN4	RND2	FAM196B	LOC220429	MMP9	TMC1	HPRT1		ENSA	H2AFY	C16orf44	COL9A3	CACNG3	PRDM10	ARIH1	GJA4	FLT4
DOCK2	CYP4F3	H2AFY	SDHA	FAM135B	SLAMF8	WWTR1	H2AFY		CTDSPL	MFSD7	FAM9B	IGLL1	FNDC3B	TMEM39A	DRD5	TM6SF2	LOC101927123
HCG9	SLC27A3	C16orf48	ZNF200	MIR516A1	CYGB	NRXN2	EDG1		TBC1D21	TCBA1	MYADML	LOC100127888	CRYGD	IGF1R	INPP5B	GGN	ISLR2
HKR1	PGGT1B	MSRB3	SERPINB10	NSMCE2	PPP1R7	KLK13	CD226		RIPK4	SNCA	VCY	KIAA1045	PARM1	LOC645752	EIF1B	TBC1D14	PPM1M
TESK1	RRM2	SMARCA1	CTNND2	ASB10	PSIP1	SMAD7	SLC22A18		ATP6V1E2	CLSTN2	DAPP1	IL20RA	TCERG1L	TMEM108	MYOD1	DSCAML1	LPPR4
KCNA7	MSX1	NPTX2	STK24	GRM4	HTR1A	VPS13B	PAX1		GPR31	CNTNAP3	ACPT	MLC1	SYT14	MYT1L	WNT3	HMX3	SPRED3
RTEL1	GNG7	OLIG3	SSTR4	ZFP92	PTPRT	DYDC1	CALCB		TLR9	MEGF11	CYHR1	ZSCAN18	FBXL7	MMD2	RYR2	TGIF1	ZNF606
GM632	PRG2	GEFT	TRIM15	CCL4L1	GP2	TBC1D16	CSMD2		TMEM105	ARHGEF7	DIRAS3	ARHGAP15	DYDC1	PRAMEF4	RERG	TDRD10	TFAP2E
GPR24	NOL3	PIGR	TRHDE	HS3ST4	AHNAK	FBXO46	VILL		OR7A5	CXCL14	MRPS26	ALDH3B2	FRMD4A	NFYC	SLC17A7	TMEM90B	FGF13-AS1
EGFR	LMO2	PPM1M	CNDP2	DEFB107A	WFDC1	PBX2	PCDH7		PRSS7	GUCY1A2	ERAF	HNRNPA3	EGFLAM	IRAK3	SLC26A5	PEAR1	GSK3B
CNTFR	ARL4	SFRP5	GFRAL	CFHR1	OTOP1	CIDEA	ANGPT1		NAPRT1	FBLN1	SLC22A3	DAAM2	HTR1A	OR5AN1	KIF6	RASGEF1A	KCNN1
PCDHGB7	REG3G	CDC25B	SPG20	LACTB2	MFSD6L	NID1	ZCCHC12		MC3R	EPHB1	ITGB2	C12orf42	DFNA5	ZNF385B	HRH3	PPP1R16B	SLC18A2
CRISP2	GENX-3414	CECR6	HTRA3	ZFHX4	ZNF805	TRAPPC9	GM632		ACSM1	NNAT	SERPINC1	IGSF9B	TCF21	CD300E	FLJ10781	RNF144A	ZNF304
EDN3	ST6GALNAC3	SYT10	OR56B4	SPRR2C	C7orf49	VGLL4	TAL1		LAMC2	ASTN2	ARL14	OR1N1	KIAA1804	SIGLEC8	SEZ6L	FOXF2	C17orf82
WNT5A	DEFB1	COL7A1	SEC14L5	OR1B1	ZNF85	SLC44A4	IGF2		PLEKHA4	SCNM1	WFDC12	ZPBP	WDR1	CISD1	HOXD13	SYNPR	MYO16
GAP43	PLN	GUCY1A2	SDC4P	SH2B2	CBY3	NECAB2	CD248		TDRD9	IGFBP5	HSPCAL3	ARC	FAM5B	TRIM31	CTNNA2	SLC13A5	TMEM132C
AQP3	DEFB106A	FOXF1	OR5L2	KIAA0564	C1orf94	NXPH1	GOT2		FANCA	C16orf45	ITGAD	A2M	SYT10	SNORD109B	POPDC3	COG2	BUB1
CNTN2	ENTPD4	SCRT1	PLA2G2D	GABRB3	DBX1	HTR5A	WNT3A		CETN1	ONECUT2	RHOBTB1	DENND5A	SOX5	WISP1	FBXL2	FADD	ZNF32-AS3
SCRT1	SEMG1	OLFM1	CHMP4B	TNN	ARRB1	CROCCL2	BMS1L		FSD1	ZNF662	ADH6	GRAMD1B	KCNA4	CCDC147	CPXM2	TMEM178	SOX2-OT
Ells1	CYP11B2	CPT1C	ZC3H11A	ZNF804B	SLC6A8	SPRED3	CALB1		UGT2B4	STK33	ZNF3	SLC4A1	GPR139	RGS12	PANX2	RFX4	AGPAT5
PAX8	C1orf25	ZFP37	THBS2	LOC84931	LOC134466	SLC30A3	PABPC3		LDHD	VGLL2	RAI2	DPYSL4	LHX1	C4orf22	ZPBP	CD34	ANKRD63
STX1B2	KRT25D	ADCY9	KRTAP13-3	TAGLN3	RUFY3	ELL	RAC3		OR5I1	C3orf15	SRXN1	SCNN1D	ZNF134	USP29	ANKRD33	PKNOX2	SDC3
SNCA	RB1	KIRREL2	C17orf28	XIRP1	TBC1D4	GCLC	LY96		VENTX	MAP2	PARP12	SHANK1	ARX	B3GALT1	CDH15	GPM6A	ZCCHC16
SOX15	IL7R	KCND3	LOC440910	TMEM187	NAV2	HRNBP3	APOBEC3C		KRT25D	ST8SIA1	UGT1A6	GP1BB	DAPK2	RASGEF1A	SMARCA3	LOC647121	LOC101928134
ADAM33	RBPMS	CAB39L	OR10H3	FAM90A7	GRM1	MAPT	BVES		PCSK6	KIF1A	ASB5	RPS15A	NETO1	TOX2	C20orf39	MPO	ADRA1B
ALOX15	KCNK10	ZNF480	SLC36A2	LOC389033	CLIC6	SP8	CCR10		HK3	TUBB6	LILRB5	MYST4	PGLYRP1	C16orf89	ST6GALNAC3	LPPR5	SYCN
ZNF365	ZNF323	ADD2	OR10A3	CDKAL1	CORO7	ZNF568	NCAM1		CACNG5	LCN12	CX3CL1	BTBD3	PHF12	DPF3	FBXO39	OVOL1	NKX1-2
SCNN1B	VTN	UNQ9433	LOC284379	WFDC11	LRRC2	WNT3A	FSTL5		NPIP	ABR	AQP5	KRR1	NKPD1	TEX101	ACSL6	C13orf36	DLK1
MATN4	SLC5A12	SLITRK2	SLC7A14	HSD17B8	SLC15A4	C16orf57	LRRC17		ARRDC4	SLA	GABRA5	SUCLA2	PDGFD	MYLK	WNT2	C11orf87	NKX2-3
MGC62100	PLOD2	TCBA1	EBF1	SNORD115-14	TGFBRAP1	SENP6	CPLX2		SOX6	BMP3	HAPLN2	CDK1	ADARB2	CDH4	KCNIP2	LOC100130987	ZNF671
CENTG2	HOXC5	ZNF569	MYH16	HCN2	MOSC1	ALKBH3	TEKT1		STRA6	CAST1	RNF41	APCS	BZW2	PRAMEF11	BAT5	FMN2	RGS22
TCF21	FPRL2	HIST1H3A	FAM90A8	TMEM79	HIST2H2BF	GDF7	RIMS4		AQP9	TNFSF7	GUP1	CARD6	CD81	POTEE	LHX9	KLF2	ZNF441
GJA7	C10orf81	KCNQ1DN	DUXA	ZIM2	ZNF134	GSG1L	MAB21L2		SELL	RIS1	GPR125	CCDC154	BHMT2	GALNTL6	SLC6A15	C11orf67	GALR2
IRS4	TAS2R38	PCDHAC1	WDFY4	CD207	LOC254559	C6orf222	ZNF546		KLRB1	MAGEH1	FLJ23878	CRTC1	MECOM	ABAT	ROPN1L	CYP1B1	CHST9
HCK	C12orf54	XTP7	KCNK15	EPHA4	PAX5	SH3GL1	GDAP1L1		TNFRSF19	EGR4	RGS9	LASS3	OPLAH	OR8J1	PCDH8	SNAR-F	LINC00367
CNTN4	PRSSL1	OTOP1	DNAH8	CPXM2	RNF220	PIK3CD	KIAA0319L		VPS37B	USP54	KCTD1	RBM8A	KDM4B	GPR77	RBP7	LIMS3-LOC440895	SLIT1
PARD6A	CEACAM4	KCNK12	TBC1D21	CNBD1	C6orf145	JAM3	KIAA1446		SAGE1	TRPA1	SNAI1	ELF1	PEX26	OR6Y1	PDE7B	RAB11FIP4	PLEKHG5
FGF12	SGCD	SULT4A1	LYPLA2	PALM	MKL2	PRMT8	KCNK3		GNLY	GPC2	KISS1	HPCAL1	RGMA	TMEM40	C18orf4	VIPR2	COL12A1
CABP7	UNQ5810	CSMD2	UBE2E2	OR10J5	C10orf93	FLJ45983	BNIP3		GDF8	CHST8	SLC22A12	OCEL1	C14orf23	TTF2	SNX11	FBLN7	MDGA2
PKD2	SLC24A5	NLGN3	MIR129-1	PARK2	SLC29A3	LYPD1	RERG		SSX2	CCR10	LONRF2	ARHGAP8	LOC400752	FAM91A1	PACSIN1	C1QL4	KLF9
LOXL3	GALM	PEG10	LUZP2	AHSP	CCDC64B	RIMS4	IZUMO1		NINJ2	TACR1	CYFIP1	SLC44A2	CA10	GALNTL4	DGKG	BAHCC1	RAB37
PALM2-AKAP2	RECQL5	FLJ34922	INPP5A	FCER2	NPAS4	KRT7	TMEM22		NKG7	ST6GAL1	NRXN1	KIRREL3	LOC255167	CAMK2A	C3orf10	ZNF665	AGRN
PCDHGC3	PDE8A	ADPRHL1	IL6	SLC2A1	MICALL2	ITM2C	WDR69		MLZE	CHRNB2	HIGD1B	PKIB	BARHL2	OR8B12	EFEMP1	CYP27B1	PKP3
MMP17	NCKAP1	SLC8A2	NPAS3	BRSK1	ZNF492	DNAJC1	CXCL14		INT1	CDH7	C16orf28	EPHA2	LOC100192379	LOC284233	TF	NTNG2	RELN
SLC2A14	MATN3	MGC39545	RAPGEF4	TRAPPC9	ZSCAN18	SLFNL1	FLJ42486		CYP11B2	LRPAP1	ITK	BCL9L	SGEF	SV2C	FLT3	FGF5	GLRA1
FSCN1	GYPE	EVC2	HLA-DQA2	MYF5	PACS1	MIR762	EML1		FAM107B	ABHD8	LUM	CCRL2	FNDC1	CGNL1	HOXA2	CCDC105	SPOCK3
DEXI	MGC33367	LTBP2	KIAA1671	MIR129-1	GAS7	TP53I3	SFRP5		KCNA10	MYH11	TMED6	BTNL2	DNHD1	TLR4	MIXL1	ST6GAL2	NXPH1
ITGAE	SLC26A4	ADRBK2	PSTPIP1	SNORD17	KRT12	MYH14	HHEX		ZNF274	EPHA5	SSTR1	SPACA1	KIAA0427	FGB	BANK1	SLC12A7	AHRR
ZNF264	OR2L13	CLIC6	SPI1	TREML2	DNAH1	MYOZ1	CYP1B1		CTRB1	SART2	C6orf71	C10orf91	SOX18	SLC39A7	ERG	POFUT2	FOXG1-AS1
ABCC8	TFF3	MRPS21	SLITRK4	C19orf33	TULP1	NELF	VGLL2		ABRA	C9orf121	TRIM43	FAM118A	ZNF671	IMPACT	ZNF85	PCDHA2	RIC3
ZNF611	MEP1A	KIAA1212	NCRNA00159	FAM25A	CTDSPL	OVOL1	NKX3-1		GPR37L1	FLJ37549	PDYN	IPO5	ADCY1	C2orf68	KLF7	ADAM5P	PPP2R2C
LRRN5	PLCL1	MASP1	FAM71C	HK3	ZNF274	SPSB4	PCDHB12		PLA2G2D	SLC9A3	PGK2	PITRM1	SNX8	VWC2	HS3ST2	ARHGEF10	GALNT2
ST6GAL2	CA5A	ABHD8	MIR377	UTP14A	XDH	FAM7A2	SYN1		TUBA2	LHX3	DGKA	DOCK1	QRFPR	PRSS16	MAN1C1	ASCL4	TEPP
GPSN2	SUHW1	THRAP2	IQCF2	DNER	FLJ43663	LAMC1	PTPN20B		CYP21A2	HDAC11	CCL4	MRPL11	GRID2	SPATC1	NTSR2	TMC4	NEK7
NUMBL	ACTRT1	MKL1	ZNF815	PKHD1	PCDH17	EPAS1	TUBB6		CDCP2	DKFZP586H2123	GGTLA1	SORBS1	PHOX2B	ZP4	NPR3	DTX1	NUPR1L
POMC	KCNH5	GLT25D2	LCE2D	OR51B6	DPY19L2	ARHGEF10L	CCKBR		KMO	MRPS21	SULF1	LBP	SLC6A1	COL1A1	ST8SIA4	IGLON5	ELAVL2
CLSTN2	CDC45L	PLA2G2A	FAM107B	IKZF1	JAK1	GCM2	MME		SDR-O	TAL1	SFRS6	ZFP41	COL14A1	SLC26A4	TLR2	SYT1	TBKBP1
COCH	KRTCAP3	MYR8	RUFY4	STK24	BUB1	NBEAL2	HSPA2		MYL1	RERG	GRM4	RNF215	ASTN1	KRT26	WNT9B	TCF7	ZMIZ1
BTBD5	UNQ3033	ANK2	SLC22A25	FAM66D	SOX11	GSTM1	CDH7		NFAT5	GNAZ	MAGEA5	SEMA3G	COL15A1	HLA-DPB2	ZNF677	SLC46A2	HBP1
ADAMTS19	TSPAN18	WRN	SPTBN5	KLF6	ATG9B	MRPL2	GGT1		FLJ30046	ZCCHC12	FBN3	BRDT	DRD4	SLC2A1	MMP17	CECR1	RIPPLY2
ASF1A	FLJ46481	GABRA4	WBSCR17	RAB37	SPIRE2	TRIM10	FBXW10		IL1RL1	TNFRSF10C	HDAC1	WBSCR17	C16orf73	ASAM	MFSD7	GALNTL6	IRX6
TIGD5	TNNI2	GBGT1	MKS1	RASSF2	HAS2	INPP5A	DMRTA1		PDE7B	NR1H3	CAPSL	RTN3	HS6ST2	PTN	DMN	LOC146336	CRH
CIZ1	PCBP3	PRKCDBP	LMF1	CHRM2	GRK5	AMOTL1	GYPC		AMPD1	FAM19A2	LY6D	RFPL2	PRRT1	PRKCA	PLEKHO1	OSR2	MYO7A
CHRNA9	AGXT	RAB22A	FTHL17	CNR1	TRIM40	OXNAD1	NEUROD1		LAD1	SHC3	LPO	ANKS4B	IRX2	SH3RF1	IGFBP1	RNF220	RNF144A
ADAMTS14	SLC10A2	ST3GAL6	C1orf101	HS6ST3	TAS2R19	SDK1	FLJ32569		ACADVL	NOX4	HBG1	LY6E	PCDHB19P	SUNC1	NIP	PNPLA5	KIAA1522
PTPNS1	LIPG	ULK2	TGIF2LX	PTPN5	MMEL1	ATP2A3	FBLN2		EVPL	ECHDC3	PPP3R2	BCL9	XYLT1	NEIL1	CASC5	DGKG	LINC00643
CLDN6	DEFB123	NME4	UNC80	ARRDC5	IGFL2	DLX6AS	ZNF569		MYBPC2	LIN28	CLIC1	WDR86	DLK1	ARHGEF17	VILL	FAM123A	CRHR2
C21orf25	AGR2	C21orf81	TSHZ2	MICB	TDRD6	ZC3H14	PCDH9		MC2R	CAMK4	APCS	MGP	RALB	CABLES1	ATP1B2	C2orf55	PPAPDC1A
TNFAIP8	INS	SCN4B	CD300LG	TCTE1	SYT2	CLDN5	ITPKB		MGC9712	SV2A	ZBTB40	SP6	ARHGEF6	OR1B1	FOXB1	EBF1	SPSB4
CASC5	CBLC	FUT9	CD300LB	C6orf208	ROBO3	HRH1	TBX20		RAB24	DNASE1L2	IFITM1	DENND1C	ZNF718	SNORD116-24	SLC38A3	NPR2	LOC101927248
HPCA	C19orf24	CELSR2	CREB3L2	ITGA8	CARD11	HLA-B	HCK		C4orf17	ANKRD41	NALP11	DZIP1	ZNF767	C10orf105	TMEM130	SLC15A4	DZIP1
0	OR5P3	ADAM33	NFIB	ZNF831	AMDHD1	ACOT11	CHST8		LTBR	HOXC11	RHOC	ZNF638	TACR3	CCNJL	ANKRD47	MSX2	DLEU7
AFG3L1	KRTHB2	CACNA1D	COL20A1	C20orf107	AGL	DNAH11	ANGPTL2		FLJ36888	PPM1E	STRC	NLRP10	CTDSP1	IQCF2	RSPO1	KCNG1	C3orf14
NNAT	EDG6	EML1	BPIL1	ZIK1	VSTM2B	HCK	CHAD		CPA3	CNTFR	PARP3	SPATC1	MMRN2	NLGN1	RAB6A	FAM43B	KLHL1
ZNF663	RPL4	RAB34	DNAJC7	LCE1F	TMEM25	TIAM1	PALM2-AKAP2		TTLL11	GABRG2	MMP1	TRPS1	PNPLA5	HCG11	FLJ38377	TMC2	BCL11B
VAX1	JUP	TGFB2	KIR3DL2	OR10Z1	ZNF813	CXXC5	B3GAT2		C1orf56	DOK3	C9orf142	LYZ	SIM1	F11R	CA4	C10orf82	GATA3
GUCY1A2	ELN	CA4	NCRNA00200	WNT9A	SLC45A2	ONECUT1	C16orf45		GPR109B	RAB33A	BTC	IBSP	LOC388692	LGALS12	FOXD3	FOXN4	LOC101929154
LY86	PIG38	P8	MCC	KIAA1486	SLC44A3	ASCL1	ARMC3		C8orf72	ADAMTS8	SLC7A7	KLK6	PNMAL1	OR10S1	SIX3	ALOX12B	FREM3
NPTX1	TAS2R16	MEST	FCRL4	CLEC4D	FRMD4A	DMAP1	RB1		PPP3R2	ZNF83	LMO2	HSD17B8	SFRP5	GXYLT2	GABRA4	C7orf52	PRRT4
TRPA1	MPST	CXCL14	ANKRD31	GAGE2A	FBN1	SPTBN2	PHLDA3		LRFN4	ARL10	CPA1	2010-09-01	C20orf56	OR1C1	RSPRY1	VCAM1	EIF2D
FGF10	IFNA13	FBLN2	CDH11	S100A7A	FAM131A	CRHBP	C1orf51		C16orf24	FRZB	PLEC1	PAX8	HAS1	MRPS30	FBXO27	ELAC2	KCNQ2
WNT7A	KCNG4	GSH1	CD207	LOC146880	ALK	LGALS3	GSCL		BCL9L	PROK2	MX2	KCTD1	ARPC1B	SORBS1	HMBOX1	C17orf102	CYP7B1
PRRT1	PCDHB6	MAGEH1	PRKAR1B	CLEC4M	PGPEP1	HOXC12	HTR1B		MMP20	DNAJC6	SMCP	SHISA6	LIFR	NOS1	STAR	INS-IGF2	LOC100133077
CYP1A1	GFAP	MAP4K1	TMEM45A	LALBA	UBE2N	MAN1C1	RNH1		FLJ37078	GNAO1	SPRR2E	ARHGAP22	MBOAT2	HTR3D	KCNV1	INSRR	PTPRR
ZNF655	BTN1A1	HSF4	C14orf177	LOC254312	BHMT2	PTCHD3	EFEMP2		ATP2B3	PTPRN2	ATP6V1G3	MFI2	OTP	ACCSL	MCF2L2	HIST1H2BO	CARTPT
FAM13A1	FCRL4	EXDL2	CT47B1	EPHA10	NEFM	PPT2	UCN		LBR	ZNF570	KIAA1704	C1QTNF8	EGLN2	CDH22	FLJ45832	PCDHA13	APCDD1L
EFNB3	FLJ90579	RP11-450P7.3	BEYLA	C16orf78	RNF39	HOXA2	SEZ6L2		SURF1	SNURF	SIGLEC6	KCNK1	HLA-F	SPDYE6	RPIB9	ZCCHC16	STK4
LYSMD2	SLC22A9	ARF5	PTPRZ1	IL2RA	FLJ22536	RALB	GCKR		GSTA5	EYA2	POLR3D	MUC6	TMEM145	PFKFB1	DRCTNNB1A	GNAO1	BDNF
ZPBP2	LOC165186	CYP4B1	KRTAP15-1	ITGAM	C20orf26	DTX1	MYH11		GDPD3	CCDC65	FLJ36046	XKR7	HRH2	ANKK1	VMP	NOS3	DPYSL4
HBA1	BCL7B	FGF14	PRAMEF12	SAAL1	SLITRK1	JAKMIP1	RNUT1		KRTAP19-2	STOM	STRA6	TMEM177	MCAM	CACNG6	DRD1	PCDHGA1	LINC01044
C1QL1	SH3PX3	RBAK	ACCSL	MAP2	ZNF154	CLIP1	FLJ32786		NRTN	ENO2	APOA2	LOC284276	HSPA2	CYP46A1	LRPAP1	AFG3L1	PTPRM
TBX2	VCY	HCK	KRT16	SIGLEC12	LOC644145	CLGN	PCDHAC1		CLEC3A	TF	OR10A5	PRSS22	C4orf10	ACCN1	TRPS1	LASS1	STAR
PRR3	ANGPT4	STK33	IGF2BP3	FOXN4	TCF7L2	ZNF454	MRC2		PEPP-2	TMEM106A	CD300E	LOC100128076	PTPRE	OR5AS1	SYT6	PCDHGC3	RFX5
RSHL1	C6orf71	CYTL1	SERPINB3	GPR158	C16orf5	TRABD	HLF		TLR7	PTPN5	UGT1A10	SCAPER	ATP2A1	TNFAIP8	ZDHHC24	HOXC5	CACNB1
CELSR2	LCN2	C7orf11	MPDZ	RASA3	IFT122	WNT16	NPTX1		AMY2A	FLJ39237	ELAVL4	IL34	ITGA1	ST8SIA5	TP73	PCDHGA11	ADAMTS2
ZNF154	HOXA4	CARD11	LOC100144604	TMEM154	IKZF4	LHPP	PLCB1		NAT1	TMEM74	CX3CR1	PON2	CALHM3	FANK1	ARF5	LRRC4	ANKRD18DP
ESX1	LMLN	KCNC1	WDR86	SCGB1D1	KCNJ8	ZBTB17	SMO		UBL4B	PCDH7	ITGB6	PNPLA1	AIMP2	PTPRQ	GPR68	LOC157627	MATK
MSI1	KIF5B	NDN	MIR320D2	CXorf36	FRMD8	AKAP2	MGC26856		GPR119	FLJ22688	CST7	ANXA8L2	LHX3	MIR598	SNAP91	WRN	PNPLA1
KCNAB3	NOSIP	NEFH	CPLX4	PALM2	ADCYAP1	FSD1	GPR101		C2orf27	PSCDBP	PRKRIR	ACOT11	TEKT1	TUSC4	RASL12	FAM189A1	SLC38A10
CHRD	SLC12A1	KCNK10	SLC16A12	C13orf35	COL23A1	NRCAM	PROK2		B3GALT1	LHFPL2	IGLL1	SH2D4A	KCNH7	MACROD2	GNAS	PRR3	ADCYAP1
PLSCR4	SMCP	MMP25	S1PR4	NPHS1	CACNB2	GALR2	CD109		LAMB2	ADAMTSL1	DNAJC11	SLC7A5	NKX2-5	RAB3B	KCNA4	PUS3	MAD2L2
CDH7	FLJ33708	VSIG2	MAGEA2	PLA2G4C	SPHKAP	SPTBN4	MSRB3		ELF5	ZFHX1B	AQP4	FLJ90757	C1QL4	SLC1A7	ECHDC3	PCDHGA6	MYH11
FKBP1B	LOC122258	IFITM2	OPRM1	PTPRC	WDR66	ASPSCR1	C1orf188		SCEL	RAMP2	UBQLN3	CD80	SLC35F1	FOXR2	TCERG1L	KIAA1407	ANOS1
FSD1	ENPP6	CPNE5	ZCWPW1	MIR147	FOSL1	CTNND1	CYP26B1		FKHL18	PALM2-AKAP2	SERPINB2	HS3ST2	MIR124-1	CALCB	LOXL4	DNAI1	JAM3
SLC12A5	FLJ42291	RB1	SNORD115-40	CXorf1	ACTN1	COL23A1	LRRN3		SH3BP5	PHYHIPL	PHLDA2	GLTSCR2	HS6ST1	CAPN11	PLTP	MIR219-1	TTC7A
KCNA5	IFNA2	DISP2	LOC648691	ZSCAN1	GOLGA7	ANAPC7	BEX1		TINP1	CRBP;	DEFA6	HYAL4	ZNF257	MORF4	FLJ13841	PEG3	TNFRSF25
FLJ39237	MAGEA2B	MTNR1B	BTNL2	BPIL1	MACC1	ARVCF	TCF7L1		DEFA1	MTMR9	FLJ42291	C10orf41	VAT1L	NF1P1	OTOP1	C1orf187	RARRES2
C20orf98	LOR	SCRT2	CACNA2D1	SEC14L5	HRNBP3	C15orf26	HOXD4		THEDC1	PCDHA13	IKBKE	MAPK13	H1FX	CPA4	NTN1	MIR623	PNMAL1
SLC15A3	DNAJB1	ARMCX4	PKHD1	SSTR4	MRPS16	CALD1	ADCY4		OLFM1	ADAM23	DEFB106A	CCDC159	ZNF738	LY86	SLC6A7	SOX2	PRLHR
ASB2	GDF5	SLC2A10	TRPM8	SLC7A3	LRP5	SMAD6	BOC		NHLH2	GABRA1	C1orf24	CXADRP2	C1QL1	MIR147	DKFZp727G131	CORO7	PRRT1
TMEM106A	CTAG2	BTG3	ADD2	ADAMTS10	NXPH1	HADH	FIBCD1		GUCY2F	EFNB3	LOC196549	MICALL2	GNAO1	SLC8A1	KCNA1	PCDHGA12	GPR83
CTSF	CCL3L3	LPXN	FAM178B	ZC3H4	MGAT5	TP73	GRM1		RNF126	TMEM35	DHX15	UGT1A10	MAPT	NAV1	SEMA7A	EIF4E1B	PHLDA3
C7orf16	SRI	HOM-TES-103	LRMP	MRGPRX3	CCDC57	RMND5B	GALGT		USP26	VAX1	KRT24	RGMA	SOX7	ITPR2	HSPA1A	LOC440839	SLC6A2
FLJ22688	P2RY2	RTEL1	PPM1H	HAPLN1	RGNEF	DDHD2	PRPH		LRRC7	PACSIN1	ECH1	SNORD116-2	SLITRK2	GALNT7	CHX10	PYDC1	EEF1A2
MCC	C10orf33	NTSR2	C6orf217	RPS6KA2	FZD1	PELP1	P8		RNF8	UGT2B17	KRT25B	TM2D3	GALNT14	POLG	DMRT1	LOC550643	CDK6
EML1	COL6A3	MME	FAM198A	C1D	MIR548F5	WDR46	CHRNA4		ENTPD1	NPFFR2	SLC12A1	CHST1	HOXC13	LRIT2	ACTL6B	PCDHGB1	ZNF549
ZDHHC15	C9orf125	BMS1L	FAM57B	HTR3C	FSTL1	TSPAN12	AKAP10		LYST	LIT;	PRDM15	TAP2	FUS	HHLA2	MLH1	GRWD1	NEURL1-AS1
DUSP26	RAB17	HYI	ZFP92	PCLO	MYH9	NAT8L	ICAM4		ELN	PDE10A	C11orf10	OBSCN	FAM7A2	PDE9A	SLC16A6	LRRTM1	ADAMTS18
AUTS2	TP53I3	C7orf26	NCRNA00152	CCT8L2	BCAS4	ZEB2	HIST1H1A		DNAH5	LRRN5	KLHDC7A	LOC284837	ELAVL4	MUC2	NUP155	LOC100302652	ZNF833P
40059	CPA4	RCBTB2	C9orf79	TREML2P	TNS3	CTDSP2	WDR52		CSNK1E	CNIH3	TXN2	ODF3	LTBP3	OR4C16	PHOX2A	SPON2	SLC20A2
CPNE9	AKR7A3	GLT8D2	LOC150568	BSN	NEK6	RCN3	37865		KCNIP4	C9orf78	SAGE1	NLRP2	ADAMTS10	KIAA0146	DMRTA1	RALGPS1	RAB11FIP1
DNAJB6	CD300E	PAPSS1	TMEM105	LCT	CLIP2	EXT2	ADPRHL1		TAAR1	HTR2B	APOC2	SYT7	ODZ3	APOL3	PYGL	ATXN8OS	HOXC11
B3GAT2	ANKRD21	LOC400120	MED12L	NXNL1	MIR124-2	EHD1	LASS4		PDE4DIP	ZIC5	SCN4A	MTHFD1L	C7orf50	FNDC3A	NAV2	TMEM204	POU4F3
C14orf115	KRTAP13-2	SSPN	SPANXN2	SCN3A	MTUS2	ZNF232	DRD1		UNC5CL	LRRC3	KRT9	SYNGR1	OTOP1	OR2T10	NF1	FLJ13197	ADAM12
RIMS4	IHH	SLC1A2	NPS	SPANXN1	INPP1	SIPA1L2	MEGF10		MAGEA12	CRISP2	CAD	S100A9	FAM19A4	PATE1	SPOCK2	CLCF1	IRF5
MYOCD	LCE1F	NEURL	GPX6	ZAP70	MADD	DIP2C	PALM		FCRLM2	PRKD1	GPR45	S100B	CPEB2	TSNAX-DISC1	GPR25	RSF1	MTNR1B
ZFP28	MAGEA6	ATRNL1	CSGALNACT1	SYN3	MYO16	LRRC4B	HTR6		CRYGA	C7orf26	AQP10	SLC4A9	FLJ42709	HLA-DPB1	CYP24A1	PCDHA1	CDH22
GPR6	GPR128	GRM1	KCNJ1	STEAP2	ANK3	PTPN14	KLF8		PRKAG3	KCND3	TMEM105	NAGS	GTF2E1	KRT6A	PLAC2	LENG1	RASL10A
AK3L1	HBII-437	WDR40B	CCDC144NL	DGKI	GJD2	TNRC18	ACTG2		NACAL	PCDHB2	C14orf49	RMND5B	OVOL1	SIGLEC10	PRPF31	IGF2	ZNF805
GALGT	OLR1	EGLN1	C12orf42	NHEDC2	CHST2	ADAMTS12	ZNF663		PIWIL1	LDB2	MGC15407	DSCR6	IGF1R	PAMR1	PHACTR4	PCDHA12	ZNF667
NXPH3	YBX2	CAP2	OR4A47	KCNMA1	C2orf34	FAM5B	SCGB3A1		CUEDC1	SCGB3A1	EMR1	LDHD	ANKRD34C	SHANK2	POU3F1	TCF19	ZEB2
FAM57B	SSX4	ADAM19	UGT3A1	COL11A2	C8orf58	NPHP4	TBX4		CXCL9	HSPA1A	SLC23A1	SFRS13A	TRIM67	FAM157A	PCDHB1	BLCAP	SLC8A3
PTN	SGCG	LOC388407	RPTOR	OR2L3	MRGPRF	CNTN4	SLC6A4		PTK6	RORC	HK3	RBMS3	DYDC2	RGS17	ADCY8	PCDHGA9	BRE
KL	DHX57	CD34	OR4C6	ARHGEF6	ARHGEF7	OPCML	FOXD3		CYP2C18	TRIM17	PDPK1	CLEC1B	GRIN2C	ADSSL1	GNAZ	PTX3	CHD4
FN1	BPHL	C3orf57	C3orf20	TRIM35	CCDC89	C14orf39	GAP43		GAGE2	ALOX12	K5B	SLAIN1	FGFR2	RALGAPA2	CACNG6	IKBKG	PRR36
ABR	MYH4	RNF152	ARHGEF17	TREM1	MIR1203	FGF4	ST3GAL4		AQP10	HOXA6	KCNMB2	ZCCHC24	AFF2	TBX22	MGC21830	USH1G	SLC16A12
LYNX1	PGK2	B4GALT1	SLC6A1	TREM2	SIM2	HCG4P6	SLC35C2		LAX1	NCAM1	TGIF2LX	STX2	ACSS3	TARM1	C14orf39	PCDHGB2	DBX1
TCF3	AIM2	SLC12A5	C22orf34	C6orf204	DOCK5	REV1	SCN5A		C20orf42	SLC7A3	RDH8	NT5DC3	TRPM8	OR5H6	HSPA2	LOC440895	FGF5
CAMK4	UBE3B	ST3GAL4	GPR171	FAM83F	NUAK1	MRPL44	LHCGR		SPRR2E	EFCBP2	APOBEC1	DNAH11	TGFBR3	FLJ46361	TAF7	LOC642852	AKR1B1
IRX2	DNTT	EDG1	BDNFOS	ANXA8L2	PPT2	FGF3	NUAK1		SIGLEC5	KCNJ6	SMN2	ESRRA	STK17B	ZNF706	PENK	PCDHA3	SLC4A10
C20orf103	TINP1	MAP4K2	KGFLP2	MIR519B	BIN1	TRPA1	INPP5B		JM11	ABCC8	BMP8B	CDK6	PCDH19	PARN	SNCAIP	PCDHGA5	LINC01410
SCUBE2	MICAL2	SEZ6L2	DCTN2	HS3ST5	ERN2	SLC26A11	GFI1B		SPINLW1	CLEC11A	RPH3AL	GADD45G	ALDH1A3	NCF4	RFXDC1	PCDHGB4	LTBP3
DNM2	STRN3	KCNJ8	PDE1A	DNAH12	POU6F2	FLJ22536	RFX4		HSPB3	CLEC14A	RHO	C19orf21	DAXX	TEKT5	CACNG2	SEPT9;	SPATS2L
CKB	GGTLA4	CHD5	MMP13	LOC441666	MIR197	PTK6	MT3		COG8	PRR3	GAS6	MGC102966	C10orf11	SDC4P	POMT2	MESTIT1	HOTAIRM1
BCDIN3	PRSS12	KCNC3	ATXN1	PREX2	LRRC3B	UNKL	MEGF11		OR5P3	ADAM33	C7orf13	EHD3	COL24A1	SEMA6D	TRPC6	MCPH1	LRRTM1
ANGPTL1	GPR109B	ELOF1	NLRP4	MIR598	KIAA0226	EFEMP2	TMEM35		MASP2	HCK	HEXIM1	ZDHHC8P	PLEKHO1	PHKB	KCNA5	ZIM2	ATP6V0E1
SPIB	SERPINA4	MGC42105	COL5A1	LOC144776	CXCL6	PLEKHA8	ARX		NEK3	PLCB1	SARDH	ZBTB32	GRID1	IGLL1	BAMBI	PCDHA10	THBS4
RORC	CD40LG	IGFBP7	SAT1	FAM169B	FLJ32810	PDK2	WASF3		SCGB3A2	ALDH5A1	ABHD7	RNASEH2A	WTAP	ICK	NRG2	PCDHGA8	CENPBD1
TBC1D10A	TSPAN15	TTC4	GAGE10	TRPV6	PITX2	ATP8A2	CNTNAP3		SETBP1	CXCL12	SPRR4	NWD1	PAPOLB	CD1B	CACNA2D2	PCDHGA3	ADGRG1
BTBD10	TGIF2LX	LASS1	SEZ6L	AGAP6	CNTN4	ZNF829	PSD		UPK2	POU3F2	FLJ13265	NRIP3	MLLT6	GPR139	DRD2	PCDHGB3	PDPN
GLI3	GGTL4	DCHS1	PPAPDC3	MGRN1	RGL3	GSTM4	TNFRSF25		TPSAB1	COL7A1	TREML1	FAM71E2	MAP3K14	CCL7	ABCA3	SHE	ALPL
PHACTR2	RAXL1	ENTPD3	DHCR24	TAS2R1	IMPDH1	CLEC4G	KIRREL2		RAET1E	COL18A1	BZRP	CTPS	MAB21L2	KIR2DL4	FGF10	PCDHA4	ETV2
SERPING1	ETV7	TUBA3	CMKLR1	CYLC2	ELAVL1	GLT1D1	FGF2		DMPK	CA4	ACE2	CHD5	BRD1	LILRA4	ZNF530	PCDHGB6	LOC401463
SEZ6L	CA9	ADAM23	C22orf25	SNHG11	RFX4	NAALAD2	RAB3C		GPR85	MGC26856	OASL	ADPRHL1	UCHL1	KAZALD1	DSCR6	PCDHA8	FAM19A1
TMEM121	KRT1B	GSTM3	MCHR2	OR5T1	DHRS3	FLNB	NUMBL		GPR77	ICAM5	DKFZp434B1231	RADIL	MMP23B	MIR329-2	ULK2	PCDHGA10	QRFPR
CD248	PARD3	GYPC	VENTXP1	NDST3	EMP2	POU3F4	NTN1		FLJ38379	LOC342897	LCE4A	HLCS	ATXN7L1	OR6A2	UNQ739	PCDHGA7	NOVA2
LTF	HOXB6	NPR2	MMP12	GRIK4	SLTM	EBF3	CD40		SORD	SEZ6L	PLUNC	EMP3	SLC6A5	CEBPE	RSPO2	PCDHGB7	ALOX5
MGC4268	LILRA3	ITGA9	LDB2	GDF1	UNC84A	CHFR	CLIPR-59		BACE1	FLJ23588	RNF8	FAM181A	GNASAS	TCEA2	ZNF141	PCDHGC4	NOVA1
OAF	TGFBI	APOBEC3G	KCND2	DNM3	SULT1C4	TMEM131	EN1		TMEM45B	RND2	OR1D2	PALLD	GLE1	SCHIP1	DSCR1L2	PCDHA9	RNF150
CPXM	ZNF205	PYGO1	RGMA	PADI6	ITPRIP	DGKI	C7orf26		ANP32D	DKK3	C3orf32	ZAP70	GPR50	HLA-DOA	POU4F3	PCDHA5	PRRG3
TMEM88	GIPC2	LRRC34	SPAG11B	TRIM77	PLCB4	GALNT14	ABCC8		BLOC1S3	TBX1	LCE1C	CCDC50	LYPD1	C1QTNF9B	MGC43122	PCDHGC5	ELOVL2-AS1
KIRREL2	IRX3	PAK2	TMEM217	COL22A1	KLHL14	NOTCH2NL	CACNG3		AGER	CXCL6	PTD004	HGFAC	PAX1	DNAH8	SHKBP1	PCDHA11	LOC100289333
BARHL1	TPTE2	RSPO1	SLC40A1	PHF21B	DKFZP434H168	USP44	ITR		IL3	KLHDC8B	C12orf59	CDH12	MIR637	FBRSL1	RET		FEZF1-AS1
SCGB3A1	FLJ35773	ENPEP	SLC26A5	VEPH1	SH2B2	DNMT3A	MTERF		SLC39A14	ZNF264	HSPC117	LMF1	37681	MXRA5	FHOD3		SCUBE3
HOXA6	GPR82	DCAMKL1	LOC254559	KRT33A	KIF25	TGIF2	F2R		TRY1	GSH2	TP73L	LIME1	PRR16	GRIK2	MDFI		CERS6
ALDH1A2	IRS2	PSD	RIMS1	C17orf74	KIAA1161	EHBP1L1	COL2A1		SSTR5	MRC2	ABCA8	C14orf180	MMP23A	C10orf27	TBX2		MEGF10
COL8A1	LCE4A	MCF2	SEMA5B	CECR7	ABLIM2	BCAR1	TAGLN		CDH1	PNCK	RGSL1	RGS17	TFAP2D	PANX3	ATP10A		BARX1
ELAVL3	GPR4	ENPP3	ELMO1	HMGCLL1	NOTCH2	NAV1	ADAMTS8		OSCAR	QIL1	TMEM41A	KCNAB2	PDK1	NOX3	ADRA2C		RLTPR
GGT6	HMOX1	GATA5	DAP3	OR10C1	RASGRF1	TRAF3IP2	PRMT8		IFNA13	AKAP2	LAIR2	T-SP1	PARVB	IL27	GABRA1		TENM3
NRCAM	LOC57149	HOXD3	S100A8	IRAK3	AIG1	ZBTB46	COMP		SLC7A7	CECR6	IGF2AS	GNPDA1	ARMC4	SEMG1	SIRT4		MOBP
SV2A	PDIA2	OPCML	ANTXR1	PRDM7	SENP6	HSF4	SV2A		CAD	C1orf188	LRRC61	RASGEF1B	SFXN3	TNFRSF8	AKAP10		HSPG2
C1QTNF6	KLHL23	GPR68	FUT9	HTR1E	PDE1C	NKD2	MCC		MEPE	FOXD2	OR5P3	NCAM1	JPH3	ZNF727	ADAM11		GMDS
B3GNT6	AMY1A	ECHDC3	CAPN8	SOCS5	KIF19	MCRS1	DKFZp727G131		RBM35A	DUSP26	GNG7	MYOM3	NR0B1	FAM40A	GPX3		FENDRR
OSTalpha	LIF	FIBCD1	IRS4	COL6A2	DTX4	HLA-C	ANKRD25		KCNK10	FLJ12056	ERVK6	DNAH17	SLC18A2	MIR609	LGI3		GAS7
TNFRSF10C	LOC284837	GARNL3	CXCR1	ADAM12	C19orf66	PCGF2	CPXM		SIGLEC7	MME	RBM35B	XKR3	HNRNPK	SAMD4A	TFAP2B		ZNF287
DOK3	SH3TC2	ISLR2	MIR515-2	CREB5	COLEC11	ZNF570	CDH6		ARPP-21	SHD	SNRK	PWWP2B	SNTB2	CDK6	CACNA1C		HIST1H2AM
ZNF569	CPT1A	BEX1	FHL5	BCKDHB	CSDAP1	GRM3	THBS2		MATK	C20orf103	C18orf16	FAM101B	PTPLAD2	KLF6	TRH		GLI3
ACTA2	AQP9	ECEL1	ANGEL2	OR8G1	FAM166B	DYNC1H1	CRYGD		EDARADD	ARHGAP6	CCL13	C3orf32	KREMEN2	AGAP1	CACNA1A		GSG1L
SYCP1	GAS8	BRSK2	SIGLEC11	C14orf180	GABBR1	ACTA1	RAB33A		PGLYRP3	EGFR	TCAP	MYL10	ENO1	ACOX3	BHMT		ECHDC3
OR2L13	SLC22A18AS	DGAT1	RPH3A	MIR516A2	TRIM15	FAM162B	KCNA7		GJA3	C20orf86	NFATC2	MIR141	KCNG1	KCNA4	KCNH4		ARHGAP27
WDR52	FAM84B	ARHGEF10	ANKRD24	MMP13	CRYM	CACNB3	EPHB1		SPTBN2	MAP4K1	LIFR	ST3GAL2	CARTPT	CCDC116	F13A1		ZNF492
PCDH7	CALML4	SLIT1	CCDC46	TH	WSCD2	TMEM132C	CRABP1		NDUFA3	ISLR2	NAPSA	CFDP1	MAPK1	SORCS2	SOX8		ZNF738
CLEC11A	LOC205251	RIS1	EVC2	OR8A1	KCNA3	C10orf93	DKK3		KRT4	OTOP2	SULT2B1	HSH2D	C19orf25	FCGR1A	GPR63		CHODL
HPN	CALD1	SPDY1	SOX5	FOLR1	ZNF697	LEMD2	CPZ		NOS1	JAB;	KRT25C	C9orf16	UNC84A	LRRC3B	EOMES		EIF4E3
C6orf150	RANBP5	BTBD2	JPH3	CCDC54	SIX6	DUSP5P	RPRML		OR2W1	HSPA12B	SPANXD	TMEM119	NIN	BAG3	SUMO3		ZBTB38
MTMR9	C20orf75	CHRNB4	MAPT	KIAA1671	NOVA1	UTF1	TAC1		SOX10	CENTG2	CD302	EPHA8	PABPC5	THSD7A	CTSL		CNPY1
CDH10	SERPINF1	ALDH1L1	HCN4	TRPC7	CCDC86	CNTNAP1	ADAM23		DNAJB13	TMEM121	EFNB2	HIPK2	ACTL6B	DEFB110	B3GNT6		DPYS
CHST8	IL8RA	RRAD	LAYN	ATG9B	ODZ2	EPHB2	VAX2		ACPT	RNF152	AIRE	LCE6A	DUSP10	N4BP1	NPHP1		TWIST2
CLIPR-59	OR10H1	STX1B2	C10orf71	CNTNAP4	HERPUD2	POU3F2	HIST1H3E		MYL7	C3orf57	FCER2	CD209	NUB1	MEFV	HSPB8		LOC494141
C10orf59	DGAT2L6	XKR6	STON1-GTF2A1L	LRRC55	ADAMTS12	GJB6	KLHL3		LOC389199	WNT10A	SPAG1	RAB3B	RAB40B	TCF7L1	CD109		NAALADL1
MYL9	CTGF	SLC30A2	GRM4	CCL11	SYNGR3	SDR39U1	BARHL1		CCDC76	KAL1	SLC7A11	AGAP2	PPARD	SAMD10	KCNA3		TNFAIP8
PEA15	KCNIP4	C1QTNF6	KIAA0895	OR2T27	VAMP1	PDGFD	MSI1		APOC3	TUBB2A	C15orf32	DOK6	DLX4	CORO1C	ZNF454		PAQR9
KIAA1446	PRDM11	BIK	ROBO4	CST2	PCDHA7	AMOTL2	ADAM33		SAMD10	PDZK3	PCK1	CDRT15	KLHDC7B	OR9G4	SCRT1		GLT1D1
KCNJ6	KCNH8	CXCL5	LONRF2	PTPRE	C1orf97	ATP10B	DOLPP1		MRVI1	VILL	CXCL1	SPRR4	RNU5E	HRH1	KCNJ4		BLACAT1
VILL	LOC57228	RBP5	CSTA	SIRPD	CHRM2	DDX17	LHX1		GPX1	FXYD7	CKM	LOC100292680	GRIA3	ARHGAP25	MGC35043		ANKRD45
FES	LGR8	GAS2L2	PDHX	USP29	GSC	PGLYRP3	SLC6A13		WAS	NME5	PPP1R14D	TMEM173	MIR193B	NPHP4	MAPT		PAFAH1B1
KCNC1	AMPH	MGC62100	CHRM5	UBR4	MAB21L2	ADRA1A	DUSP26		KLHL21	TAC1	ASB10	AP3B2	CACNA2D1	GOT2	CENTD2		CCDC97
PRG2	SLC44A2	PCSK2	BACH2	WFDC13	WIZ	CLK3	FKBP1B		MOG	SLC6A4	OR10A4	PRAMEF12	SNCA	ZNF423	FERD3L		LOC146513
ENPP3	CNGB3	KCNB1	ZNF556	FGF14	FAM38B	ACACA	KIAA0980		MRGPRX3	GPR78	ALOX12B	FAM92B	GRM3	C9orf3	ADAM33		SLC15A3
MRC2	GAGE4	OSMR	EPHA4	CSMD3	ABCB4	UBE2N	CHRNA2		C5AR1	CACNG2	SEMA3C	IGFL3	C10orf53	IRS2	NOPE		NUDT3
HSPA12B	OCM	HSPB6	PRDM7	FUT4	BOC	KCNK3	SLC6A7		40148	HLF	SOX9	DSCAML1	C2orf74	SLC25A36	SLC2A3		TBX5
CTNNA2	GZMH	JPH3	DMRT3	NLRP11	VSX1	SH3PXD2B	FSD1		EBI3	HLX1	CCRL2	HDAC9	AGTR1	SLC9A9	HTR2A		NFYC
PTEN	OBP2B	ALDH5A1	MIR518F	LILRA4	DCLRE1B	GRIN2B	GPR25		BDH2	GRM1	PRTN3	VSTM1	HEPACAM	CDH8	MYH10		BRINP1
PPGB	SMR3A	DYNLRB2	C11orf41	KIR3DL3	GATA4	NUMA1	HKR1		SLIC1	NODAL	C20orf195	TNNI3K	DMGDH	NECAB2	MLF1		FADS1
IGFBP7	CSF3R	MMP17	KCND3	RGS20	ADAP1	ASS1	HDGF		PDE6B	PRRT1	FLJ45717	PLEKHM3	XKR7	POTED	ADRA1A		ZNF814
SHC3	SCN7A	BTBD5	COL25A1	CLC	FLJ40330	PNRC1	SLC1A2		ACTRT1	B3GNT4	MYH2	ARHGEF3	EGR3	SLC35F1	KCTD12		IL1RAPL2
NPFF	XCR1	ZNF198	FAM19A1	MED16	PCDHB16	MOS	RARB		LOC57149	BZS;	TRPM5	POM121L12	ALX3	CHIT1	RRAD		KCNH3
ITGA5	CCDC76	HHEX	CDH20	BIRC8	GHSR	CACNA2D3	SHD		ALDH3B2	LQT;	C20orf70	CDH11	SLC41A3	DSCAM	IRX2		DLX6-AS1
SLC26A5	CX3CL1	EMX1	SHISA2	GPT2	TBC1D7	ATP2A1	DDR2		DIO2	CSPG2	BAGE	CCDC102A	FLJ42875	TMC2	FLJ34922		KREMEN2
CYP26B1	APOE	RRAGD	MEFV	SPRR2G	PAPD5	TAF6	ANKMY1		CRNN	GDF10	PTCRA	CNIH3	ZNF431	CACNA1G	TPST1		EGFR
NES	TOLLIP	PALM2-AKAP2	NEGR1	MED29	CCR2	VAV3	MIPOL1		RIT2	EMILIN2	PEPP-2	POLK	CLSTN2	SLC26A9	EPDR1		SPHKAP
AXUD1	HYLS1	CRYAB	SH2B2	AFF3	CFC1B	SIK3	CKB		SLC37A1	SLC22A17	ELSPBP1	PXDN	ZNF529	CTNND2	PHOX2B		MEI1
PAX3	TCP10	RASL10B	IFNA8	C21orf131	CYTSB	SLTM	CACNG6		ANKRD1	AKAP10	ZNF532	ARID3A	SH3GL3	FOXN2	BBS5		MMP16
STUB1	GPR85	HPCA	ATP6V1B1	EBF3	DIRAS3	DPYS	C1orf76		PDHX	CALB1	NAB1	SDAD1	MMP9	MPO	LRRC33		LINC01248
SALL4	PTPLA	LOC134147	C2orf65	AUTS2	SLC9A10	BDNF	FST		RAD9B	KCNH1	NOS1	MAPK10	ACCN1	GPHB5	PTP4A2		PARD3B
ACTC	TMPRSS11D	TMEM47	DNAH10	SFRS13A	TMEM65	TXNRD1	CCK		CDC27	ST6GALNAC4	MGC35169	GTPBP10	MEST	ELMO1	TRPA1		PBX2
NEF3	CDKN1A	MIPOL1	PKP3	CD300LG	ZNF709	PPP2R5C	G3BP		CCL20	GLI3	CNGB1	FAM83H	SLC22A16	LOC162632	ZNF667		SLC35F3
VDAC1	TRIM42	SYCP1	C1orf173	KCNK18	EDNRB	SFTA3	HOM-TES-103		F2RL3	RUNX1T1	KRTAP19-5	FXYD2	EPHB1	ETV3L	LHX4		SYTL4
FEV	IFNA1	VAX2	KIR3DP1	C22orf43	CACNA2D2	TNFSF9	ADAMTS19		CDIPT	PAPSS1	C10orf33	TACC2	KLHL1	SRGN	KLP1		MGAT5B
MXRA5	EGFL11	SHANK2	ST6GALNAC5	KLK9	ADAMTSL1	PYCR2	PTX3		HAT1	CSPG5	NALP7	EEF1DP3	SPTBN4	PDE3A	PDE4B		PSIP1
PIK3CD	PDE7B	CYB5R1	BNC2	MIR758	LARP4B	DNTT	SERPING1		ODZ1	FLJ30313	KCNAB2	SLC20A1	BVES	COL8A1	LOC51315		POU3F2
FLJ12505	ABLIM1	SLC22A7	SYT9	C20orf195	HLA-DMA	SCAF1	SYT4		ESRRB	BSN	DBH	EIF4B	EGFR	KRTDAP	MEOX2		CHFR
TMEM74	STK19	ST6GALNAC2	AKAP13	TGFBI	KLHL26	MMP9	FGF12		FLJ20444	PSD	SMAF1	EPAS1	SLC9A3R2	RBMS3	PEX5L		RGS7BP
FLJ46072	C20orf70	PSTPIP1	UFD1L	COL6A3	DTL	ANTXR2	CLIC6		CLEC12B	LY96	SCGB2A1	COL5A1	SCNN1B	COL6A3	CX36		ARID4B
ANGPTL2	KCNE3	NPTX1	FPR1	ACOXL	PABPC4L	SYNE2	SEMA3E		K6IRS3	ADRA1D	FLJ40919	GTF2B	MTNR1B	P2RY6	LHCGR		HIST3H2A
C9orf45	GLRX2	NLGN4X	SCUBE1	NFE2L3	SLC44A4	BAT4	GNE		IL22	GRIN1	INT1	VAMP8	BHLHB9	MRGPRX2	RASSF1		AFF1
AGC1	NFS1	FGF20	KRT3	MAGEB6	MYF6	GCC1	C1QTNF6		STK19	MYLK	TMEM61	CD164L2	RAB39	NRG3	ZNF267		MECOM
FLJ20245	LRRC8E	GNG11	SLC18A2	LRRC8C	LDLRAP1	NOVA2	PTPNS1		CREBBP	COL19A1	KRT4	CYP2S1	TMEM121	OR52B6	TLX2		KCNA2
FLJ36070	FLJ44881	MYL9	OR1F1	DIP2C	CLYBL	PCDH10	FBXO17		OLFM4	SMARCA3	C15orf21	SLC6A18	DSCAM	SH3GL2	C9orf66		SLC23A2
GPX3	CACNA1D	BCDIN3	MIR147	SULF1	FEM1B	SNTG1	ALOX15		ZCCHC5	PRDM16	P4HA2	SOX5	RHOT2	FCGR3A	TNNC1		FZD7
MLXIP	UNQ473	C20orf103	GSG1L	CMIP	ZIM2	ZSCAN18	C20orf103		SLC39A12	RCSD1	UNQ9438	C4BPA	XKR4	DYSF	TFAP2A		TES
COL11A1	LACTB2	DLG4	DEFB126	MYO3A	GALK2	EPS8L1	NPR2		NDUFAF1	LOC136306	TSPAN8	APOBEC3F	ZNF606	TJP2	VLDLR		HPS3
GABRA1	BRUNOL5	EPHB1	PAX7	ASGR2	MAP1D	NIN	PAQR7		MOSC1	NPTX1	KIF12	SPTBN5	CD70	LCE3E	MATK		HOXC13-AS
HLX1	PRKCZ	TEKT1	PRKAR2B	FAM71E2	SPEN	KCNA7	KCNH1		PPP1R3A	CNTN4	KDELR2	CNGB1	ZNF582	IDO1	MDC1		MGAT3
FRMD6	SNTG1	C6orf78	SLC9A3	C4orf22	PITPNM3	DEDD	BIRC4BP		MOSC2	TP73	IL22	OR7E5P	MGAT5B	PRAMEF21	EFHD1		ELMO1
RASSF5	FLJ27505	RET	KLRG1	VHL	KLF13	LMO3	EFCBP2		LOC339768	MSRB3	CSF3	KCNK5	ANKRD53	EHD3	TBX5		HRH2
PIGR	CSNK1D	GNB4	REXO1L2P	OR8B12	CRTC3	FLJ40330	EMX2		PSG9	WNT5A	PLCL1	SLC26A9	GATA4	TUBA3C	SLC15A1		OXCT2
BIRC4BP	TYRP1	C14orf115	SPAM1	NEGR1	C3orf67	PKLR	SPDY1		CDH20	ERAS	ABCC3	PDE7B	ZNF626	PYHIN1	RAB37		KANK2
COL19A1	CSPG3	GALNT14	FGF10	WSCD2	KIAA1324	NAGLU	STEAP1		KYNU	ZNF287	GPD1	FBXL16	MCF2L2	MIR516A2	CH25H		ACBD4
PRAC	HTR2A	CTPS	FAM169B	SARDH	LPPR5	SEMA3F	PYGL		HLA-DPA1	ARMCX1	NOLA2	C6orf10	AFG3L2	APC	DOLPP1		ZBTB7B
PHF13	LXN	TBX20	KCNK18	PLK5P	MEF2C	SELO	LHX3		PDE6C	SLC8A2	GCNT3	GMEB2	GSTM1	NSUN2	ANGPTL2		NEDD4
TGFB2	SIAHBP1	BAIAP3	CCL1	CCDC116	GRB10	KIAA2018	KIAA1212		S100A10	CPZ	ELMO3	ZNHIT1	UTF1	FGF6	B3GALT3		ZNF331
GLTP	APOD	ABTB2	COL4A1	FCGR3A	TMC3	EGFLAM	POU3F2		RGS8	DIRAS1	TUB	UBOX5	MYOZ3	C4orf34	TRMT12		SLC27A6
HRASLS	SLC22A8	GFRA3	C13orf29	TJAP1	SLC38A10	TMEM106C	RHOJ		ALDH3B1	HAPLN4	GPR1	TEAD1	EGFL6	PNMA3	GCM2		SNN
EPB41L3	KRTAP19-5	CPNE6	OR5D14	CCDC144NL	HEATR7A	PARD3B	PAK2		FLJ33706	PTPNS1	CCL7	FAM153B	GABRA5	ASCC2	TUBA3		MYO15B
NLN	C1QTNF4	TBX22	MYC	ZC3HAV1L	WDTC1	GSTA4	HIST1H2BB		FLJ37549	SLC26A5	PSG3	PRRX2	CCDC140	C21orf7	CARD11		PUS3
CLK4	FURIN	FLNC	OR3A3	EMCN	TCEA2	CLK2	PDE10A		KIR3DL2	ASCL1	CYLC2	SLC22A11	VSIG2	ZNF670	COL11A1		ARHGEF7
SNRPN	CLUL1	NR1H3	ENPP6	CCL14-CCL15	OXR1	GRM1	RORC		MRGPRX2	SEMA3E	IL2	LGALS2	CRLF1	SH2D1B	TCTEX1D1		IGF2
WFIKKN2	ALOX12B	FGF2	RARB	FAM71F1	UNC5A	KDM3A	SLC39A2		MSMB	B3GALT3	C5AR1	SPATA13	ZADH2	ADAM29	FHIT		GPR27
RASL10B	FLJ10996	GJA7	TUFT1	ZNF532	CD1D	ONECUT3	ZNF14		CCDC54	RAPL;	GFI1	HIST1H2AG	SLC12A7	ERP27	WIT-1		ADAMTS19-AS1
FLJ90805	CSNK1A1L	ZNF606	ADAMTSL3	CCDC114	RUNDC2C	MYBPC1	ISYNA1		WFDC6	GATA3	MMP19	C19orf33	NOTO	TMEM202	FAM76A		LPIN1
ADAMTSL5	NAPRT1	ELA3A	LOC389705	LST1	FAM178B	ST8SIA5	KCNAB3		GPR128	FLJ30058	SLC22A6	ITGB1BP3	EXOC3L2	BTNL2	GLT25D2		OAT
DNM3	CLEC3A	DBC1	RAMP3	TCN1	ZNF583	TNFAIP8L3	CLSTN2		IL17F	LATS2	KCNK4	NARFL	GMDS	FBXO36	OTOP3		HDAC4
EN2	CLEC4F	SHD	OR1B1	SFT2D3	HSD17B12	LTB4R2	CNTFR		DHODH	COL8A1	CFB	OLFM1	MEG3	STARD13	IGSF4		LOC101928865
CENTA1	CRYGA	GFAP	LOC284233	FAM168A	TP53BP1	PDE4D	KCNC3		ITGB6	TRIM9	LRRC7	LILRB3	SYT2	P2RX7	PPP3CC		PDCD6IPP2
MSRB3	GZMK	RRP22	DUSP6	NLGN1	OTX2	ILVBL	CNTN2		CCR1	PCDH20	ILDR1	CCL20	GLB1L3	TMEM174	ZMAT5		POU3F4
MAGEE2	CFH	ADAM11	ASB15	GPR157	C2orf40	TEAD1	AQP1		ME1	ZNF569	AMY2A	C12orf56	SELV	LMF1	LBX1		TMED10
TRIM65	FLJ13149	TMEM121	SLPI	ADAMTS12	COG2	ZNHIT6	C6orf145		UNQ9391	CD109	AP1S1	BSND	SHISA5	EPB41L3	FLJ20699		BSX
PLXNB1	GCNT3	TGFB3	MIR548A3	CSPP1	TNFAIP8L3	WHSC1L1	LRPAP1		SLC2A2	NMNAT2	SIGLEC12	ZC3H12D	FLJ41350	ACCN4	ATP8A2		ZNF568
LHFPL2	IFITM3	COL16A1	CACNA1B	KIAA1908	FHDC1	MLNR	FPRL1		FLJ11155	FAM5C	PRSS7	MAP3K3	ADAMTSL3	ACOT7	LOC405753		LOC440982
TNFSF12-TNFSF13	TGIF2LY	POU4F1	CCT8L2	NELL2	EPB41	SSBP4	LDB2		UPK1B	IL11RA	SBEM	AHR	FBLL1	PCDHA7	UGT3A2		CABP7
FADS1	GPD1	CILP2	UNC5C	HIBADH	TERT	TSHZ3	LRP1B		FMO3	BASP1	ACTN3	NACC2	MIR9-3	BTBD16	SHC3		EDARADD
CENTA2	GSTA3	TITF1	APBA2	ZBTB11	BMP7	GPRASP1	KCNMA1		NOXA1	EN2	ZDHHC12	KRT80	C17orf102	DLC1	SALL3		WNT16
SLC2A11	TRPV5	ABL2	DST	LOC399959	TGM3	PCSK1N	SCARA3		SYT1	DGKZ	GML	KIFC3	MYO10	FGF17	SERPINE2		NHLRC4
C1orf132	HLA-DQA2	SYNPO	LOC442245	SOX5	TPM2	GABBR1	CTPS		MEG3	IBP3;	AHCY	PMEPA1	ST8SIA2	KRTAP4-7	SLC1A3		LDB1
FLJ10847	MPDZ	GFPT2	MYH11	ASF1A	USH1C	GEMIN4	DMRT2		TMEM40	SLIT1	SDR-O	BCL2L14	LMX1B	CHST13	CEECAM1		TUBB6
SMO	INADL	CLDN11	SLC24A2	HCK	ZNF75D	AR	KL		LUM	GAPDHS	OVGP1	RUNX3	C6orf94	KSR1	OLFM1		MIR34C
TOB1	ADORA2A	HIST1H2AB	SNTG2	PRSS1	RIPK4	SAMD4B	BCAN		CRYBB1	FSD1	ACMSD	TMEM190	ASPSCR1	PTPN5	GCN5L2		CPXM1
KCNQ1DN	PCDH12	PLXNB1	SLC44A5	LOC100271715	TRAPPC5	ADCY8	TACR1		FRMPD2	ISL1	PARVG	SLC35F2	SOX10	SLAIN2	SNAG1		PHACTR3
CPLX2	ATXN3	C10orf93	AMMECR1	ACMSD	KCNQ1OT1	LY6G5B	EGR2		SEMG2	B3GAT2	AK1	HSPA8	SLC2A4RG	RAB6B	PTN		LRRFIP1
Bles03	GPR141	MTMR9	H1FOO	CDH8	ITK	EMX1	LASS1		CMTM5	FOXD4L4	RNASE2	POU6F1	CELSR3	GABRB2	FXYD7		GPR1-AS
LHX3	FMR1NB	RASSF1	EAPP	DEFB121	KIAA1462	FZD1	ZNF350		APOC4	GYPC	STK38	CPNE4	TPCN2	SLC6A19	PDGFRA		LINC00176
GLT25D2	EGLN3	CD248	KAZALD1	HLA-DQA2	CREB5	HLA-F	ACADL		CRB1	LASS1	GH1	C17orf73	PRLHR	CANT1	OTX2		THCAT155
LOC55908	CNN3	EMP3	CACNG8	FA2H	F2RL2	N4BP3	SNCA		TRDN	FOXL2	ERBB2	CPAMD8	KIAA1409	OR12D2	SOX11		DEXI
SIPA1	MGC16186	PRKCB1	OR3A2	FNDC7	NEXN	ULBP1	NKX6-1		HSD17B6	SCRT2	CLCNKA	KIF13A	LRBA	ITPKB	KCNQ1DN		F2R
CDK2	KLF4	AK3L1	H2BFM	FOXI1	ACOT11	KANK2	ISLR2		GPR154	PMP22	EIF2C4	NOP58	CLIP1	MAP1A	GNAI2		ZSWIM2
ZBTB8OS	KIAA1704	BDKRB1	OR2L3	CDH18	FER1L5	PHOX2B	C1QTNF3		LAMB3	CALCB	PCP4	FAM66A	PTPRR	FSCN3	APC2		ZIC3
RNF152	SALF	C5orf4	MIR548F3	SETBP1	SIDT1	KY	FXYD7		EGFL11	HPN	HR	PTCHD3	ARL5C	PCSK5	ABTB2		SPNS2
GAS2L2	LOC283487	FLJ90805	KCNN3	SLC4A1	ABCC8	AQP6	RYR1		UROS	L3MBTL4	NURIT	LOC284233	HDAC4	DEFB125	BANP		PTGFR
CCDC63	ITGAX	FKBP9	TNN	GML	C2orf74	BIN1	LHX2		PCDH12	EML1	CCL21	NOS1	FIBIN	LILRB1	DKFZP586H2123		FAM231D
DSCR6	SCN9A	FGF19	ZNF792	GABRA5	RALGDS	PPFIA3	C3orf15		CCKAR	LPL	PSG4	WSCD2	FGFR4	ADAMTS8	SRD5A2		DYSF
ACTG2	UPK2	C16orf30	PTPRM	TRIM55	EID3	CBLN1	ATP6V0C		KRT25B	IGFBP7	XYLT2	AFMID	ANKRD33B	LOC285780	TACR1		SIX1
HOXD8	APCS	PTPRN2	ETS1	PTPRZ1	TTLL10	PRUNE2	ZNF365		ZNF559	IL1RAPL2	RPS15A	HEYL	CACNA1E	C7orf66	NGFR		BMP4
SLC26A7	ACMSD	ZNF175	OR4C46	CST5	APBB2	CHRNA3	LTC4S		GKN1	PLEKHC1	Kua	CACNG2	CALY	ARHGAP15	TSHR		NREP
CALCB	BAGE	COASY	C13orf36	OR2T6	MYH14	TRRAP	ADCY5		GIMAP5	BOC	PTPRD	FLJ39609	KRT72	C8orf73	TFAP2D		HDGFRP3
NPR2	40148	CALB1	FAM83H	KCNS1	RYR3	KLHL1	TRIB2		GPR82	TBX2	HIST1H2AJ	SOHLH1	RXRB	SNORD114-31	ALDH1A3		COL15A1
C20orf161	SPO11	ATP2A1	CADM1	PLEC1	SMYD4	SLITRK1	SPAG17		HAO1	BWRT;	TKTL2	CYB561	HOXD10	DUXA	SLC5A7		CRISPLD2
AQP7	PSD3	UGDH	GRAP2	SLC40A1	KCNC2	NR0B1	FAM50B		CSMD1	AUTS2	FMO1	CECR2	ZSCAN1	C9orf79	ADRBK2		NRK
TNFSF12	MYLPF	ZNF663	ST6GALNAC3	PABPC4L	FAM83B	CA10	GLI3		TNNI2	SMCR8	CA5A	PDCD6	PDZRN3	ADAMTS5	CACNG3		NDN
UBE1L	CCL28	POMC	CCR6	RICS	DMRT2	MEIS2	FLJ23588		IMP4	CLDN15	SH2D3A	GRIK5	GALR2	IL28B	DPYD		CYTH1
LTB4DH	DIRAS3	TCF7L1	PSG8	WSB1	SOX6	RORB	DNM3		ZNF583	FES	SLC23A2	SLC22A3	NRG2	IL4R	ACTC		KCNC2
SLC12A4	CCRL2	GSTM1	SLC6A3	PSG1	CBLN4	RIPK1	AUTS2		AMAC1L2	DISP2	CHMP4C	C8orf73	FSCN1	SOX30	AFG3L1		GATA3-AS1
PTP4A2	MGST2	STK32B	MEGF11	MIR1297	FGF17	ZBTB22	CXCL5		SPATA21	NRCAM	TLR1	TMCO7	WWTR1	CD38	SCRL		LINC00599
C1orf177	UTS2	SLC22A18	PCDH9	LOC100133469	LMF1	GJD2	GLT8D2		C6orf15	RPIP8	CES1	NOP14	OLFM1	TBC1D23	TSPAN33		MROH7
ST6GALNAC2	PAPD1	BNIP3	OR56A5	ZNF229	MBNL1	RGL2	RBM24		NALP7	CDH11	F5	PRDM11	RAB31	RGSL1	RASGRP2		LHX5-AS1
UGDH	MAGEC3	LHX6	LOC348021	FGF10	TRPS1	C1orf159	PNMA3		MGC35154	NKX6-1	TLR10	ACLY	FRMPD4	GPR19	ZNF671		C17orf96
ENPP1	IL15	DSCR6	PDE3B	TMEM150B	B4GALNT3	SIM1	LPL		WNT8A	ACOT11	KCNK1	BMP6	CLIC6	BTBD2	IL11		C1orf61
ORM2	DVL3	NPY2R	CPLX2	PDILT	SH2B3	STX5	CHST3		MOCS1	HNF4G	MGC35212	LAMB3	FOXB2	SULT1C4	OSMR		PYDC1
LOC136306	MAP7	PTCRA	GGTLC1	ZNF334	MIR34A	RYR3	RECK		ARHGAP27	CHGA	TPSAB1	MED9	TSPAN11	MICAL3	MRPS21		FIBIN
NCAM1	IGSF11	PIK3CD	EGFL7	SLC35F2	NFKBIA	RAB40B	SCRT2		RASSF1	LHX2	SLC38A5	RNF114	PRDM8	SPANXN1	MTERFD1		PLCB1
RELB	C9orf91	FBXO17	CNTN6	ECE2	RTDR1	BAIAP3	STK33		CA1	FAM46B	CLK3	SCGB1C1	SH3D20	ADAMTS20	RAB32		PAX3
ACTR5	HIPK3	CORO6	NRSN1	KLK6	HOXA3	SYNPR	UAP1L1		DLGAP4	EBF3	LARP1	HPCA	C8orf42	LOC728264	GHSR		FBXL8
IL12RB2	MYH2	FLJ36070	AKR1B15	UBE2O	NRG3	TRAF3	CACNG2		CNGA1	C20orf102	SCNN1D	LPP	KIAA1688	BDNFOS	SCRT2		SLITRK1
HOXB4	UGCGL2	OTOP3	S100A7	CYYR1	FAM19A2	ULK1	NFASC		MGC44505	ICAM4	EGFL9	ARTN	CARS	SLC48A1	FMNL1		C16orf72
HTR6	KLC4	FGL2	C20orf114	SRGAP3	BTBD16	C9orf4	TRIM58		PLCG2	GUCY1A3	TOR2A	LY6D	RPAIN	ANO4	WNT6		OTX1
KCTD12	BMPR1B	PAM	BTBD11	SLC26A9	OSR1	TNFRSF10D	FLJ20032		CYP2D7P1	F2R	EPN3	SGK1	NPFFR2	ANKS1B	SOX2		RNF144A-AS1
STAR	RASSF6	GPR25	INS	GNAI1	SP6	NDUFA11	FLJ38377		IL26	MAP1B	PSMD11	QKI	WDR20	PPFIA2	HEY2		ZNF497
NOPE	MMP1	PRKACB	LPIN3	CYP4F3	LOC200726	OSR2	LRP2		BTNL2	FLJ12505	PLA2G2D	ARRDC4	CD40	GABRG3	CHODL		CCDC67
FRZB	SH3BP4	NGB	PSORS1C1	CD1C	FHL3	PUF60	GDF3		BSCL2	SIGLEC6	CHRFAM7A	COL9A2	PPP2R2B	SLC8A2	TACR3		ADAMTS20
MRGPRF	OR1E1	CRIM1	SLC2A5	CCR3	RIMS3	OTP	PRKCDBP		SH3TC2	INHA	COX4I2	FRMD4A	NRK	OR2Y1	PNPLA5		COL9A1
BCL2	NXF3	BCL2	HTR3B	KRTAP20-1	GSTM1	GRM7	RCN3		VAMP5	DLEC1	FAM71C	COX19	TMOD4	WWOX	HRBL		ARMC4
CPSF3L	KRTAP13-3	DFNB31	ITPK1	CASR	HTR5A	LOC158381	GSTM5		CSNK1A1L	GLT25D2	KRT6IRS	C11orf36	HCK	RNASEH2A	NEUROD4		HTR2B
SLIT1	CCRK	TMEM130	OR4C12	ASTN1	WIPI2	NTN1	CHGA		40057	GFRA3	OCM	ITFG3	TRIM61	MGAT5B	GPR37		GRM5-AS1
ADRA2B	CLC	NTRK1	CACNB4	ARRDC1	SH3RF1	CACNG3	NTSR2		CLEC1A	MGMT	FKBP4	PSORS1C1	PITPNA	LRIT1	NPPC		NKX2-5
HTR2B	PDK4	LPHN2	KRTAP25-1	LOC150622	TWIST1	SERINC1	IGFBP7		PKD2L1	LPHN2	ZNF206	EMCN	XPC	MYOM2	C1QTNF5		FOXB1
ANGPTL7	GDA	NXPH3	SNORD115-15	ZG16	CNPY3	SPHKAP	PRAC		CSN1S1	WRN	ZNF323	NEBL	LHCGR	IGFL3	ZNF540		ZNF829
FLJ32011	TMPRSS11F	PEA15	LBP	MIR543	QRSL1	ITGB4	STOM		EREG	RBPSUHL	C1orf181	GABRA5	NACAD	WSB1			SNORD15A
TRIM17	LYSMD4	SLC25A21	SFTPA2	DAK	TRRAP	CILP2	FLJ12505		CEACAM8	ZNF254	C21orf129	LOC647979	FGF13	ST7			AMIGO3
PDCD4	TNP1	RYR1	JAKMIP3	AICDA	KCNIP1	ROR2	SHC3		RIMS2	CBX4	ABCC2	AKR1B15	NMNAT2	GZMA			PRIMA1
RAD54L	HSPC111	A2BP1	ROR1	FAM183B	BACE2	LRFN5	BCDIN3		C1orf59	FLJ10847	SETBP1	ZNF511	ZNF549	C6orf138			SLC13A3
POU4F1	CYP21A2	GLTP	CBLN4	TAS2R16	MDGA2	HCG4	ASPHD1		F10	TCTEX1D1	SEMG1	PCK1	THRA	MYST4			SULT4A1
LPHN2	VHL	CCDC65	SLCO3A1	ANO7	TSPAN12	RFX4	NMNAT2		IGSF9	LYNX1	GNLY	SDK2	NDST1	PIGV			DIRAS3
DKK3	C20orf79	FBLN1	C3orf32	PRKG1	PTGFRN	FOSL1	CCDC65		MYH2	HTR6	HLA-DRA	RUNX1	HOXB13	KLHL2			AFF3
CHRDL2	IFNW1	IL17R	VCX3B	ERG	FAM19A4	ZNF804B	MAP2		FLJ11017	SUMO3	COL17A1	MCC	KREMEN1	OR2L3			ZNF629
PKDREJ	SH3BP5	GABRG2	TCEA2	DACT3	OR10W1	EFTUD2	ABR		CDH12	PRMT8	KIAA0355	ZBTB8B	C7orf13	MIR134			TIMP2
TBX1	CTAGE5	EMX2	WIPF1	FHAD1	SLC17A7	LMNA	MOSPD3		GABRR1	MADCAM1	RORC	C11orf41	KIAA0754	TRIM67			SGK1
TCF20	MGC15407	FAM46B	SLC26A9	MCC	GABRA5	PXDNL	HPCA		KRT6A	GAP43	SPN	KLHL17	ESX1	SNORD115-15			ZFPM2
UNQ2446	RAI14	MAP3K13	AZGP1	MIR548F2	VIPR2	BAZ2A	ZNF167		ADAM18	HSPB6	TCF8	GCM2	RRM2	PHF12			CCDC74A
HTR5A	RAB36	C7orf19	NPR3	COL4A1	DCP1B	STMN2	TRIM17		DPPA3	CD79B	GNA14	CACNG5	SLC15A3	SCN10A			FOXD4L1
PCDHB12	SAA2	ASF1A	WIPF3	LOC400578	FZD2	RASGRF1	DRP2		FAM71A	FOXC2	SPATA21	THADA	LOC100133991	FRMD4A			CTPS1
CYP46A1	PDIK1L	SNTG1	POPDC3	C5orf49	FGF14	ST8SIA2	NAP1L2		KRT25A	ALOX15	SFTPB	MED15	TBX2	GNG4			NLGN4X
EVC2	DNAH5	SPIB	LOC100130264	HIVEP3	C1GALT1	CES8	SMCR8		PKMYT1	BP4;	RBP4	C13orf29	TCF3	CAB39			ACOT12
FOXL2	CYP4Z1	FLJ46072	TCTE1	GRID1	CASR	SLITRK2	COL7A1		C15orf43	ADAMTSL5	GYPA	SCRN2	SVIL	GDF2			CA7
HIF3A	ATP9A	DGKI	EHF	LRRC3B	DSCR6	RARA	NPPB		THEM5	PCDHGC3	APH1B	KLF17	PCDHB1	LAMA4			COL24A1
ADPRHL1	IL23A	LMX1A	DLGAP2	CNDP1	TBC1D16	ANGPT2	GATA3		SPATC1	C16orf48	TRPV3	TCEB3CL	SCRIB	ASPH			FAM46C
HDAC11	B3GNT5	PALM	FGF6	PIK3AP1	METTL9	EP400	KCNQ1		ELAVL4	RPRML	DMBT1	RHBDF2	HTR7	LPIN3			BAD
ENPEP	PDHA2	ADAM8	CNBD1	ACCN4	EN1	ZNHIT2	PAPSS1		FLJ30313	ITGA9	STYK1	FOXN3	LOC100130274	CNR2			LAMA2
ST3GAL6	PIK3R5	MAB21L2	MIR890	ANK1	PDE10A	LOC100132354	PHKG1		FLJ90586	NLGN3	IL26	PART1	PSD	EFNA5			KY
FLJ37538	SERPINI1	CHAD	NRCAM	SLC25A18	ADAM22	SYTL4	DKK1		TGFBI	SYT5	SCRL	TMEM63A	CABC1	SDF4			SLC24A2
FAM107A	PTK2	FAM5C	C8orf42	NPAS3	RGS20	CAMKK1	HSPB6		FMO1	LTBP2	NAT1	JUB	CMYA5	RSPH3			LRRC25
PDE6C	ZNF38	TEKT2	GAB4	ENPP2	SRL	POU3F1	LIG4		SP140	MCF2L	HERC1	PTPN6	PRAF2	CLNK			DES
PCDHAC1	IL19	TP53AP1	SLC2A9	WIPF3	C14orf115	SNX33	CLDN11		PSG4	MN1	CNKSR1	STK19	AGAP1	PDE7B			PCDHGA10
ADAM23	CMAS	BANK1	THSD7A	DIRC1	SLC24A1	SLC44A3	COX7A1		AQP4	PCDHB8	SERBP1	LPIN3	EPB41	ADAM19			PIP4K2A
MARVELD1	PLP1	MGC39497	RGS20	DLL3	PURA	RGS12	DRD2		LAT2	TETRAN	KCNMB1	ZNF556	ARHGAP26	MIR509-2			MAP3K6
C1orf182	KRT8	PCGF6	MIR520B	NOVA1	ITGA7	KIAA1324	AFF2		CCT6A	PIP5KL1	RIF1	PFKP	SHANK1	ANKRD24			ZNF43
SLC22A17	SASH1	F5	CDH12	RASGRF1	THRA	PFKFB3	C1QL1		GIPR	HIST1H3I	NTS	KIF25	USP7	IFLTD1			KLF8
COL2A1	HTR3C	FOLR1	FSTL5	C6orf223	TLX3	NBL1	DNAJB6		ACRBP	SPIB	ZNF157	H19	TRIB2	RARB			ZNF431
RYR1	HSD11B2	FOXB1	ABLIM1	CNGA2	C6orf132	AHSA2	SYT5		IPF1	LRP1B	SPTBN2	ARHGAP27	LRGUK	CD300LB			CCDC140
JOSD3	CHRNB3	GGT1	RNASEH2A	ROBO1	BTRC	PPP1R14A	ST3GAL6		H1T2	NBR13;	GZMM	NOXO1	RGS7BP	ZNF454			ARHGAP10
FBN3	TRIM63	HIST1H4I	CRTC1	TRUB1	TXNDC12	PPARGC1B	CYTL1		CD164L2	MT3	SLC7A10	MPRIP	RAB6C	LOC284276			SOX5
PRKAA1	GLRA2	THSD3	ATP6V0D2	MMP20	HOXC13	C1orf77	SLC24A3		LMO7	SMN;	KIFC2	ANKRD55	HOXD11	FAM19A1			WNK3
BSN	F7	NES	CALD1	SIGLEC5	PDE9A	LNX1	HSF4		TULP2	NTN1	GPR114	GDF6	RNASE7	TP63			ZNF667-AS1
LPIN1	GABARAP	COL6A2	KIAA1409	KRTAP19-5	RXRG	DUSP8	FLJ39237		TFF2	HTRA1	ATP12A	SREBF1	STMN2	VSTM1			ELOVL2
SLC16A8	FLJ30313	RAMP2	ATP8B4	GGTLC2	APOBEC2	CCDC109A	CD96		ZNF185	SLC1A2	SLC26A8	NANOS2	DOCK6	MED29			WWTR1-AS1
B3GALT3	ART1	POLR3E	CLIC1	SACS	MIR199A1	NUDT3	ZNF266		CCDC63	FLJ32786	CCDC27	GNAL	TEPP	DBH			TSC22D3
WDR69	COX8C	BDH	PLCL1	ZNF454	FAM123C	PDPK1	IL1RAPL1		VTN	CACNG3	HBB	KCNJ1	BAZ2A	EFR3A			LOC729083
MOSPD3	IDH1	INSM2	CEBPE	ZNF536	C20orf24	TMPRSS9	MCF2L		IL28B	COCH	SLC24A5	SLC7A5P2	PCDH11Y	EGR4			SLC6A1
LDHAL6A	ECM2	RTN1	LACTB2	OR6C65	IQCE	GRM5	FLJ14834		PLEKHB1	DRD2	FLJ10945	TBC1D16	MAP1D	TFEB			NBEAL2
CALB1	OR1E2	SMARCA3	MIR891A	TRIML1	TIAL1	KEAP1	C1orf118		PCBP3	CACNA1G	PAQR4	ZC3HAV1L	SOCS3	C1orf107			TBX1
NODAL	TXNL6	PTPNS1	C5orf39	TRHDE	LGI4	VPS28	ADAMTS14		C21orf123	DUSP9	GFAP	AP3S1	SYTL4	LOC404266			FMN2
SERPINE1	SERPINA12	IL24	FIGN	ATXN7	ASAP2	CPEB1	ARMCX1		SPO11	CTNNA2	NR2F2	FPR2	ZNF331	KRT2			TCERG1L
RET	EPIM	NAV1	DCHS2	CACNA2D3	BCAN	HTR1A	LSAMP		VNN3	C6orf206	STARD13	MYLK4	CDC42BPA	SP7			EXOC2
MEGF10	FAM38B	FLJ43339	PCDH15	PSMD6	LAMB1	GRIK2	FOXC2		LGI1	COL27A1	KRTAP13-1	SERTAD2	CISH	OR5T3			PABPC3
MTERF	ZNF703	KL	MIR1256	UBQLNL	LEP	WWC1	RGS6		PAPD1	DYNC1I1	ZFP41	SLC45A4	BRUNOL4	BNC2			WSCD2
WASF3	HEBP1	RABL5	HHLA1	C8orf42	SVIL	MLL2	C20orf86		MAGEA10	MTNR1B	NKG7	NR2F2	TRERF1	KRTAP25-1			LRRC38
PUNC	HMFN0839	CART1	KIAA0495	SDC2	PDP1	ALDH16A1	FOXL2		BTN3A2	SLC10A4	TRIP13	GABRB3	HS3ST3B1	OR10G4			C5orf38
FST	DKFZP686A01247	GRIN2C	SCGB1D1	LOC389705	SLC6A15	HIPK3	SGCD		LILRB3	MRPL28	GPA33	STAC	ZNF804A	VN1R1			TTYH1
C6orf118	TFDP1	NIP	KCNJ12	GFRAL	ZNF845	ALX4	ZNF681		SLC3A1	KIRREL2	MSLN	DLGAP2	MESTIT1	DHX9			DLEU2
C1orf76	OR7C1	CLIPR-59	MAGEC2	SPI1	SLC22A15	DNLZ	SLC25A18		CTAGE5	RP11-450P7.3	TACC1	FBLN2	C5orf24	C11orf34			LOXL3
DCAMKL1	FRMD5	KCNN4	CT47A8	EGFL7	PDXK	KIF7	SPAG16		OFD1	IL1RAPL1	SIRT6	TPO	SLC27A6	C21orf94			SLC12A8
RCN1	SETX	LANCL3	HTRA1	GFRA2	S100A5	PLCD1	EMILIN1		SYT8	PALM	THRB	CXCR5	FAM38B	HTN1			PHF1
ZC3H7A	IGF2BP2	PDE4DIP	PRDM15	CEACAM18	MED27	RPSA	C6orf150		SRC	ZNF663	UBPH	RAB30	LOC440461	DUOX2			DACT2
SPOCK2	CCDC19	ELAVL3	MYF5	SLC18A2	CDH10	LOC100189589	RND2		C20orf70	PRPH	SHANK1	PILRA	TCF4	CSNK1G1			FOXCUT
ELAVL2	GPR37	HOXC11	SNORD115-37	NR1I3	NR2E1	C9orf5	ZNF583		NOL3	OBSCN	WFIKKN1	TTC39B	HRNBP3	CLEC4D			LOC388692
RBPSUHL	STAP2	CRB2	PLA2G4C	LOC339568	SFMBT2	PANK2	MADCAM1		RAG1	TMEM61	FLJ20184	SH3PXD2B	SRD5A2	LRRC18			PARP11
FEZ1	CDH20	POU2AF1	PPIB	SNTG2	ARID1A	HMX2	ZNF550		SLC44A2	THSD3	LYZL6	GALNT8	GPC5	IPO7			LEFTY2
SEPN1	FLJ90586	EFNB3	CLEC4D	VSTM2L	DCLRE1C	PAX7	PARD6A		GPR142	C18orf4	GPR119	AGPAT3	EFHD1	HDAC4			MIMT1
SUV420H2	FLJ14816	MGC15476	VN1R1	GTF2IRD1	NPY	ZFP42	PLXDC1		KCNAB2	HRH3	HPS4	PARN	ZNF358	LOC100169752			LTF
PTMA	NET1	DCTN1	OLFM1	OR4B1	FAM110B	POLS	KCNK13		LUC7L	GALGT	ENSA	TTC12	TIAM1	MIR890			ZNF134
STAT5B	PVRL2	ESX1	PRND	PROCR	GLRA3	LZTS2	LYSMD2		GATA5	CDH10	KCNK5	CACNB2	SFRS2B	CDC14C			ANKRD20A1
ZNF350	LAIR2	CD200	HLA-DPA1	BASP1	BCL11A	GRIA2	CCRK		ABCB4	ENTPD5	RPL9	LIF	TSPAN10	CFHR4			IQSEC3
ZNF272	KRT6A	ZNF254	ASGR2	HERC2P2	AUTS2	C22orf9	C3orf57		CTBP1	ENPP3	OR3A3	EXOC3	GRM1	MIR488			PCDH19
CLIC6	SIGLEC11	FUT5	TACR3	OR2T3	LOC645323	LRIG1	PNCK		CD4	FAM70A	CD33	UBAC2	DNAH11	SLC17A1			TRPA1
GLT8D2	CCL3L1	CALCB	MTMR6	SNX5	RGS9	PLEKHO2	ALDH1L1		PLA2G4C	AQP3	GPLD1	PCSK6	GAB1	FAM49A			STX1B
H19	SPACA1	SPTBN2	LOC283867	HHLA2	LOC100128239	SIX6	NOVA2		TSPAN8	GREM1	MMRN2	NCRNA00114	PRRX1	BFSP1			CALCOCO2
SHOC2	STK38	KIAA0319L	MMD2	GLB1L3	DPYSL2	TBL1XR1	THSD3		DYRK4	VASH1	PMCHL1	VIPR2	CDKN3	FA2H			CNTNAP5
KCNK17	CCKAR	MAPK12	ADAM33	ATP4B	RNF11	ERCC6	KAL1		TP73	PDGFRA	SELPLG	DMRT3	NTN1	KRTAP19-8			ATP10A
KCNQ4	APOBEC3A	EFEMP2	LOC116437	OR51M1	FAM53A	FOXB2	BIK		PYCR1	ZNF345	CRSP8	TMEM222	NKX2-6	ABTB2			S1PR1
HPRT1	DDX24	ADCY5	PRDM16	OCM2	P11	ADCYAP1	TDRD5		C20orf151	INSRR	OLFML1	APBB1IP	MIR1180	BRE			UFL1
HOM-TES-103	RHOC	DKFZP586H2123	OCM2	IGSF5	SLC9A9	MMP23A	CIZ1		CSAG3A	RAB3C	SLC5A1	CDH5	SLFN12L	ZNF30			TSC2
LGI3	SMOC2	ZNF541	CPA4	NCRNA00159	MCPH1	C9orf167	FLT1		FYB	CRLF1	LOC122258	ANXA7	PNRC1	TNFRSF10B			CENPBD1P1
ENO1	TERF2IP	PTPN20B	OR1F2P	PTPRM	TFAP2C	PPP1R9B	RPIP8		MAGEA2B	WNT3	MIXL1	GPSM2	psiTPTE22	TRPM1			LHX2
FLJ90036	KCNN2	LEPREL1	CD53	DNAH9	SYNPR	CLMN	LDHC		CD28	ZNF583	HTR2A	MALL	CDK5R2	SCARA5			ITM2B
SNAI2	PAPSS2	UCP1	PGAM2	NCLN	DNAJC22	CCND1	NME5		COL6A3	RORB	EIF3S2	CASZ1	BCAS3	OR2T3			ZNF229
C1QTNF5	MAGEA12	BPESC1	SIGLEC9	SLC6A1	ITGAL	BSX	CACNA1H		GGTLA1	PNPLA5	TCF1	MINPP1	ZNF285A	LOC442459			TTC39B
40060	HAVCR2	NEGR1	SNHG11	OR56A5	FAM124B	EED	TRO		NOC2L	KCNA7	ENO1	C16orf91	MIMT1	SLC6A11			GNB5
GARNL3	HAS2	PEX6	CCDC116	CLEC4E	CREBBP	AGTR1	RGS7		APOBEC3A	40059	LEFTY1	TRPM3	POGK	KIAA0748			PLEKHH3
GATA3	DAPK1	ACTC	GPR176	OR4C46	ITPR2	NTSR1	PRG2		FLJ23878	DAPK;	TIMP1	RFPL3	SEC31B	SLC7A7			LBX1
JAG2	MGC40222	SEMA3F	OR7A5	DMKN	NKX3-2	ZDHHC22	POU4F1		KRT8	DHRS10	HEMGN	NAPA	CCND2	DLG2			CCDC105
MAP1B	SIGLEC7	IRX2	LOC285780	C1orf129	ST18	CD70	C6orf206		RGS9	GABRB3	SRP9	LOC100128288	TERT	TRIM41			NPAS4
CDH6	CALB2	SLC35C2	SNORD115-39	TMEM130	HAS1	ARL6IP5	TNFRSF10C		POLR3H	FRMD6	SPTA1	COL13A1	WNT9A	PRMT2			SOBP
ST6GALNAC6	PSG3	BARHL2	OR56A3	NPC1L1	SPINT3	THBS4	ZFP42		CTLA4	C19orf30	OTUD7	DAPP1	ARHGEF18	ADNP2			SRPK2
EBF3	OTUD6A	DMRT2	SALL1	MIR154	C14orf23	ARID5A	IRX2		FAM112B	GSTM3	B3GNT3	MGMT	EXT1	PARP9			HMCN2
CHST6	SPATA19	GALGT	CALCRL	APOC2	PITPNB	PVRL4	VASH1		XLKD1	GM632	TMEM84	DENND2A	PIP4K2A	MIR518B			NANOS1
POU3F2	RHOBTB1	HAO2	CT45A1	PCBP1	BNC1	MIR124-2	ABHD9		RHOBTB1	C14orf132	SLC34A1	CNKSR1	NGEF	THBS1			GDF7
VAT1	CLEC10A	PHACTR3	COL29A1	SORCS1	SUSD5	NMNAT2	MRPS21		ERBB3	CPNE8	LOC339768	TP53AIP1	APBA2	RFTN2			CREB1
HPS3	SLCO2B1	PLEKHA6	OR7D4	NLRP10	DPP6	FAM170B	SLC8A2		TCL1B	WDR69	ARR3	AKR7L	FAM5C	COL6A2			ARAP1
CRABP1	TRIM60	LMX1B	GLUD2	GRM7	SNED1	GNG7	VANGL1		GPR56	ITGA5	IL9	NXPH4	RDH14	CYP26B1			ZNF530
AMN	C21orf129	CD48	ITGAX	MIR548A3	RAB31	RASL10A	PTGS2		FLJ22555	PARD6A	POP1	AGPAT2	TCF7L1	SPANXN5			TMEM233
FLJ34503	DIO2	DPYSL5	CACNG2	SYT4	PCDHA6	UBE2QL1	ZNF300		IL21	ST3GAL6	MOG	IGFN1	DGCR8	BPIL2			LOC401286
ISL1	CYP11A1	GABRB3	GUCY1A3	MMP1	INPP4B	RELA	RP11-450P7.3		C3	FSTL5	C9orf132	KLHL29	ALK	MYT1			ARHGEF3
GCKR	YSK4	CDK3	MIR1295	FLJ23834	PPAPDC1A	TBX20	SESN3		CEACAM19	IL12RB2	KRTAP13-4	SGSM2	PNPLA1	LRRC8C			ARL5C
FLJ14834	HPSE	ITGAL	PHF21B	PDGFC	PIWIL1	TFAP2E	MCF2		TSTA3	GJA7	MNDA	ASB1	HIST1H3E	XKR6			GABRA4
KIAA0980	NEBL	H2AFY2	SPATS2	INHBA	FAM188A	MMP17	DSCR6		BTBD4	MCF2	MGC35048	PRKCA	ARHGAP22	PDE4DIP			SLC22A16
TRIM9	NPFFR2	MGAT5B	FAM19A2	FMO1	STAT5A	MAF1	ALDH1A2		TAT	RASL10B	CCRK	PLEKHA4	ADH5	C17orf74			HCN2
RASIP1	CRYBA4	KCNH1	SELL	TDRG1	TSC22D4	CHSY1	KCNJ6		CYP7A1	CPXM	CACNB1	POTEA	SH3PXD2B	CATSPER1			TRIM17
HDGF	KCNQ4	GSH2	OR8J1	RUNDC2A	CSK	TCF21	HS6ST3		ZDHHC16	MTERF	DPP8	MARVELD2	PPP2R1B	NARF			SDHAF1
WDR37	PRELP	JOSD3	ANKS1B	MUC16	TRIM61	GLUD2	SIPA1		OR1E2	MOSPD3	DNMT3L	APRT	FAM13A	PLXNC1			GPNMB
C20orf86	AFAR3	KLF7	S100A7A	NPBWR2	RUNX2	BCAR3	CRIP3		C10orf91	FLJ20186	C9orf91	FAIM3	CDKN2A	LRFN2			LOC200726
LPL	NOX1	PTEN	SYTL3	SNORD115-10	TLN2	RSPO4	C18orf4		C10orf39	132	GABRG3	KIAA1462	CILP2	CEACAM21			NEFL
FGF2	DOPEY2	PYDC1	TRIML1	BTG4	RNF121	RBM38	HEYL		TMEM116	UNC5A	SEMA4A	ZNF593	WFDC1	ECHDC2			ASCL1
MEOX2	CHRNA6	PTN	CST7	RARB	LOC145474	ATP8B2	SLC22A17		SCGB2A1	RYR1	ZP4	CAND2	NCAM1	ZNF229			NCOR2
FLJ43582	CYP7A1	PRKCH	MPPED1	DIP2B	TMEM132D	LHX1	ZNF23		RETN	SLC35C2	FOXQ1	EPS8L1	VIM	OR52B4			HNF4G
VASH1	MTUS1	DGKZ	REG1B	FOLH1B	AADAT	IQSEC1	TCBA1		ADAM29	PHLDA3	RGS14	MIR596	ADAM12	C10orf120			HTR1B
TUBB2B	CLEC4G	PAQR7	SGCZ	RASGRP2	CDH8	SAMD11	GPR30		SPRY2	PTPRJ	SULT2A1	LOC100128239	LAMA2	LOC285627			DCHS2
TCN2	STON1	ANGPTL4	OR4C3	OSBPL6	BCL7A	FAM196A	RET		HOXD8	TERT	OR10H2	SNHG3-RCC1	C6orf153	MYO3A			EDAR
PLEKHB1	MYEOV2	LAX1	LMO1	SPAG11B	WDR70	CRMP1	CLDN6		SMAF1	DAPK1	NACAL	GGT5	INPP5A	CA10			HRH3
SLCO1C1	VCAM1	LOC405753	NLRP2	ITLN1	ATP10A	DHRS12	COL27A1		CD2	RBP5;	SPATA18	SNORD16	P4HTM	NPS			NAT16
PNCK	GAS6	FAM69B	SNTG1	PACSIN2	PARP1	FAM190B	SLC6A5		CLC	NALP6	CBLC	TSPAN5	TBX1	FAM184B			ALX1
INHBB	TSC2	NUP93	SLC2A1	HTR2C	DEGS1	MAP3K14	ZNF175		WEE1	CENTA2	MAGEB18	SPRED2	KIF19	DST			LOC100631378
MORN1	TFEB	C20orf85	ANK1	TARM1	SLC39A14	PPYR1	LRRTM1		CYP4F3	GPR133	CFH	KCMF1	TBC1D16	VEPH1			IQCA1
RAB5C	DEFB32	LRP1B	NR3C1	DAB1	GALM	WDR20	A2BP1		MDS032	IL11	UPK2	LCP1	IGF2BP1	AKT3			SLC6A3
PTGDS	KRTAP20-2	FBXL22	NTF3	STK32B	CPEB1	ZNF828	CDK5R2		DIRC1	KCNK13	AKT3	AXIN1	SH3BP5	MYO1E			TDH
CHAD	GJA12	ZNF574	NT5E	OR10G8	NAA15	CLN3	SLC9A3		ZNF536	NEGR1	ADARB1	GNA15	IQSEC3	C2orf65			FOXF2
LHX1	KRTHA8	TMEM71	ARRDC5	KIAA0125	GATA2	CCNK	RTN1		CSAG2	DRD1IP	LCE3E	CMTM7	XPOT	OR52N1			ST8SIA3
PRR7	FAM9B	GABRA3	ZBTB16	EML6	RPH3AL	ADRB3	DACH2		PADI4	A2BP1	CEBPA	HPSE2	CLDN5	CDGAP			CNKSR2
CAST1	ARL14	PLEKHO1	HTR3A	RAC1	MMP14	ANKRD13B	QIL1		NEUROD6	KIF17	SLC8A1	SHC3	LMO2	HEMGN			LIFR-AS1
NDRG3	MAPK4	LRRC3	ZNF720	TMEM134	PLEKHH3	CD58	LTA4H		CDC45L	CDH6	FLJ22655	RCVRN	APBB2	WFDC9			HERPUD2
COL9A2	LYPLAL1	MLL2	SPANXC	SLC24A5	ZIC1	MAPK8IP2	CBX4		MUC7	FST	LOC387882	RIMBP2	XRCC3	OR10J3			ROBO1
CALCA	CCT6A	NALP6	MIR1283-2	OR8K5	TMEM155	A2BP1	CXCL6		FLJ45202	ADAM8	GGTLA4	C3orf21	TBX20	ADCYAP1R1			SLITRK2
HDAC3	LOXL1	SECTM1	RSAD2	PNPLA5	CLEC16A	NOX4	LOC93343		KRT6L	STAR	KCNH5	IQCE	CACNG8	DMKN			ZNF793-AS1
C1QTNF3	CLEC12B	RPRM	C6orf223	NDE1	C8orf42	NDUFA4	HOXD12		GNG7	BLVRA	GPR31	GALNTL4	CNIH2	MIR526A2			ZNF454
MYO9B	C10orf9	FLJ10786	SYNE1	OR5AU1	MGAT3	GTF2IRD1	WRN		FGF13	RAB39B	ATP2B3	CASP8	MIR548G	MUM1L1			EPB41L3
MGC16372	EDG7	BTBD6	RGPD3	FIGN	ZZEF1	LHX3	C10orf26		WFDC10B	HHEX	ALDH3B2	NUDT13	ITGB4	CD1E			PDE6B
ESPN	TP73L	CXXC6	RELN	TCF7L1	C19orf6	C3orf26	ARS2		LACTB2	C20orf85	DYRK2	ESRRB	MAP3K7IP2	SPRR2D			KCNQ1DN
APC	VWA1	FLJ32784	DKFZp686A1627	SPANXN5	ATP9B	LOC283999	ACTA2		ADAMTS8	DGCR6	FLJ10996	FTO	C13orf33	OR8A1			DTX1
USP44	SERPINB2	CPE	HBE1	OR56A1	PITPNA	TMEM229A	FLJ30058		TRHR	ZNF655	FARP1	HOXA3	PABPC4L	HSP90AA1			PTPRN
DMN	CST11	ATP5G2	ADCY2	RHOF	EFHA2	SHCBP1	ALOX12		PSENEN	CXX1	DYX1C1	AKAP11	PPP1R3C	OR51B5			SLC6A15
LRRC3	TRPM4	SPAG16	CCDC147	PRRG3	MSRA	CABC1	RRAGD		RNPC1	HIF3A	SEC63D1	STMN3	CHST11	OR2T27			GRIK1
GYPC	B3GALT2	SLC9A3R2	APCDD1L	CES1	C2orf72	NEUROD4	BMP3		KCNH5	DCHS2	FLJ35785	TSPAN13	DYSF	UST			CYGB
CDK5R2	VPS37B	POU3F3	MRGPRX3	C13orf29	ZIC4	EFHA2	EMILIN2		PRX	CCDC63	ZBTB8OS	PEX10	ZNF805	PKHD1			PRCD
FLJ25006	VPS53	MYH11	BCAR1	ACCN1	PHF12	CCDC105	ASCL1		FLJ10379	MGC16372	TMEM27	EIF2AK1	LOC100132215	CHRNA7			CHRDL2
SPAG17	OPRD1	IGSF2	SPANXN5	DEFA6	LOC440040	MGST2	C9orf121		UNQ689	GFI1B	GSTO2	CLCNKA	FLNC	GP5			DRGX
FOXC1	TGM4	FLJ30313	MAP2	KIAA1704	HOXB3	EGFR	PLA2G2A		PPAP2C	CACNA1H	VTCN1	TNNC2	ZDHHC22	KCNK15			MICAL2
FLJ33534	MAGEB18	COL9A2	ZNF610	GFRA1	ZSCAN1	CACNA1B	ST6GAL2		ARHGEF4	ACCN4	CLEC12B	OR5D18	NBEA	GPNMB			LOC102723330
ITGA11	OTC	HOXB2	CST4	HIF3A	KIAA1671	JPH3	KCNQ3		HIVEP2	PIGZ	KIAA1446	HNF4A	38596	TACR1			SEMA7A
C9orf121	KRTAP10-8	40059	CXCR2	CNTN2	TMEM56	NEU1	MRGPRF		RGS5	ST6GAL2	TMEM71	PRR5L	SDK1	ZCWPW1			PHYHIP
TNS1	F3	CALCA	TSPAN10	MIR1204	MRVI1	COG4	INSRR		ALS2CR7	HSF4	DNAJC4	LIMK2	GRHPR	FGF23			LINC01412
CH25H	SFRP5	DAPK1	ADAMTS10	HHAT	FGF5	UNC80	NOG		KRTAP17-1	LOXL2	TXNL4A	OR10C1	LOC389634	SFMBT2			ZNF542P
LIN7A	KCNJ15	GAP43	UGT1A10	EVC2	GPBAR1	ZNF880	C5orf4		HEMGN	HIST1H2BB	SLC22A18AS	EPHA1	CPM	C22orf42			ROPN1B
MGAT4A	BOK	PRAC	FFAR3	MIR1197	SLC8A3	USP36	BEX2		KRTAP1-1	NEURL	THAP11	BAIAP2L2	AKNA	TMEM22			GABRA5
KCNJ9	ACY1	LRP2	TMEM130	C1QTNF4	LEMD2	POMC	KIAA0240		MRC1	SPAG16	CDH1	KLF16	PIK3C2B	PXDN			SH3PXD2A
A2BP1	P2RX3	FOXA2	SNAR-G1	C1orf95	FOXP4	CARD14	LIN7A		SLC36A3	MLF1	FAM62C	RAC1	ADRA1B	P2RX3			KIF19
DBF4	PWP1	SLC22A17	C8orf34	FPR1	KIAA1614	MKL1	C14orf132		KNS2	ATP6V0C	TUBGCP2	PTMA	DMRTA1	SFTPA2			NKX2-8
ATP7B	RNF128	GGN	LOC169834	TUBB	COL4A1	DCTN1	TBX2		AADAT	CDK5R2	ZNF710	FKSG83	ZNF826	HSPB3			NRN1
B4GALNT4	HIST1H2AJ	KCNK3	MYOT	PEG10	PLCD1	ZFR2	PKDREJ		WASPIP	KCNJ9	HIVEP2	DIP2B	PCDHAC2	EBF1			CD70
GABRA4	FAM107B	FSTL1	MIR519D	LACRT	GJD3	UBE2I	PAX9		PTCRA	POMC	LYPLA1	TMEM30B	ADCY2	PLXNB2			SNAP25
SYNPO	MFAP2	ALPK3	C6orf204	ZSCAN5B	ZNF304	ACTL6B	WNT7A		HMOX2	NOG	RIMBP2	WDR90	TNR	SLC22A11			NFATC1
KCNA6	MUM1	BHMT2	CUX2	LYG2	EED	RUNX3	CXX1		MYH7	KCNE2	APOC3	C1orf107	KIAA2022	LOC728640			MOB3A
KCNS3	CTNND1	ICAM5	IGSF21	MORN3	ZNF718	ST5	KCNK4		RHD	SNTG1	GALNT7	MIR187	GGN	MIR376B			BCL2L14
SPFH2	FUT6	SULT1C2	B3GAT1	LPA	C1QB	GPR83	ADRA1D		LY9	SNAI2	ANGPT4	CRBN	PHACTR1	SH3RF3			NTSR1
[truncated: 15,350 more rows]

## Sheet: Upregulated_Microaaray
GSE4107	GSE9348	GSE10950	GSE15960	GSE23878	GSE25070	GSE74602	GSE89076	GSE110224	GSE110225	GSE136735	GSE141174	GSE156355
[truncated: 10,646 more rows]

[truncated: 16 more sheets: Downregulated_Microarray, Upregulated_RNAseq, downregulated_RNAseq, Gene_ontology, KEGG_pathway, Final_MeDEGs, Selected_features, Cytohubba (statistical_analysis, MCODE(statistical), MCODE(ML), Cytohubba(ML), FINAL_Hub_genes, REGULATORY_DATA, DEGs (scRNAseq), promoter methylation, Survival_curve]
